# Supplementary material for: Delayed effects of transcriptional responses in Mycobacterium tuberculosis exposed to nitric oxide suggest other mechanisms involved in survival
Source: Sci Rep. 2017 Aug 15;7:8208. doi: 10.1038/s41598-017-08306-1 (PMC5557973; doi:10.1038/s41598-017-08306-1)
Supplement: Supplementary file 2 — Dataset S1 [file 41598_2017_8306_MOESM2_ESM.xlsx]

## Sheet: S1A
Supplementary Data S1. A) Normalised reads mapped to coding regions during exponential growth (t0) and challenge with nitric oxide (t20: 20 minutes; t2: 2 hours and t24: 24 hours)
RvNumber	0h_R1	0h_R2	0h_R3	0h_R4	20min_R1	20min_R2	20min_R3	20min_R4	2h_R1	2h_R2	2h_R3	24h_R1	24h_R2	24h_R3	24h_R4
Rv0001	5416.34	6833.99	11329.6	10495.4	666.922	1310.45	9752.93	8499.98	585.211	1663.8	608.289	1622.84	2150.76	835.125	3086.3
Rv0002	1202.23	1111.3	1272.18	1227.24	673.571	806.43	839.656	668.654	369.425	916.983	432.754	378.938	541.203	254.169	691.117
Rv0003	700.126	813.36	827.987	934.496	260.756	210.608	688.949	424.088	300.719	820.69	243.315	210.887	460.374	223.91	274.384
Rv0004	281.83	459.283	347.097	419.162	230.98	248.409	452.123	385.062	230.632	285.362	278.944	98.8533	130.029	196.678	182.579
Rv0005	8003.24	11091.3	14193.1	13444.6	4646.48	13943.3	19484.3	12951.6	4052.98	2258.27	5843.05	10832.7	10442.8	10750.7	14314.4
Rv0006	2862.06	3312.23	5804.32	5821.09	2286.67	2316.69	8827.16	5060.44	2777.25	1419.11	3472.03	1632.73	1265.15	7035.02	5925.03
Rv0007	1358.72	1545.38	1549.32	1446.81	904.55	1488.66	3121.8	1267.06	533.077	435.957	675.2	574.997	876.819	953.132	1409.05
Rv0008c	78.6158	54.3713	75.6886	104.034	107.829	129.605	21.5296	59.8407	126.364	148.397	125.134	64.2547	17.5715	187.601	62.9225
Rv0009	806.925	679.42	1050.85	1316.16	159.576	385.214	172.237	671.256	138.793	212.812	166.845	0	49.2003	39.3356	162.98
Rv0010c	278.122	353.193	324.543	397.388	58.3954	55.8021	645.889	314.814	209.226	268.653	192.48	369.052	441.045	139.188	328.022
Rv0011c	224.723	324.46	116.591	171.778	65.6225	153.006	215.296	106.672	115.661	280.745	116.444	197.707	123.001	72.6196	138.223
Rv0012	552.536	706.827	505.737	545.576	770.414	2712.7	1033.42	905.415	376.676	422.327	467.948	1034.66	1251.09	583.983	470.372
Rv0013	498.395	573.772	797.788	940.544	102.336	324.012	602.83	785.734	211.297	236.556	298.93	70.8449	370.759	154.317	314.613
Rv0014c	1639.07	1494.55	1962.93	1889.56	1792.62	2039.48	2798.85	2495.1	948.767	1043.18	940.241	1125.28	1381.12	1509.88	1450.31
Rv0015c	936.715	388.556	1273.71	1432.29	1452.66	507.619	2152.96	1672.94	1205.64	730.772	1253.07	283.38	217.887	1573.42	1314.15
Rv0016c	2145.62	1931.73	1815.76	2032.91	2125.36	1076.44	1916.14	2445.66	1127.27	854.547	1200.94	2364.24	2393.24	1434.24	1378.11
Rv0017c	775.775	626.375	737.39	750.621	556.202	469.817	1227.19	918.424	555.864	730.113	586.564	182.879	339.131	199.704	427.048
Rv0018c	1538.94	1090.52	1595.19	1562.94	1131.19	676.825	2260.61	2081.41	786.151	658.443	917.647	812.245	778.419	865.384	1108.88
Rv0019c	658.593	585.265	595.187	691.345	292.844	696.626	645.889	598.407	313.494	189.508	482.721	453.078	223.158	402.434	416.733
Rv0020c	4057.62	3187.57	3857.82	3814.8	4007.31	3276.12	4112.16	3905.25	3347.96	1602.25	4248.9	2464.74	3675.96	6160.56	3424.64
Rv0021c	114.215	82.6621	117.355	136.092	54.6373	0	43.0593	67.646	88.0406	275.029	40.8422	19.7707	43.9288	54.4647	31.977
Rv0022c	5.19161	6.18861	8.02757	3.02426	17.9233	0	21.5296	7.8053	33.8352	129.71	9.99331	0	7.02861	0	6.1891
Rv0023	513.97	339.931	243.885	255.247	787.76	37.8014	322.945	374.655	589.354	301.191	593.516	540.398	242.487	239.04	215.587
Rv0024	242.522	137.033	295.873	251.013	572.969	318.612	495.182	496.938	398.772	316.36	452.306	487.676	456.86	160.368	234.154
Rv0025	172.807	126.866	140.674	107.664	281.57	239.409	107.648	210.743	250.312	186.431	213.77	151.575	216.13	96.8261	92.8365
Rv0026	459.829	566.257	558.108	764.533	202.36	163.806	1356.37	561.982	219.929	727.255	150.769	626.071	395.359	118.007	198.051
Rv0027	18.5415	13.2613	45.1073	81.0501	32.3776	235.809	0	44.2301	78.0282	161.148	68.6497	75.7876	195.044	130.11	107.278
Rv0028	16.3165	39.3418	16.4374	15.7261	43.652	41.4015	21.5296	10.4071	46.6097	163.347	16.5107	87.3205	144.087	27.2323	47.4498
Rv0029	541.411	822.2	481.654	451.219	311.924	549.02	581.3	517.752	320.744	340.543	355.849	434.955	254.787	384.279	341.432
Rv0030	86.0324	114.931	97.4777	117.946	30.6431	0	86.1186	54.6371	51.4433	105.747	36.9318	29.656	166.93	39.3356	74.2692
Rv0031	254.389	374.853	134.94	130.043	82.3895	36.0013	86.1186	72.8495	46.6097	145.319	11.2968	411.889	386.574	18.1549	88.7105
Rv0032	568.852	769.597	743.889	965.343	199.759	232.209	387.534	353.84	442.965	1554.76	115.14	319.626	1337.19	124.058	188.768
Rv0033	261.064	226.326	219.038	281.256	90.484	52.2019	215.296	124.885	76.9924	261.618	30.8489	77.4351	138.815	57.4905	62.9225
Rv0034	17.7998	36.2475	17.2019	24.1941	12.4307	0	21.5296	13.0088	30.0374	118.058	13.4693	8.23778	0	30.2582	10.3152
Rv0035	144.623	114.047	175.078	259.481	176.632	36.0013	43.0593	189.929	160.199	617.991	46.4906	32.9511	335.616	33.284	45.3868
Rv0036c	613.352	353.635	1266.45	1069.38	574.414	779.429	1485.55	1043.31	739.886	384.733	695.622	113.681	282.902	465.976	899.483
Rv0037c	206.181	167.976	212.157	189.319	360.779	124.205	107.648	161.31	243.752	308.226	278.509	11.5329	163.415	317.711	154.728
Rv0038	415.329	516.749	467.511	475.413	954.273	817.23	387.534	619.221	1208.06	464.537	1898.73	1471.27	567.56	1467.52	678.738
Rv0039c	208.406	168.861	228.212	211.093	345.169	66.6025	86.1186	296.602	251.347	149.496	367.58	168.051	237.216	405.459	230.028
Rv0040c	370.088	261.69	470.569	340.532	526.137	190.807	129.178	392.867	433.298	267.334	452.306	518.98	430.503	469.002	321.833
Rv0041	1544.13	1242.14	1037.85	1065.75	1417.97	1899.07	1119.54	1194.21	721.588	1211.14	655.648	607.948	1078.89	931.952	862.348
Rv0042c	315.947	355.403	319.956	398.597	262.49	786.629	279.885	335.628	195.416	388.69	207.253	217.477	140.572	93.8003	176.389
Rv0043c	117.924	100.344	148.319	163.915	120.26	48.6018	64.5889	150.903	146.389	262.498	112.533	75.7876	270.602	105.904	126.877
Rv0044c	184.673	236.935	178.136	192.948	175.764	36.0013	150.708	239.363	203.011	280.305	199.866	415.184	335.616	335.866	186.705
Rv0045c	457.604	245.334	357.036	309.684	151.192	73.8027	193.767	184.726	177.462	206.656	203.342	166.403	52.7146	211.807	865.443
Rv0046c	3944.14	2125.79	1803.15	1482.49	2548.87	3052.91	1571.66	1878.48	1492.2	640.415	3094.45	538.751	316.288	3525.08	5851.8
Rv0047c	2517.19	1164.78	1242.74	1148.01	761.742	932.435	1313.31	1438.78	777.174	430.901	1134.02	222.42	209.101	2133.2	3751.63
Rv0048c	169.098	55.2554	167.432	196.577	119.682	0	150.708	158.708	152.258	173.02	154.245	0	82.5862	260.22	257.879
Rv0049	347.838	284.676	357.8	310.289	437.965	203.408	43.0593	351.239	438.822	212.153	637.4	80.7302	224.916	1149.81	815.93
Rv0050	2382.21	1646.61	2865.08	2529.49	2868.31	568.821	2734.27	2877.56	1504.98	1144.31	1539.84	1991.89	985.763	4057.62	3648.48
Rv0051	1084.31	912.377	812.314	798.404	1141.02	100.804	990.364	1004.28	759.566	769.026	748.63	1084.09	954.134	1252.69	1009.86
Rv0052	287.764	230.305	305.812	283.071	107.829	86.4032	301.415	372.053	149.496	282.504	144.251	242.191	165.172	299.556	189.799
Rv0053	357.48	312.967	296.638	471.784	138.472	23.4009	279.885	114.478	92.8742	197.423	97.7607	120.272	65.0147	99.8519	176.389
Rv0054	1793.33	1853.49	1861.25	2370.41	1489.37	2161.88	2260.61	921.026	471.967	437.716	490.107	5866.95	2287.81	4820.13	3221.43
Rv0055	2127.82	1461.39	1443.05	2704.29	436.52	2991.71	775.067	590.601	251.002	369.124	254.178	4580.2	3317.51	2142.28	1284.24
Rv0056	1091.72	811.591	638.383	1122.6	482.485	964.836	581.3	525.557	133.615	180.934	192.48	1367.47	1142.15	1367.67	1193.47
Rv0057	1971.33	1988.75	2310.79	3026.07	432.184	1263.65	4219.81	2107.43	287.945	339.664	203.342	2759.66	3686.51	841.177	754.039
Rv0058	1783.69	901.768	1981.66	2612.35	1142.18	648.024	3186.39	1743.18	1414.86	1246.09	1556.35	1757.94	1175.54	10672.1	4310.71
Rv0059	327.813	201.572	402.908	500.817	117.947	145.805	732.008	351.239	293.469	506.528	250.702	370.7	360.216	938.003	497.191
Rv0060	1011.62	844.745	1427.38	1638.54	1106.04	930.635	2432.85	1615.7	1361.35	1226.31	1629.34	3257.22	1913.54	6526.69	2830.48
Rv0061c	378.988	515.422	380.354	353.233	123.151	268.21	344.474	182.124	79.4092	202.04	102.106	176.288	86.1005	178.523	386.819
Rv0062	94.9323	65.8644	77.9821	186.294	49.1446	0	21.5296	33.823	105.303	173.02	53.008	28.0084	93.1291	15.1291	57.765
Rv0063	163.165	69.8428	85.6275	129.438	228.089	82.8031	129.178	132.69	228.906	314.382	200.735	113.681	43.9288	299.556	200.114
Rv0064	1182.2	1567.49	1024.09	855.26	1661.96	1146.64	1399.43	1337.31	2048.76	1762.74	2469.22	7997.24	6067.45	18878.1	4186.93
Rv0064A	127.565	252.407	137.233	139.721	89.9058	91.8034	193.767	156.106	109.101	136.305	135.127	1294.98	753.819	1183.09	299.14
Rv0065	80.0992	165.324	74.5418	50.2027	51.4573	156.606	107.648	88.4601	71.123	200.061	62.1323	836.958	539.446	650.551	138.223
Rv0066c	846.233	994.155	959.868	874.011	1276.6	1969.27	1636.25	954.849	856.238	1404.6	1090.14	1479.5	651.904	1071.14	1317.25
Rv0067c	131.274	224.116	68.0432	65.9288	121.994	322.212	107.648	65.0442	108.756	180.055	113.837	518.98	716.919	93.8003	85.6159
Rv0068	26.6997	43.7623	14.5261	15.1213	30.065	270.01	0	15.6106	93.91	238.314	86.4639	16.4756	28.1145	27.2323	17.5358
Rv0069c	219.531	294.401	254.971	340.532	111.876	23.4009	150.708	299.203	137.412	302.51	137.299	125.214	230.187	24.2065	49.5128
Rv0070c	152.782	285.118	167.815	206.254	35.5576	0	107.648	88.4601	93.91	352.415	49.9666	70.8449	140.572	30.2582	33.0086
Rv0071	37.0829	42.8782	25.994	33.2668	28.9086	0	43.0593	36.4248	240.644	415.072	204.211	301.503	219.644	254.169	127.908
Rv0072	463.537	440.275	482.801	586.101	304.408	397.815	667.419	338.23	282.075	537.966	312.4	497.562	86.1005	121.033	257.879
Rv0073	1013.85	1100.69	1339.46	1513.34	565.163	833.431	2066.85	1149.98	380.474	434.638	538.336	1407.01	586.889	124.058	577.65
Rv0074	594.069	828.831	746.947	786.912	253.529	306.011	753.538	676.46	418.452	484.104	488.369	627.719	216.13	130.11	348.653
Rv0075	1450.68	1706.73	1043.2	1050.63	790.072	1085.44	1270.25	895.008	318.327	532.47	282.854	838.606	904.934	360.072	697.306
Rv0076c	60.816	72.4951	46.2541	38.1057	21.3924	0	0	23.4159	84.588	229.74	87.3329	0	0	54.4647	45.3868
Rv0077c	54.1411	34.4794	33.2571	22.3795	52.6137	59.4022	0	15.6106	102.196	169.722	89.9398	3.29511	14.0572	114.981	73.2377
Rv0078	70.4576	57.0236	56.193	68.3482	28.3304	7.20027	43.0593	23.4159	43.1572	134.107	45.1872	93.9107	45.686	39.3356	50.5443
Rv0078A	651.918	800.098	595.57	535.294	1343.38	1153.84	947.304	842.973	1138.31	755.395	1166.61	2062.74	1324.89	2154.38	1639.08
Rv0079	61.5577	31.3851	24.465	29.0329	9330.25	23456.7	258.356	88.4601	11958.3	2922.43	18428.1	14297.5	9268.98	16475.6	8063.37
Rv0080	37.8246	10.167	14.1438	21.7747	2458.1	4905.18	86.1186	33.823	3101.79	960.293	4042.95	4553.84	2795.63	6747.57	3426.7
Rv0081	31.8913	46.8566	56.5753	96.1714	163.334	2178.08	64.5889	57.2389	178.498	175.218	267.647	1326.28	1454.92	217.859	481.719
Rv0082	50.4328	43.3202	70.3368	130.648	67.068	406.815	64.5889	80.6548	220.619	92.116	261.13	415.184	333.859	469.002	348.653
Rv0083	170.582	154.273	147.172	207.464	158.708	277.21	322.945	171.717	275.515	225.124	286.765	916.041	177.472	665.68	547.736
Rv0084	157.973	129.519	168.197	200.206	105.227	153.006	387.534	182.124	301.41	167.304	353.676	446.488	0	496.234	438.395
Rv0085	37.8246	78.6837	56.193	74.3968	28.9086	354.613	107.648	57.2389	93.91	94.7542	143.382	85.6729	86.1005	248.117	159.885
Rv0086	130.532	220.138	233.182	396.178	155.239	329.412	581.3	325.221	407.058	473.331	362.366	362.462	365.488	934.977	745.787
Rv0087	370.829	263.458	340.981	646.586	253.818	576.021	387.534	455.309	254.109	420.568	171.624	466.258	509.574	744.351	658.108
Rv0088	751.3	993.713	789.76	1164.94	792.096	1582.26	968.834	837.769	451.597	504.11	325	1818.9	1903	944.055	1103.72
Rv0089	21.5081	24.3124	21.4069	34.4765	22.5487	0	43.0593	15.6106	45.574	193.685	8.25535	14.828	35.1431	78.6712	20.6303
Rv0090	8.89991	19.0079	4.96945	5.44367	17.6343	12.6005	21.5296	7.8053	29.6921	103.768	10.4278	13.1804	33.3859	12.1033	10.3152
Rv0091	183.19	184.774	67.2787	127.019	67.3571	79.2029	64.5889	54.6371	39.7046	239.853	25.2005	31.3036	82.5862	84.7229	47.4498
Rv0092	291.472	245.776	261.47	225.61	504.744	203.408	107.648	202.938	474.729	485.643	564.84	832.016	690.561	865.384	547.736
Rv0093c	403.462	381.925	179.282	142.745	479.594	934.235	172.237	252.372	379.093	280.305	328.91	1120.34	534.175	432.692	264.068
Rv0094c	46.7245	40.2259	28.6699	50.8075	71.9824	151.206	107.648	65.0442	438.822	1136.39	155.983	584.882	361.974	819.996	104.183
Rv0095c	120.89	234.725	51.2236	47.7833	66.4898	187.207	129.178	33.823	130.507	248.208	100.368	729.867	630.818	635.421	143.381
Rv0096	51.1745	47.7407	71.4836	73.7919	41.9175	169.206	21.5296	67.646	193.689	571.383	39.9733	210.887	407.66	69.5938	50.5443
Rv0097	258.097	284.234	199.925	227.424	132.401	207.008	193.767	236.761	321.78	1016.13	124.265	678.793	795.99	178.523	213.524
Rv0098	561.436	507.466	246.943	226.215	355.865	1281.65	581.3	416.283	123.257	554.235	63.4358	181.231	528.903	151.291	241.375
Rv0099	105.316	104.764	111.239	97.986	42.7847	0	64.5889	114.478	168.14	562.15	122.527	184.526	108.944	54.4647	94.8996
Rv0100	66.0076	39.7839	33.6394	18.7504	54.0591	106.204	43.0593	36.4248	51.4433	184.672	29.111	9.88533	0	6.05163	19.5988
Rv0101	354.513	589.686	464.452	552.23	393.446	441.016	839.656	418.885	683.264	1736.57	476.638	652.432	736.247	411.511	496.16
Rv0102	333.747	490.668	375.385	359.282	620.379	723.627	495.182	502.141	1354.79	906.211	1528.54	436.602	952.377	741.325	700.4
Rv0103c	781.709	845.629	1027.53	1012.52	716.066	363.613	990.364	918.424	962.232	1026.25	965.876	436.602	599.189	898.668	1131.57
Rv0104	86.7741	224.558	96.3309	85.2841	32.3776	63.0023	21.5296	59.8407	107.375	490.04	71.2567	59.312	31.6288	12.1033	8.25214
Rv0105c	0	0	2.29359	2.41941	0	0	0	0	12.084	97.3924	1.30348	0	0	0	2.06303
Rv0106	25.9581	60.1179	27.9054	61.09	26.0177	0	0	18.2124	48.6813	196.104	12.1658	102.148	15.8144	18.1549	26.8194
Rv0107c	1116.94	1178.49	1752.69	1712.34	1389.35	901.833	1636.25	1797.82	1031.28	1025.59	1172.69	619.481	289.93	381.253	569.397
Rv0108c	519.161	681.631	472.862	394.968	252.083	289.811	86.1186	291.398	298.302	135.206	251.571	156.518	376.031	60.5163	118.624
Rv0109	660.076	557.417	383.794	373.193	340.833	855.032	279.885	353.84	141.555	174.779	95.5882	380.585	795.99	166.42	199.083
Rv0110	358.963	637.426	213.304	249.199	99.7347	34.2013	193.767	130.088	140.865	341.423	95.5882	362.462	254.787	42.3614	90.7735
Rv0111	212.856	205.108	310.017	415.533	167.959	21.6008	452.123	301.805	218.548	626.565	152.507	37.8938	142.329	24.2065	59.828
Rv0112	904.082	1601.08	915.143	1310.11	135.87	567.021	1184.13	486.531	191.618	802.003	65.1738	438.25	1242.31	87.7487	538.452
Rv0113	515.453	826.621	373.091	527.431	125.174	433.816	258.356	270.584	94.9458	257.002	59.0909	639.252	560.532	84.7229	193.925
Rv0114	251.422	318.271	124.236	198.391	68.2243	37.8014	172.237	93.6637	58.0032	221.386	30.8489	8.23778	91.372	24.2065	75.3008
Rv0115	173.548	209.528	268.35	278.837	156.396	23.4009	430.593	174.318	123.602	512.684	115.575	108.739	173.958	72.6196	181.547
Rv0116c	241.039	347.004	198.778	122.18	1386.17	1085.44	172.237	192.531	827.927	569.624	1034.53	2446.62	1917.05	2756.52	955.185
Rv0117	87.5158	98.1336	78.3644	61.09	316.549	289.811	64.5889	70.2477	180.224	258.101	208.556	164.756	130.029	48.4131	77.3638
Rv0118c	380.471	594.548	377.678	401.622	1357.26	2106.08	667.419	486.531	517.195	579.957	496.624	4140.31	2862.4	3110.54	2463.26
Rv0119	134.24	132.171	136.851	175.407	165.646	131.405	215.296	101.469	94.2552	241.832	68.6497	100.501	68.529	78.6712	182.579
Rv0120c	944.873	1616.11	982.422	745.177	1267.06	4087.95	1464.02	1306.09	979.15	857.405	1562.43	3819.03	2916.87	1706.56	910.83
Rv0121c	24.4747	57.4656	41.2847	25.4038	32.6667	0	43.0593	33.823	42.1214	134.547	47.7941	77.4351	159.901	269.298	60.8595
Rv0122	496.911	346.562	177.371	110.083	386.508	507.619	129.178	114.478	170.212	238.754	66.9118	1502.57	2201.71	668.705	412.607
Rv0123	67.491	76.9155	44.3428	32.0571	98.2893	32.4012	64.5889	41.6283	72.8493	115.86	92.5468	832.016	249.516	229.962	116.561
Rv0124	17.0582	20.334	16.0551	19.9601	35.8467	102.604	21.5296	15.6106	26.2396	88.3786	20.8556	44.484	40.4145	118.007	25.7879
Rv0125	869.966	719.646	853.216	805.662	1472.6	1242.05	1162.6	692.07	823.439	426.943	974.565	2535.59	2117.37	2166.48	1606.07
Rv0126	1602.72	1451.23	1325.7	1461.32	1513.65	1139.44	1614.72	1254.05	1067.19	1274.67	1046.69	2858.51	3053.93	1543.17	1645.27
Rv0127	303.339	261.248	251.913	243.15	350.661	0	236.826	187.327	413.964	304.269	359.325	238.896	263.573	350.995	287.793
Rv0128	149.073	253.733	99.389	131.858	49.4337	70.2026	43.0593	83.2566	87.6954	310.424	35.6283	98.8533	477.946	124.058	78.3953
Rv0129c	2250.19	843.419	4164.78	3976.9	3481.46	1647.06	2928.03	3397.91	1526.04	1095.94	1779.68	316.331	455.103	2590.1	9682.85
Rv0130	30.408	27.8487	25.6118	24.1941	13.0089	0	0	13.0088	38.6688	118.278	45.6217	0	0	3.02582	15.4728
Rv0131c	149.073	158.251	170.108	138.511	223.753	172.806	107.648	98.8672	245.478	555.114	220.722	395.413	265.33	517.415	276.447
Rv0132c	67.491	30.943	42.4315	21.7747	140.785	151.206	21.5296	72.8495	163.997	244.031	120.789	523.923	381.302	547.673	225.902
Rv0133	136.465	93.7132	139.145	172.383	195.711	280.81	258.356	179.522	335.935	243.811	387.567	454.725	428.745	396.382	402.292
Rv0134	864.774	396.955	1110.48	1013.73	1237	289.811	1184.13	1654.72	2484.13	847.951	2876.34	420.127	412.931	2792.83	2234.27
Rv0135c	353.771	286.886	310.017	272.183	458.491	280.81	258.356	372.053	630.785	392.208	848.997	172.993	467.403	562.802	839.655
Rv0136	215.823	237.819	167.05	150.608	264.225	273.61	64.5889	169.115	449.87	420.788	509.659	706.801	883.848	686.86	640.572
Rv0137c	301.855	403.143	285.17	240.731	333.316	423.016	172.237	418.885	226.489	368.244	252.874	533.808	288.173	617.267	568.366
Rv0138	100.866	132.171	120.414	134.277	62.7317	0	43.0593	145.699	69.0515	99.5908	48.2286	8.23778	5.27146	21.1807	43.3237
Rv0139	206.923	332.859	293.198	399.202	216.815	72.0027	129.178	369.451	237.537	193.026	312.834	138.395	272.359	90.7745	100.057
Rv0140	92.7074	121.562	79.5112	107.664	998.214	1042.24	172.237	104.071	997.448	671.853	1326.5	1110.45	917.234	2686.93	530.2
Rv0141c	282.572	274.067	219.42	177.222	816.379	658.824	258.356	288.796	546.542	391.988	795.555	107.091	70.2861	550.699	378.567
Rv0142	33.3747	96.8075	35.5507	30.8474	67.6461	41.4015	21.5296	57.2389	95.9815	99.5908	132.52	105.444	3.51431	393.356	62.9225
Rv0143c	162.423	132.171	275.613	247.989	265.67	84.6031	344.474	286.194	462.3	373.96	603.944	65.9022	126.515	435.718	247.564
Rv0144	758.717	2425.93	1310.02	1359.71	342.278	954.035	1205.66	1816.03	457.811	326.693	666.511	1322.99	1671.05	214.833	588.996
Rv0145	5006.2	14370.8	5721.75	7531.01	6101.74	26887.6	13413	7209.5	2096.75	854.766	3312.13	6657.77	6327.51	2596.15	5418.56
Rv0146	1541.17	1644.4	344.421	421.582	2435.55	15219.6	775.067	457.911	409.13	398.583	573.964	2939.24	2194.68	1095.35	889.168
Rv0147	1070.96	1665.62	1655.59	1163.73	2156.29	6143.63	2475.91	1633.91	1332.35	878.51	1576.77	15319	4452.63	4217.99	2932.6
Rv0148	1117.68	1638.65	1106.66	996.191	868.126	1726.26	624.36	840.371	509.945	367.145	839.004	6331.56	5517.46	2024.27	1295.59
Rv0149	703.093	894.696	864.302	675.014	399.228	797.43	710.478	590.601	369.771	370.003	517.914	4372.61	3408.88	1376.75	911.861
Rv0150c	1.48332	8.84086	8.40984	7.25822	17.6343	0	21.5296	0	36.9425	154.333	11.2968	1.64756	0	3.02582	4.12607
Rv0151c	156.49	318.713	183.105	197.787	153.794	225.008	301.415	234.159	292.778	1038.12	169.886	543.693	692.318	184.575	208.366
Rv0152c	78.6158	119.352	90.5969	117.946	50.5901	0	64.5889	83.2566	169.176	742.424	25.2005	34.5987	391.845	36.3098	63.9541
Rv0153c	229.173	304.126	305.812	320.571	511.682	743.428	366.004	273.186	335.935	252.605	385.829	395.413	609.732	369.15	344.527
Rv0154c	334.488	277.603	571.869	515.334	618.355	864.032	473.652	668.654	333.864	390.449	418.85	687.031	1164.99	813.945	960.343
Rv0155	356.738	154.715	272.938	375.008	359.623	237.609	344.474	215.947	163.307	284.482	165.541	90.6156	261.816	33.284	80.4583
Rv0156	76.3909	36.6896	60.7802	99.8005	67.9352	111.604	43.0593	52.0354	75.2661	159.609	82.5535	0	0	9.07745	25.7879
Rv0157	1106.56	465.472	884.944	1030.06	1276.03	414.015	1184.13	939.238	711.921	794.308	1145.76	130.157	177.472	163.394	345.558
Rv0157A	312.238	546.807	136.086	126.414	447.216	309.611	21.5296	91.0619	292.088	150.595	256.785	456.373	263.573	236.014	113.467
Rv0158	379.729	308.546	478.214	726.427	576.727	693.026	688.949	533.362	293.469	613.814	277.206	232.305	319.802	223.91	530.2
Rv0159c	51.9161	88.8507	33.6394	42.9445	13.8761	77.4029	21.5296	18.2124	182.296	871.035	54.3115	128.509	451.588	33.284	20.6303
Rv0160c	21.5081	56.5815	20.2601	13.9116	24.2832	140.405	0	10.4071	136.377	732.092	36.4973	171.346	462.131	21.1807	25.7879
Rv0161	54.1411	55.6974	40.9024	56.8561	39.0266	1.80007	0	31.2212	80.0997	165.325	86.8984	151.575	33.3859	24.2065	29.914
Rv0162c	51.1745	56.1395	53.8994	44.759	87.0149	10.8004	43.0593	44.2301	75.6113	208.635	71.2567	67.5498	5.27146	30.2582	24.7564
Rv0163	134.24	84.4303	209.864	190.528	330.425	10.8004	344.474	296.602	323.161	246.669	258.523	146.632	17.5715	139.188	165.043
Rv0164	9132.79	8162.77	8303.57	10032.1	1453.81	2529.09	4327.46	5513.15	326.613	221.386	281.551	2047.91	3213.83	350.995	1471.98
Rv0165c	1001.98	1920.24	1121.57	1028.85	162.466	81.003	968.834	928.831	132.579	258.98	117.313	120.272	296.959	166.42	45.3868
Rv0166	22208.2	48875.4	16616.3	16633.4	3469.03	18339.1	14618.6	13097.3	1318.88	1168.05	1931.75	7708.91	11015.6	780.661	572.492
Rv0167	1737.71	1904.76	1646.8	1414.75	2370.8	820.83	1313.31	1691.15	683.955	497.075	1044.08	594.768	741.519	184.575	144.412
Rv0168	4006.44	5444.2	4995.83	4230.94	5894.47	3330.12	5425.47	3686.71	928.742	831.902	1218.32	1818.9	2625.19	599.112	346.59
Rv0169	7639.83	10960.9	10869	9142.94	7675.24	7625.08	14145	9988.19	1708.33	1372.73	2100.33	4408.86	5162.52	898.668	767.449
Rv0170	8067.77	9863.75	8820.39	6902.57	12575.8	6347.04	10894	5804.54	1368.25	1332.49	1730.15	3657.57	4032.67	844.203	643.667
Rv0171	3955.27	6337.57	4104	3739.19	4213.43	3031.31	2928.03	3559.22	1736.3	1084.95	2392.75	1688.74	1184.32	423.614	390.945
Rv0172	4297.17	5396.46	5757.3	4729.94	6902.22	3339.12	4951.82	5276.39	1744.24	1266.98	1677.57	1370.77	2802.66	856.306	477.592
Rv0173	3201.74	5281.53	5108.6	4385.17	5010.44	5447	4930.29	4984.99	1381.72	1184.1	1482.05	2036.38	1655.24	656.602	459.025
Rv0174	11680.4	15595.3	11935.1	11631.9	20090.3	24569.1	14338.7	15475.3	5102.21	2573.97	5709.22	5267.24	5654.52	1509.88	1941.32
Rv0175	2727.82	2948.43	2742.37	2499.85	2423.7	1938.67	2475.91	2843.73	1877.16	826.406	2677.34	614.538	477.946	1394.9	953.122
Rv0176	761.684	678.536	1292.06	1429.87	366.272	196.207	1894.61	1129.17	590.045	472.232	822.493	75.7876	265.33	196.678	341.432
Rv0177	7431.42	8565.03	12608.3	12673.5	2940.29	8885.13	17762	9556.29	1556.42	1104.07	3078.38	10430.7	9847.09	5028.91	6179.82
Rv0178	3929.31	4090.23	5295.91	5448.5	2502.33	1947.67	6997.14	5726.49	1190.1	866.418	1525.5	2438.38	2112.1	1343.46	1860.86
Rv0179c	2638.82	743.075	1501.92	1354.87	1201.73	748.828	1054.95	1376.34	461.954	449.588	495.755	2061.09	1674.57	1809.44	2792.32
Rv0180c	339.68	597.2	348.244	376.823	235.316	279.01	236.826	366.849	371.152	523.237	455.348	775.999	100.158	1697.48	809.741
Rv0181c	622.994	598.969	607.802	607.271	675.016	329.412	839.656	829.964	597.295	473.331	799.465	2204.43	1147.42	5407.13	2438.51
Rv0182c	235.848	181.68	474.391	514.729	207.564	115.204	688.949	627.026	532.042	360.11	543.984	738.105	514.846	3355.63	1806.19
Rv0183	104.574	103.438	115.062	186.899	94.8202	262.81	86.1186	153.504	247.895	220.507	240.274	131.804	29.8716	60.5163	91.805
Rv0184	153.523	118.468	300.078	473.599	69.0916	162.006	387.534	382.46	267.92	214.791	362.801	466.258	351.431	1240.58	861.317
Rv0185	45.9829	76.0314	106.27	146.374	43.3629	9.00033	86.1186	109.274	150.187	89.4779	186.397	232.305	43.9288	756.454	417.764
Rv0186	400.496	366.012	564.988	740.338	348.06	70.2026	818.127	606.212	793.747	709.227	1410.8	1156.58	595.675	4317.84	1977.42
Rv0186A	674.168	501.277	499.621	457.268	639.458	1017.04	344.474	689.469	10641.9	3106.22	13329.3	2306.58	3213.83	4075.78	1313.12
Rv0187	157.973	99.4597	241.592	280.046	416.862	104.404	430.593	335.628	537.22	337.246	620.454	574.997	815.319	626.344	431.174
Rv0188	327.813	730.697	315.751	234.682	652.178	1279.85	279.885	333.026	1012.98	421.667	1188.77	23767.6	20289.8	8968.52	1831.97
Rv0189c	698.643	677.21	691.9	731.871	875.353	604.822	775.067	1191.61	873.156	705.71	1147.06	397.061	822.348	677.783	664.297
Rv0190	795.8	682.515	1714.08	1891.98	960.922	1636.26	3401.68	2372.81	3523.7	1588.62	2849.83	17469	8202.39	8995.75	6835.86
Rv0191	398.271	354.077	422.021	406.46	96.2657	108.004	387.534	377.256	252.728	293.276	382.787	331.159	210.858	559.776	311.518
Rv0192	693.451	870.383	500.768	558.883	385.641	370.814	624.36	598.407	340.424	315.701	291.979	205.944	224.916	423.614	516.79
Rv0192A	93.449	72.9371	87.1565	61.6949	80.3659	82.8031	129.178	104.071	67.3252	44.8489	77.3396	69.1973	8.78577	87.7487	100.057
Rv0193c	141.657	186.542	116.591	128.229	160.154	295.211	150.708	98.8672	263.086	1031.96	116.444	532.16	240.73	60.5163	202.177
Rv0194	20.7665	51.277	25.2295	17.5407	45.0974	0	21.5296	20.8141	177.462	669.655	53.008	21.4182	240.73	60.5163	51.5759
Rv0195	2.96664	12.3772	2.29359	2.41941	0	0	0	5.20354	27.2753	206.217	3.91043	4.94267	128.272	0	12.3782
Rv0196	25.2164	10.167	38.9911	26.6135	36.7139	37.8014	21.5296	28.6194	62.1463	121.356	30.8489	1.64756	1.75715	45.3872	62.9225
Rv0197	180.223	181.68	146.408	123.995	252.95	18.0007	150.708	124.885	250.657	861.362	181.183	105.444	105.429	223.91	242.407
Rv0198c	1777.01	1861.44	1439.23	1757.7	667.211	1447.25	1141.07	1139.57	504.766	701.753	520.087	1408.66	908.448	608.189	807.678
Rv0199	71.9409	72.053	63.8383	94.9617	173.452	0	172.237	101.469	201.285	189.948	170.321	79.0827	17.5715	12.1033	84.5844
Rv0200	137.207	132.613	160.934	156.052	258.443	192.607	107.648	192.531	294.85	272.611	370.187	1.64756	3.51431	45.3872	128.94
Rv0201c	123.857	72.4951	130.735	162.1	101.18	0	150.708	205.54	227.87	144.44	286.33	270.199	114.215	338.891	185.673
Rv0202c	1978	2029.86	2077.99	2111.54	1351.19	1679.46	1873.08	2752.67	2001.46	1187.18	2629.11	4420.39	3292.91	7612.95	3284.35
Rv0203	341.163	192.289	269.879	356.258	173.741	127.805	150.708	169.115	104.613	133.227	142.513	21.4182	45.686	96.8261	137.192
Rv0204c	397.529	231.631	481.272	503.237	292.555	169.206	602.83	509.947	425.012	542.143	569.619	382.233	100.158	456.898	459.025
Rv0205	69.7159	90.6189	93.655	99.8005	62.1535	73.8027	150.708	78.053	99.7794	281.624	46.0561	26.3609	10.5429	42.3614	41.2607
Rv0206c	3856.63	4291.8	5370.45	5072.29	4636.36	4068.15	7643.02	5721.29	2311.84	1556.52	2702.97	8542.58	7840.42	5558.43	7646.64
Rv0207c	400.496	460.609	673.934	567.956	321.175	291.611	581.3	551.575	496.48	301.85	510.528	2654.21	964.677	520.44	784.985
Rv0208c	1679.86	2217.73	1582.2	1260.51	577.305	1315.85	968.834	1191.61	354.579	486.962	479.679	9999.02	8627.62	1385.82	1568.94
Rv0209	106.057	35.3635	85.6275	90.1229	104.071	0	43.0593	104.071	103.922	134.547	104.278	0	0	266.272	134.097
Rv0210	233.623	201.572	211.393	205.045	374.656	7.20027	193.767	182.124	239.609	362.308	220.722	140.042	3.51431	160.368	215.587
Rv0211	3469.48	4225.49	3303.16	2694.61	15376.8	57585.9	3078.74	3876.63	9256.69	3890.42	11386.7	142481	96026.7	46252.6	27150.6
Rv0212c	144.623	96.3654	84.0984	84.6792	196.289	172.806	86.1186	106.672	154.33	390.229	146.424	210.887	253.03	205.756	131.003
Rv0213c	94.9323	141.454	77.9821	71.3725	162.177	34.2013	64.5889	62.4424	137.758	470.034	71.6912	161.46	47.4431	105.904	81.4899
Rv0214	80.0992	110.953	102.065	102.825	205.251	127.805	150.708	137.894	171.938	551.377	84.2914	120.272	715.161	136.162	128.94
Rv0215c	459.829	553.88	277.142	256.457	308.744	428.416	322.945	327.823	163.997	303.829	132.086	192.764	388.331	169.446	182.579
Rv0216	149.815	239.145	146.408	159.681	137.027	5.4002	150.708	111.876	228.56	433.979	164.672	11.5329	126.515	229.962	127.908
Rv0217c	147.59	97.2495	173.931	164.52	100.602	21.6008	150.708	127.487	136.031	415.731	72.9946	52.7218	1.75715	69.5938	108.309
Rv0218	140.174	256.827	82.1871	76.8162	99.7347	113.404	21.5296	83.2566	124.293	398.583	44.7527	191.116	354.945	84.7229	59.828
Rv0219	20.7665	12.8193	11.468	10.2825	15.8997	0	0	2.60177	46.6097	112.782	12.6003	3.29511	0	12.1033	12.3782
Rv0220	1777.76	1750.93	1978.99	2164.16	2195.9	1530.06	2411.32	2729.25	1327.17	660.641	1648.46	650.784	1036.72	580.957	1105.79
Rv0221	542.894	716.994	902.911	948.407	589.157	718.227	1765.43	1222.83	390.141	630.742	460.127	548.636	701.104	236.014	536.389
Rv0222	318.172	392.976	336.776	366.54	561.116	232.209	495.182	528.159	590.39	370.663	665.642	289.97	506.06	178.523	306.361
Rv0223c	194.315	359.381	265.674	303.636	240.52	628.223	215.296	169.115	264.122	524.776	207.687	443.192	541.203	354.021	232.091
Rv0224c	54.1411	61.8861	54.664	56.8561	20.8142	77.4029	0	33.823	27.9658	88.1588	9.99331	16.4756	8.78577	6.05163	11.3467
Rv0225	146.107	145.432	206.423	252.223	101.758	99.0037	64.5889	244.566	211.643	155.432	216.811	18.1231	137.058	30.2582	81.4899
Rv0226c	146.848	82.22	203.365	228.634	118.236	84.6031	129.178	195.133	115.661	241.392	131.217	4.94267	0	6.05163	22.6934
Rv0227c	1050.19	642.731	1813.47	2110.33	427.269	505.819	1011.89	1207.22	215.441	517.301	155.548	65.9022	168.687	124.058	240.344
Rv0228	124.599	97.2495	139.909	140.93	184.437	160.206	43.0593	124.885	194.725	368.904	194.652	421.774	115.972	33.284	140.286
Rv0229c	519.161	639.195	386.088	446.381	240.52	428.416	452.123	814.353	438.822	349.777	518.783	214.182	217.887	275.349	177.421
Rv0230c	125.34	243.124	210.628	243.15	139.05	165.606	150.708	145.699	214.75	467.615	153.81	388.823	393.602	344.943	133.066
Rv0231	1138.45	1479.08	778.675	745.177	582.219	567.021	366.004	572.389	234.43	1056.15	127.306	715.039	790.719	66.568	192.894
Rv0232	1564.16	3247.25	1185.79	1120.19	525.559	2133.08	1830.02	1139.57	206.119	371.762	294.586	1112.1	1757.15	686.86	197.02
Rv0233	945.615	2683.2	814.225	881.874	527.004	1985.47	968.834	949.645	380.819	436.617	457.955	3812.44	2887	590.034	204.24
Rv0234c	123.857	125.982	163.992	183.875	137.316	79.2029	301.415	163.911	244.097	380.336	244.184	6.59022	205.587	411.511	188.768
Rv0235c	166.873	190.521	144.879	200.811	149.168	43.2016	129.178	273.186	239.263	720.22	162.5	326.216	311.016	114.981	64.9856
Rv0236A	168.357	58.7918	131.117	143.955	37.8703	0	129.178	98.8672	71.8135	51.884	59.5254	19.7707	0	6.05163	51.5759
Rv0236c	373.796	204.224	391.058	568.561	160.154	95.4035	495.182	465.716	350.781	446.51	366.277	39.5413	268.844	108.929	172.263
Rv0237	180.965	97.2495	222.096	292.748	97.1329	0	236.826	148.301	121.876	161.588	119.92	120.272	0	24.2065	47.4498
Rv0238	666.751	983.988	774.852	923.004	732.833	1746.06	990.364	967.858	762.673	555.334	1162.27	1787.6	1384.64	835.125	574.555
Rv0239	515.453	611.788	502.297	709.491	132.112	988.237	1291.78	1238.44	206.464	145.759	269.385	1184.59	1449.65	260.22	380.63
Rv0240	17.0582	36.2475	28.6699	40.5251	10.4071	0	21.5296	36.4248	40.0498	74.0885	56.484	0	112.458	36.3098	30.9455
Rv0241c	502.845	376.621	598.245	780.259	445.482	759.628	775.067	1095.34	1090.32	534.009	1271.76	383.88	718.676	1721.69	1405.96
Rv0242c	290.73	270.53	517.587	651.425	625.871	712.826	796.597	850.778	1164.21	503.231	1465.11	220.772	390.088	819.996	1484.35
Rv0243	891.474	643.173	1897.57	2271.22	1311.29	2611.9	5640.77	5125.48	3568.23	1173.98	4808.96	1583.3	792.476	4499.39	5614.55
Rv0244c	278.122	486.69	303.519	527.431	3776.33	21923	344.474	359.044	1085.49	958.754	1304.78	3560.37	2092.77	1397.93	3847.56
Rv0245	450.187	362.475	290.904	231.053	924.786	639.024	322.945	379.858	795.473	444.971	868.549	1301.57	690.561	1083.24	1087.22
Rv0246	141.657	211.739	179.665	139.721	147.723	57.6021	129.178	195.133	240.299	748.36	120.354	120.272	268.844	139.188	153.696
Rv0247c	3640.06	3145.14	3297.42	4287.79	2299.1	4203.16	3832.28	3983.31	476.11	728.354	623.061	652.432	1676.32	608.189	1927.91
Rv0248c	5168.62	3902.8	5247.74	6399.94	3256.56	3996.15	7061.72	5677.06	967.066	1144.31	1183.56	1243.9	2243.88	1013.65	2600.45
Rv0249c	3307.06	2421.07	2249.63	2741.79	1024.23	3290.52	3272.51	1948.72	456.775	1099.46	321.524	701.859	1982.07	438.743	959.311
Rv0250c	4740.68	15816.7	2378.46	2129.08	420.62	5461.4	1528.6	1857.66	235.811	342.742	366.711	5268.88	7814.06	1125.6	354.842
Rv0251c	588.877	982.662	802.375	436.703	481.328	912.634	667.419	720.69	570.365	320.537	904.612	7021.88	10483.2	9867.19	1546.24
Rv0252	408.654	701.965	429.666	442.147	422.933	874.832	645.889	455.309	325.923	810.577	292.413	574.997	1307.32	214.833	434.269
Rv0253	68.9743	121.562	36.6975	51.4124	88.4603	192.607	21.5296	39.0265	38.6688	194.125	30.8489	120.272	825.862	6.05163	31.977
Rv0254c	101.607	145.432	64.9851	76.8162	38.7375	106.204	0	36.4248	47.9908	146.638	31.2834	108.739	110.701	66.568	27.851
Rv0255c	158.715	172.839	170.108	147.584	243.411	171.006	43.0593	156.106	143.627	194.565	134.258	70.8449	108.944	102.878	175.358
Rv0256c	904.082	777.554	470.569	482.067	564.007	700.226	581.3	379.858	255.49	725.276	177.273	775.999	924.263	139.188	459.025
Rv0257	59.3327	132.171	22.1714	22.9844	111.298	48.6018	64.5889	33.823	111.518	168.403	130.348	245.486	246.001	411.511	81.4899
Rv0258c	17.7998	8.84086	18.3487	9.67763	66.7789	0	0	26.0177	96.3268	118.278	61.6979	41.1889	47.4431	90.7745	38.1661
Rv0259c	11.8665	17.6817	10.3212	9.67763	20.5251	0	0	10.4071	42.4666	289.759	21.2901	0	33.3859	3.02582	8.25214
Rv0260c	2.96664	4.86248	0.764531	3.02426	13.0089	0	0	0	47.9908	339.224	5.2139	0	0	3.02582	1.03152
Rv0261c	1014.59	1086.1	245.032	218.351	62.1535	959.436	172.237	28.6194	113.59	588.971	45.1872	108.739	699.347	42.3614	72.2062
Rv0262c	745.367	1456.53	497.327	497.793	904.261	752.428	366.004	426.69	387.033	263.597	377.574	1528.93	1228.25	1077.19	688.022
Rv0263c	126.824	564.489	125.383	159.681	101.758	239.409	172.237	117.08	203.702	205.118	191.176	855.081	458.617	157.342	93.8681
Rv0264c	47.4662	106.532	57.3398	69.5579	42.2066	252.009	64.5889	49.4336	92.529	91.6763	109.057	199.354	188.015	60.5163	50.5443
Rv0265c	572.561	303.684	332.189	308.474	1104.89	716.427	473.652	400.672	778.555	512.684	911.564	153.223	140.572	499.26	323.896
Rv0266c	337.455	295.285	328.748	310.894	383.906	439.216	236.826	231.557	304.172	592.928	261.999	265.256	203.83	496.234	350.716
Rv0267	22.2498	94.5973	5.35172	9.67763	59.5517	0	21.5296	5.20354	77.6829	331.31	21.7246	90.6156	103.672	12.1033	6.1891
Rv0268c	2529.8	3802.46	2127.69	2205.89	669.523	2102.48	1916.14	1394.55	1092.05	588.971	1237.87	2645.97	2270.24	1074.16	1009.86
Rv0269c	239.556	110.069	185.016	179.641	392.001	106.204	129.178	270.584	340.078	306.027	388.001	174.641	253.03	202.73	159.885
Rv0270	3122.38	3754.27	2888.78	2384.33	6248.89	3450.73	4112.16	5401.27	4977.57	2115.59	6644.25	5721.96	3821.81	6995.69	2866.59
Rv0271c	726.084	719.646	639.53	544.971	1422.3	1110.64	452.123	801.345	1240.51	827.285	1382.55	1000.07	648.39	2447.89	1138.79
Rv0272c	5724.12	10532.6	1769.51	1400.23	7486.17	19237.3	1270.25	1764	1237.06	1023.83	2152.04	20105.1	18260.3	5861.01	1871.17
Rv0273c	5622.52	10585.6	1670.12	1380.27	7157.19	19671.1	1162.6	1750.99	1044.06	856.305	1896.56	19953.5	18258.6	5491.86	1648.36
Rv0274	458.345	595.432	286.699	212.303	1805.92	1101.64	129.178	382.46	1490.13	783.316	1852.67	904.508	1115.79	1113.5	616.847
Rv0275c	643.76	108.301	550.08	214.117	503.877	219.608	452.123	632.23	1028.87	362.308	1102.74	268.552	618.518	16233.5	1708.19
Rv0276	2545.37	1262.03	3203	1940.36	7940.33	2539.89	2303.67	3296.44	6066.17	1976.21	6755.92	6972.46	2015.45	28415.4	9664.28
Rv0277A	292.214	233.841	330.66	361.701	328.402	514.819	366.004	338.23	841.047	353.514	954.579	743.048	393.602	1764.05	485.845
Rv0277c	109.766	117.141	112.004	162.705	112.454	50.4019	64.5889	98.8672	106.685	264.696	131.217	163.108	52.7146	175.497	87.679
Rv0278c	127.565	74.7053	74.924	76.2113	114.478	50.4019	86.1186	52.0354	170.212	243.151	120.354	85.6729	84.3434	127.084	109.341
Rv0279c	168.357	92.8291	272.938	286.7	137.316	37.8014	150.708	320.017	281.385	266.895	281.116	88.968	96.6434	381.253	447.678
Rv0280	184.673	87.9666	473.627	977.44	112.454	59.4022	1119.54	731.097	842.773	488.94	1208.32	174.641	145.844	974.313	572.492
Rv0281	1654.64	791.699	1709.49	1736.53	1391.66	480.618	2992.62	1485.61	473.348	505.209	556.15	1616.25	1298.54	1385.82	2355.99
Rv0282	10450.7	6302.65	8572.3	10501.4	27620.2	57044.1	24393.1	11622.1	26876.2	7012.03	26285	132921	63197.8	60700.9	57920.7
Rv0283	878.866	580.845	1136.09	1335.51	2546.85	3076.31	1614.72	1215.03	9323.33	2834.05	14652.8	5712.08	3502.01	14808.3	7482.63
Rv0284	6068.25	3178.29	4662.87	5886.42	8346.49	11065	9171.63	5971.06	15782.4	6047.34	21908	31423.8	24259.3	32930	24683.2
Rv0285	254.389	97.2495	293.198	321.176	474.39	169.206	430.593	286.194	1840.57	561.71	2045.15	1064.32	859.248	2798.88	1895.93
Rv0286	9632.67	3617.68	7455.32	8114.09	11504.5	9425.15	15824.3	6866.07	6040.97	2903.08	8611.63	43612.4	33266.4	31184.1	21620.6
Rv0287	2034.37	1029.08	1856.66	1774.03	2973.83	1852.27	1980.73	1298.28	2783.81	1265.22	3483.32	14180.5	7172.7	6287.65	5127.67
Rv0288	1585.67	984.872	2362.78	2136.94	2414.16	1864.87	3767.69	1969.54	1389.32	641.734	1637.6	14889	6696.51	6596.28	5559.88
Rv0289	3932.28	2235.41	5366.24	4065.21	6015.01	2797.3	10592.6	3884.44	2850.79	1138.15	3993.85	21064	8357.02	27985.8	16089.6
Rv0290	445.737	319.597	608.567	520.172	848.757	478.818	839.656	528.159	1937.58	827.505	2338	2247.27	1143.91	7062.26	3123.43
Rv0291	752.784	347.004	590.6	543.762	1552.39	433.816	1141.07	632.23	1366.87	585.234	1763.17	3743.25	2342.29	7449.56	4506.7
Rv0292	323.363	212.181	345.95	375.008	568.343	91.8034	452.123	468.318	632.857	410.675	734.726	1802.43	1268.66	3155.93	1726.76
Rv0293c	572.561	467.682	388.382	256.457	1015.27	541.82	559.771	515.15	2047.03	716.043	1636.73	2372.48	2222.8	6786.91	1705.1
Rv0294	44.4995	36.2475	32.8748	30.2426	32.3776	52.2019	21.5296	33.823	44.8834	183.573	33.8904	11.5329	145.844	27.2323	20.6303
Rv0295c	143.14	152.947	153.288	160.286	163.045	145.805	21.5296	145.699	136.722	152.794	110.795	0	0	33.284	34.0401
Rv0296c	139.432	217.485	217.127	260.691	60.9972	295.211	107.648	132.69	192.999	669.655	140.775	26.3609	151.115	57.4905	53.6389
Rv0297	654.885	579.077	949.93	499.003	890.385	806.43	559.771	702.477	910.789	361.649	1249.6	383.88	432.26	1301.1	803.552
Rv0298	4383.95	4762.57	2452.61	3953.31	443.169	6406.44	3660.04	3728.33	2084.32	475.969	2494.85	2372.48	3530.12	335.866	835.529
Rv0299	278.122	338.163	402.525	549.81	246.59	307.811	559.771	723.292	1192.86	493.118	1319.12	41.1889	100.158	193.652	332.149
Rv0300	478.37	821.758	458.719	632.07	450.396	847.831	1054.95	645.239	441.929	191.707	537.901	902.861	778.419	347.969	442.521
Rv0301	709.026	697.102	726.687	967.763	492.603	576.021	1873.08	913.221	474.729	390.669	562.233	932.517	723.947	514.389	673.581
Rv0302	584.427	372.642	224.772	348.999	165.357	86.4032	409.063	244.566	151.568	116.519	136.865	428.364	105.429	108.929	92.8365
Rv0303	199.506	83.1041	231.271	329.644	149.168	135.005	430.593	265.38	158.473	322.296	155.548	67.5498	114.215	118.007	144.412
Rv0304c	485.787	906.631	664.377	494.164	548.396	279.01	904.245	608.814	1365.15	5601.27	244.619	2487.81	2398.51	363.098	390.945
Rv0305c	389.371	524.705	345.568	225.61	448.662	1152.04	258.356	299.203	790.984	1984.56	457.52	1253.79	542.96	789.738	497.191
Rv0306	15.5748	16.7976	20.2601	10.2825	47.121	12.6005	21.5296	13.0088	46.2645	155.872	15.6417	80.7302	0	21.1807	28.8825
Rv0307c	73.4242	151.179	108.181	81.0501	110.142	147.605	215.296	101.469	282.075	144.66	196.825	627.719	565.803	931.952	400.229
Rv0308	255.872	349.656	190.75	190.528	485.954	770.429	258.356	174.318	318.672	398.143	385.394	438.25	256.544	178.523	251.69
Rv0309	1747.35	1402.16	1004.59	1030.06	1108.65	1945.87	516.712	736.3	631.821	470.913	646.959	3006.79	3118.95	665.68	858.222
Rv0310c	19.2831	21.2181	17.2019	15.7261	15.3216	9.00033	0	5.20354	47.9908	187.09	15.6417	0	128.272	3.02582	19.5988
Rv0311	248.456	96.8075	129.97	65.324	907.152	482.418	193.767	270.584	846.916	683.945	865.942	2329.64	665.961	2426.7	725.157
Rv0312	1684.31	964.096	964.838	832.881	1101.42	626.423	452.123	712.884	406.713	532.031	521.39	838.606	687.047	487.156	451.805
Rv0313	1093.95	549.018	740.448	613.924	1321.7	997.237	538.241	939.238	1458.02	413.533	1384.29	3501.06	1207.16	7467.72	2880
Rv0314c	275.155	247.102	362.388	396.178	341.7	239.409	193.767	468.318	900.776	404.079	932.42	82.3778	221.401	317.711	263.037
Rv0315	930.782	510.56	649.851	997.4	431.316	145.805	279.885	322.619	133.96	206.217	161.197	37.8938	52.7146	57.4905	111.404
Rv0316	130.532	98.1336	107.034	181.456	64.7553	0	64.5889	78.053	48.336	66.3939	47.3596	0	0	6.05163	6.1891
Rv0317c	380.471	449.558	354.36	373.193	458.201	259.21	301.415	551.575	586.247	386.931	563.971	184.526	47.4431	133.136	264.068
Rv0318c	97.1573	94.1552	56.193	79.8404	32.0886	55.8021	64.5889	36.4248	89.4216	411.774	29.5455	51.0742	65.0147	21.1807	26.8194
Rv0319	30.408	24.7544	35.1684	41.1299	30.6431	25.2009	21.5296	49.4336	72.504	172.8	110.361	1.64756	31.6288	9.07745	18.5673
Rv0320	40.7912	26.0806	24.0827	35.0814	41.6284	28.8011	0	33.823	96.672	237.655	110.795	31.3036	93.1291	18.1549	4.12607
Rv0321	54.8828	52.1611	41.6669	44.759	46.2538	0	0	33.823	46.6097	122.895	25.635	3.29511	24.6001	24.2065	12.3782
Rv0322	60.0744	53.0452	35.9329	38.1057	1.15634	0	21.5296	15.6106	67.3252	283.603	13.9037	1.64756	87.8577	3.02582	9.28365
Rv0323c	20.0248	18.5658	33.2571	35.0814	40.7611	0	0	39.0265	48.6813	187.31	38.6698	0	26.3573	42.3614	35.0716
Rv0324	63.7827	64.9804	47.4009	35.6862	67.9352	59.4022	107.648	54.6371	313.148	202.26	320.221	280.084	133.544	169.446	103.152
Rv0325	13.3499	22.9862	16.4374	4.23396	4.91446	0	21.5296	7.8053	46.955	40.6718	19.1176	0	56.2289	15.1291	17.5358
Rv0326	20.0248	41.5521	30.5812	19.9601	45.0974	0	64.5889	28.6194	88.7311	154.113	67.3463	37.8938	57.9861	75.6454	30.9455
Rv0327c	23.7331	59.2338	14.9084	13.3067	39.8939	7.20027	43.0593	23.4159	140.174	725.276	44.3182	568.407	1537.51	801.841	365.157
Rv0328	88.9991	50.835	59.2511	41.7348	223.753	212.408	129.178	83.2566	232.703	148.177	253.309	233.953	223.158	986.416	285.73
Rv0329c	14.0915	11.4931	7.26304	15.7261	15.3216	0	0	0	42.8119	128.611	47.3596	29.656	28.1145	15.1291	11.3467
Rv0330c	17.7998	17.6817	16.8197	19.9601	23.9941	1.80007	0	23.4159	80.445	105.966	71.6912	9.88533	29.8716	39.3356	33.0086
Rv0331	278.122	326.67	204.512	183.875	494.337	649.824	322.945	184.726	393.593	441.453	474.465	682.088	342.645	813.945	438.395
Rv0332	177.998	116.257	199.925	225.005	173.452	10.8004	236.826	169.115	194.38	271.072	243.315	74.14	35.1431	214.833	267.163
Rv0333	224.723	271.857	230.506	251.618	590.025	192.607	193.767	307.009	478.527	268.434	590.475	201.002	325.073	226.936	292.951
Rv0334	386.404	425.246	291.669	339.322	451.553	1414.85	322.945	221.15	302.445	504.33	235.929	871.557	808.29	257.194	276.447
Rv0335c	11.1249	3.97839	5.35172	6.65337	15.3216	131.405	0	0	46.6097	154.333	12.1658	65.9022	7.02861	51.4389	6.1891
Rv0336	567.369	251.081	308.106	510.495	551.287	97.2036	1011.89	390.265	2859.08	1461.33	3680.15	642.547	249.516	11722	1794.84
Rv0337c	967.123	948.183	1139.92	1364.55	477.57	405.015	1011.89	775.327	363.556	542.143	326.303	425.069	463.888	502.286	402.292
Rv0338c	5619.55	3855.5	5393	5374.71	6433.9	3448.93	6674.19	5965.85	1445.59	1757.9	1585.03	1336.17	1337.19	904.719	1061.43
Rv0339c	832.141	633.89	799.317	638.723	487.688	324.012	1377.9	975.663	418.797	915.884	451.872	212.535	156.387	596.086	408.481
Rv0340	2732.27	1270.87	1552	1108.69	3850.92	2187.08	1098.01	2068.41	2925.71	1033.72	2771.62	1252.14	2767.52	5449.5	2174.44
Rv0341	7584.2	437.181	8159.46	1896.81	7074.52	579.622	2798.85	7152.26	9339.56	2668.51	13144.3	561.816	173.958	33238.6	5279.3
Rv0342	1919.41	899.558	3407.13	1305.87	1856.8	1175.44	1937.67	3137.73	2287.67	1315.35	2451.4	1207.66	729.219	13661.6	2590.14
Rv0343	292.214	125.54	368.504	169.963	316.838	84.6031	86.1186	398.071	573.818	369.124	613.068	79.0827	145.844	1455.42	296.045
Rv0344c	64.5243	20.334	88.3033	142.745	12.1416	39.6015	21.5296	33.823	66.6347	312.623	8.25535	4.94267	54.4718	3.02582	29.914
Rv0345	85.2908	67.1906	63.4561	66.5337	96.2657	12.6005	21.5296	52.0354	272.753	145.539	280.247	80.7302	29.8716	105.904	79.4268
Rv0346c	700.868	1106.88	1046.26	1277.45	294.868	412.215	990.364	1126.57	304.172	745.722	290.675	286.675	404.145	121.033	191.862
Rv0347	197.281	189.637	225.537	235.892	311.924	849.632	150.708	257.575	437.096	903.353	486.631	317.978	708.133	938.003	370.315
Rv0348	503.586	639.195	390.293	297.587	321.753	1396.85	236.826	340.832	343.186	667.237	298.496	1616.25	2228.07	941.029	575.587
Rv0349	68.9743	93.2711	76.8354	63.5094	84.9913	55.8021	107.648	52.0354	124.638	235.237	161.197	171.346	221.401	311.659	143.381
Rv0350	1784.43	915.03	4761.12	5962.02	9220.69	11545.6	6631.13	3137.73	2272.48	1512.99	3528.94	2425.2	3141.79	7939.74	1516.33
Rv0351	1429.92	589.686	4841.77	6083.6	1806.79	3744.14	9817.52	2286.95	1188.38	766.388	1724.93	1525.64	1031.45	5767.21	1294.55
Rv0352	1523.37	995.039	2789.39	3000.67	1955.67	3927.75	4090.63	2013.77	1801.21	787.713	2005.61	1492.69	952.377	2714.16	1313.12
Rv0353	246.231	133.497	921.642	1021.59	561.405	252.009	1550.13	496.938	753.006	321.417	860.729	322.921	209.101	1116.53	449.741
Rv0354c	14.0915	7.07269	11.0857	6.04852	8.3835	0	0	5.20354	64.2179	203.139	14.7727	0	52.7146	21.1807	10.3152
Rv0355c	755.009	899.558	1264.92	1152.85	1217.63	909.034	1593.19	1339.91	2824.2	7568.46	1781.85	1853.5	1514.67	1779.18	1358.51
Rv0356c	74.1659	48.1827	87.921	77.421	55.7936	0	21.5296	57.2389	90.8027	320.318	74.7326	28.0084	272.359	21.1807	28.8825
Rv0357c	546.603	405.796	340.598	323.596	307.009	57.6021	172.237	215.947	224.763	496.855	236.798	37.8938	253.03	90.7745	251.69
Rv0358	34.1163	16.3556	18.731	17.5407	43.3629	28.8011	21.5296	5.20354	32.4542	38.0336	25.2005	21.4182	0	18.1549	5.15759
Rv0359	90.4824	47.2986	41.6669	28.428	100.024	70.2026	64.5889	39.0265	58.6937	198.302	41.2767	110.386	0	21.1807	35.0716
Rv0360c	841.783	674.116	597.099	474.204	285.617	237.609	688.949	455.309	85.6238	216.11	96.0227	937.459	709.89	90.7745	148.538
Rv0361	419.779	452.652	691.9	686.507	710.863	1594.86	732.008	616.619	679.812	531.811	909.392	494.267	688.804	717.119	1314.15
Rv0362	88.2574	68.0747	145.261	156.052	50.5901	28.8011	193.767	163.911	72.8493	504.11	55.615	74.14	98.4006	21.1807	91.805
Rv0363c	1260.82	915.472	1528.3	1375.43	2227.99	2809.9	1959.2	2469.08	1384.48	887.743	1929.14	1153.29	1932.87	977.339	1796.9
Rv0364	385.663	237.819	227.83	285.49	215.369	68.4025	107.648	226.354	118.769	257.661	114.271	161.46	207.344	78.6712	118.624
Rv0365c	107.541	101.67	145.643	171.173	212.478	115.204	86.1186	218.549	355.96	320.098	373.229	131.804	52.7146	450.847	259.942
Rv0366c	79.3575	46.8566	75.3063	94.9617	35.8467	90.0033	129.178	80.6548	52.8244	103.768	32.5869	31.3036	0	90.7745	88.7105
Rv0367c	978.248	481.385	413.993	455.453	1340.49	1105.24	258.356	372.053	655.989	238.095	1222.23	1130.22	1057.81	2214.9	1262.58
Rv0368c	9.64157	3.0943	7.26304	9.67763	12.7198	0	21.5296	7.8053	34.871	160.708	25.635	3.29511	87.8577	27.2323	11.3467
Rv0369c	429.421	565.815	107.034	102.825	569.211	275.41	215.296	163.911	222.691	306.687	179.011	332.806	156.387	118.007	177.421
Rv0370c	342.646	575.098	191.897	205.65	58.6845	334.812	193.767	192.531	159.509	886.864	67.7807	434.955	1119.31	81.697	121.719
Rv0371c	3.70829	0.442043	3.44039	6.65337	4.91446	25.2009	0	0	18.6439	60.6779	3.47594	37.8938	0	6.05163	0
Rv0372c	10.3832	9.72495	7.64531	5.44367	13.587	86.4032	21.5296	13.0088	31.7637	145.759	11.2968	3.29511	0	3.02582	16.5043
Rv0373c	152.782	291.307	113.533	107.059	147.145	345.613	64.5889	98.8672	125.674	468.714	95.1537	1243.9	936.563	187.601	160.917
Rv0374c	4.44995	2.21022	9.9389	12.7019	13.587	3.60013	43.0593	0	32.1089	162.247	7.38636	46.1316	0	30.2582	21.6619
Rv0375c	12.6082	13.7033	7.26304	10.8873	5.78172	0	0	7.8053	28.6564	76.5069	20.8556	46.1316	43.9288	24.2065	13.4097
Rv0376c	111.99	82.22	49.6945	48.993	185.593	131.405	0	46.8318	164.342	224.464	216.377	444.84	326.831	753.428	204.24
Rv0377	87.5158	123.33	79.8935	64.1143	256.419	81.003	64.5889	132.69	312.803	245.35	304.144	655.727	219.644	299.556	210.43
Rv0378	0.741659	8.39882	3.05812	1.2097	2.60177	19.8007	0	0	15.8818	65.9542	2.60695	29.656	3.51431	6.05163	2.06303
Rv0379	307.047	400.049	252.295	269.764	181.835	111.604	21.5296	111.876	40.7404	45.2885	16.9452	23.0658	207.344	0	82.5214
Rv0380c	38.5663	36.6896	48.93	67.1385	24.2832	0	64.5889	91.0619	74.9208	83.1023	89.5053	26.3609	15.8144	30.2582	51.5759
Rv0381c	49.6911	36.2475	74.924	61.6949	43.3629	41.4015	86.1186	83.2566	129.471	128.611	130.348	57.6644	17.5715	145.239	101.089
Rv0382c	228.431	209.528	266.821	295.168	104.36	237.609	387.534	244.566	450.216	209.514	574.833	46.1316	119.486	472.027	288.825
Rv0383c	2018.05	1207.22	1576.46	1446.81	3595.36	2806.3	1636.25	1584.48	3560.64	1304.57	5069.22	2530.65	1393.42	5703.66	3301.89
Rv0384c	2619.54	2009.09	1653.68	1423.22	3823.16	3844.94	1528.6	1777.01	2368.47	1112.87	3396.42	3402.2	3454.56	8224.17	4061.08
Rv0385	67.491	19.4499	51.9881	32.662	52.3246	61.2023	0	28.6194	65.2536	197.423	79.9465	9.88533	151.115	199.704	87.679
Rv0386	387.146	208.644	245.032	202.625	646.686	223.208	86.1186	286.194	599.712	808.159	510.094	693.621	138.815	481.105	277.478
Rv0387c	47.4662	66.3065	55.4285	28.428	86.4367	124.205	86.1186	78.053	56.2769	142.901	56.0495	196.059	50.9574	90.7745	84.5844
Rv0388c	20.0248	27.8487	20.6423	12.7019	8.96167	0	0	41.6283	41.4309	59.5786	33.4559	0	0	33.284	36.1031
Rv0389	194.315	137.475	185.016	156.052	602.745	176.407	107.648	267.982	767.852	409.136	875.936	285.027	137.058	807.893	431.174
Rv0390	112.732	89.7348	138.38	162.705	93.6639	61.2023	193.767	101.469	149.842	91.8962	185.963	79.0827	8.78577	151.291	146.475
Rv0391	459.087	423.477	556.196	488.72	322.909	64.8024	581.3	348.637	301.755	477.948	265.04	281.732	237.216	287.453	446.647
Rv0392c	506.553	549.902	656.732	556.464	515.441	1186.24	559.771	548.973	572.437	819.811	604.378	718.334	549.989	925.9	623.036
Rv0393	7.41659	14.5874	4.20492	6.04852	15.0325	54.002	0	2.60177	49.3718	83.7618	14.3382	0	5.27146	9.07745	4.12607
Rv0394c	115.699	61.002	134.175	134.277	118.525	55.8021	193.767	143.097	151.568	239.194	148.596	0	61.5004	63.5421	92.8365
Rv0395	1.48332	1.32613	2.29359	2.41941	4.91446	1.80007	0	7.8053	24.5133	88.3786	1.73797	0	0	0	2.06303
Rv0396	14.0915	37.1316	18.3487	12.097	36.1358	0	0	18.2124	64.5631	209.295	6.95187	74.14	79.0719	6.05163	16.5043
Rv0397	1.48332	2.65226	1.91133	2.41941	0.867258	25.2009	0	5.20354	40.7404	136.965	1.30348	0	15.8144	3.02582	4.12607
Rv0398c	57.1077	48.1827	61.1625	53.8318	42.2066	41.4015	21.5296	36.4248	185.748	133.887	164.238	233.953	212.616	214.833	82.5214
Rv0399c	152.782	182.122	181.194	198.996	161.31	549.02	107.648	221.15	316.601	587.212	280.682	482.734	636.089	347.969	214.556
Rv0400c	407.171	281.14	457.954	359.887	1062.68	651.624	495.182	668.654	1061.32	529.832	1203.98	1645.91	752.062	1210.33	1046.99
Rv0401	42.2746	36.2475	59.6334	45.9687	49.4337	59.4022	86.1186	72.8495	84.588	135.646	46.4906	42.8364	1.75715	9.07745	43.3237
Rv0402c	504.328	867.731	922.789	1290.75	212.189	797.43	1205.66	829.964	469.205	1755.92	146.424	665.612	2714.8	105.904	273.352
Rv0403c	42.2746	90.6189	35.5507	59.2755	3.75812	0	107.648	23.4159	13.465	82.8824	9.12433	49.4267	149.358	3.02582	22.6934
Rv0404	841.783	796.562	785.173	1180.67	157.263	459.017	925.775	580.194	168.14	463.878	91.6778	225.715	1727.28	75.6454	184.642
Rv0405	3895.19	2997.94	3755.76	5440.04	1328.93	2388.69	6394.31	3356.28	922.528	2273	507.921	934.164	2698.99	756.454	822.119
Rv0406c	32.633	34.0373	35.9329	44.759	49.7228	122.405	21.5296	41.6283	122.912	124.214	120.789	103.796	91.372	196.678	94.8996
Rv0407	261.806	251.081	249.619	254.643	327.824	318.612	150.708	244.566	214.405	289.539	216.377	237.248	377.788	148.265	283.667
Rv0408	445.737	479.617	592.129	686.507	373.499	147.605	818.127	684.265	425.702	652.727	435.361	233.953	214.373	199.704	430.143
Rv0409	878.866	539.735	642.588	687.716	836.326	307.811	1119.54	952.247	427.083	381.215	446.223	581.587	339.131	417.563	520.916
Rv0410c	1786.66	627.701	1215.99	687.716	2778.12	792.029	1011.89	1337.31	3182.93	1654.57	3864.81	2781.07	2495.16	13588.9	5113.23
Rv0411c	1782.95	736.002	1157.5	656.264	2763.66	725.427	1205.66	1436.18	1627.89	818.711	1973.46	6283.78	4457.9	18118.6	7203.08
Rv0412c	1756.99	700.197	1188.08	718.564	3883.58	1422.05	1420.96	1181.2	2904.65	1297.32	3285.19	3344.54	1669.3	14166.9	5622.8
Rv0413	102.349	36.6896	110.092	113.712	209.587	66.6025	86.1186	104.071	317.982	187.53	409.291	0	5.27146	281.401	209.398
Rv0414c	65.266	29.6169	42.0492	25.4038	76.8969	0	21.5296	41.6283	82.8618	109.704	90.3743	6.59022	0	24.2065	43.3237
Rv0415	333.005	250.639	207.952	184.48	350.661	252.009	387.534	153.504	269.991	263.817	375.401	169.698	367.245	1007.6	431.174
Rv0416	57.8494	56.5815	47.7832	39.3154	56.95	106.204	43.0593	20.8141	50.7528	114.54	48.6631	47.7791	168.687	84.7229	59.828
Rv0417	31.1497	40.2259	39.3733	44.1542	34.4012	37.8014	86.1186	28.6194	89.7669	131.249	81.25	110.386	33.3859	178.523	67.0486
Rv0418	683.81	425.688	743.124	786.912	769.547	585.022	538.241	689.469	466.788	598.864	497.928	82.3778	198.558	84.7229	463.151
Rv0419	787.642	991.945	824.164	977.44	771.571	1274.45	925.775	905.415	1041.64	732.092	1259.16	2888.17	2011.94	2214.9	1018.11
Rv0420c	490.237	360.707	153.288	202.625	185.015	279.01	64.5889	101.469	60.0748	112.562	43.0147	19.7707	79.0719	33.284	121.719
Rv0421c	66.7493	50.835	62.3093	70.1628	48.5665	81.003	43.0593	49.4336	49.3718	46.3878	67.3463	69.1973	82.5862	102.878	69.1117
Rv0422c	291.472	224.558	277.525	293.353	123.44	109.804	258.356	205.54	145.699	176.537	150.334	410.241	228.43	366.124	330.086
Rv0423c	2694.45	2714.59	3184.27	3533.54	4267.49	3364.32	3681.57	3514.99	2017.34	1413.84	2914.14	4242.46	3651.36	7555.46	6079.76
Rv0424c	1883.07	3367.93	825.693	1018.57	650.155	1530.06	882.716	697.274	120.15	256.342	152.507	2023.2	1751.88	617.267	484.813
Rv0425c	2489.01	2574.02	3073.03	2718.2	2639.93	1645.26	3530.86	3530.6	2316.68	1237.74	3162.23	5181.56	3176.93	8681.07	4038.39
Rv0426c	561.436	834.136	1438.46	1188.53	818.114	1566.06	1227.19	1131.77	533.423	295.914	815.976	4295.18	2992.43	3464.56	2016.62
Rv0427c	155.748	131.287	123.089	166.939	377.546	423.016	129.178	171.717	237.537	325.594	286.33	355.872	261.816	287.453	277.478
Rv0428c	114.957	51.277	86.7743	93.752	36.7139	16.2006	86.1186	80.6548	55.2412	224.684	34.7594	1.64756	108.944	9.07745	24.7564
Rv0429c	78.6158	44.6464	97.0954	113.712	44.2302	0	150.708	57.2389	73.1945	115.86	67.7807	90.6156	84.3434	15.1291	44.3552
Rv0430	583.686	223.674	684.637	929.052	420.331	55.8021	495.182	385.062	110.828	231.279	89.9398	0	33.3859	30.2582	223.839
Rv0431	692.709	290.422	418.963	617.554	502.143	801.03	193.767	408.478	293.123	149.496	319.352	28.0084	370.759	102.878	169.169
Rv0432	358.963	348.33	378.443	414.928	433.918	549.02	193.767	478.725	298.302	179.395	231.15	176.288	242.487	111.955	180.516
Rv0433	747.592	1003.44	816.519	818.364	611.417	610.223	904.245	1142.18	502.349	472.452	655.648	431.66	672.99	281.401	390.945
Rv0434	220.273	242.24	176.989	201.416	126.042	129.605	150.708	221.15	177.117	141.582	166.845	140.042	184.501	69.5938	76.3323
Rv0435c	548.086	333.301	610.478	534.084	800.19	266.41	1054.95	627.026	439.858	425.405	556.584	182.879	89.6148	290.478	428.08
Rv0436c	257.356	195.825	220.185	220.166	271.163	210.608	150.708	228.956	175.045	202.04	198.997	13.1804	14.0572	102.878	131.003
Rv0437c	277.38	246.218	263.763	243.755	372.921	549.02	215.296	236.761	168.831	120.916	212.467	131.804	135.301	160.368	195.988
Rv0438c	298.889	143.222	206.041	260.086	434.207	109.804	301.415	200.336	151.223	257.441	137.734	141.69	188.015	438.743	401.26
Rv0439c	113.474	94.1552	119.649	112.502	256.998	124.205	86.1186	163.911	216.131	236.995	240.274	1.64756	26.3573	51.4389	99.0257
Rv0440	2968.86	487.132	7034.07	9768.35	5272.64	502.219	6695.72	4586.92	3453.26	1493.86	4644.28	6998.82	2419.6	3742.94	2965.61
Rv0441c	44.4995	48.6248	33.6394	35.6862	42.2066	0	43.0593	44.2301	54.8959	118.278	59.5254	16.4756	36.9002	184.575	69.1117
Rv0442c	298.889	371.758	324.543	286.095	184.148	117.004	344.474	304.407	401.189	893.679	262.868	275.142	196.801	465.976	273.352
Rv0443	965.64	445.58	720.57	658.683	2039.5	756.028	624.36	1144.78	840.702	433.319	870.287	169.698	358.459	565.828	969.626
Rv0444c	393.079	361.591	521.41	555.254	338.231	102.604	430.593	426.69	368.39	185.331	472.727	140.042	65.0147	290.478	361.031
Rv0445c	651.177	416.405	366.975	400.412	560.827	210.608	430.593	294	353.889	185.551	321.959	191.116	65.0147	160.368	262.005
Rv0446c	179.481	170.187	400.614	503.237	225.776	280.81	602.83	377.256	174.01	306.027	174.231	64.2547	1.75715	111.955	127.908
Rv0447c	123.857	171.513	237.005	258.272	90.1949	3.60013	387.534	184.726	143.972	407.157	55.1805	85.6729	367.245	75.6454	97.9941
Rv0448c	43.7579	42.8782	33.2571	27.8232	25.4396	0	64.5889	36.4248	24.168	144	20.8556	57.6644	121.244	15.1291	14.4412
Rv0449c	109.024	111.837	177.371	131.858	38.1594	10.8004	129.178	163.911	94.6005	223.365	97.7607	39.5413	35.1431	166.42	336.275
Rv0450c	10361.7	9224.56	9191.19	6135.62	13670.6	15572.4	7083.25	9361.16	11483.3	6943.22	14830.9	11394.5	10205.5	17383.3	29124.9
Rv0451c	1452.17	926.965	1270.65	868.567	1455.84	2268.08	925.775	1256.65	2034.95	1226.31	2556.99	1734.88	1279.21	1754.97	3722.75
Rv0452	129.049	74.7053	134.557	104.034	173.163	138.605	64.5889	80.6548	225.798	186.431	261.999	59.312	72.0433	205.756	173.295
Rv0453	86.0324	60.1179	97.4777	78.6307	33.2449	30.6011	21.5296	70.2477	111.863	391.988	46.9251	1.64756	135.301	99.8519	165.043
Rv0454	37.8246	82.22	17.9665	22.9844	17.0561	104.404	0	5.20354	36.5973	229.74	23.4626	0	40.4145	36.3098	28.8825
Rv0455c	1930.54	1911.4	1279.44	1265.95	3757.25	4039.35	1119.54	1847.26	1719.38	1137.49	3183.96	963.82	1528.72	1685.38	2484.92
Rv0456A	11.1249	2.21022	10.7034	19.9601	13.587	7.20027	0	20.8141	24.8585	67.2733	21.2901	0	0	30.2582	36.1031
Rv0456B	145.365	308.988	115.444	145.769	142.809	253.809	64.5889	163.911	313.494	138.064	162.5	433.307	272.359	139.188	202.177
Rv0456c	40.7912	44.6464	80.2757	72.5822	42.4957	79.2029	64.5889	93.6637	122.912	325.154	57.3529	47.7791	38.6574	36.3098	56.7334
Rv0457c	240.297	282.908	228.595	203.23	643.217	381.614	193.767	208.141	480.598	1016.35	404.946	433.307	629.061	229.962	520.916
Rv0458	3076.4	2581.53	1145.65	838.324	3377.1	2268.08	1442.49	1602.69	1415.9	852.788	1631.52	5881.77	6037.58	5401.08	854.096
Rv0459	287.022	411.984	253.824	160.891	245.145	297.011	172.237	314.814	277.587	187.31	401.905	1357.59	1298.54	1403.98	144.412
Rv0460	157.973	122.888	150.613	148.794	150.614	9.00033	64.5889	114.478	100.815	154.773	171.19	177.936	14.0572	114.981	85.6159
Rv0461	220.273	224.116	258.794	332.668	136.449	63.0023	129.178	189.929	111.518	317.899	132.955	205.944	66.7718	124.058	159.885
Rv0462	4118.43	2725.64	4086.42	3900.69	6638.57	4053.75	4456.64	2484.69	1907.89	1384.16	2560.03	822.13	1152.69	1969.81	3614.44
Rv0463	369.346	183.89	397.174	320.571	735.724	151.206	430.593	327.823	184.367	231.499	167.279	87.3205	15.8144	139.188	400.229
Rv0464c	778	675	1541.29	1348.82	319.151	522.019	1334.84	1051.11	184.022	545.221	171.624	779.294	850.462	587.008	2495.24
Rv0465c	254.389	202.898	292.815	342.346	164.201	9.00033	150.708	299.203	180.57	558.412	110.795	1532.23	1428.57	931.952	2056.85
Rv0466	287.022	283.35	394.116	507.471	167.959	79.2029	452.123	270.584	219.929	288.879	218.984	95.5582	0	118.007	299.14
Rv0467	60.0744	116.699	75.3063	191.133	263.068	4793.58	107.648	78.053	200.249	512.464	160.328	2046.26	1324.89	580.957	2383.84
Rv0468	683.068	1071.51	558.49	672.595	472.367	4122.15	279.885	343.433	132.579	315.041	112.533	357.52	490.246	157.342	896.388
Rv0469	2561.69	2998.38	3534.81	4832.77	576.727	2514.69	4262.87	2409.24	460.918	740.666	497.059	1087.39	1669.3	599.112	2464.29
Rv0470A	410.137	687.377	399.85	306.055	279.546	196.207	1184.13	837.769	178.498	260.079	151.203	713.392	1005.09	121.033	266.131
Rv0470c	732.759	1017.14	783.644	723.403	715.488	712.826	775.067	876.796	442.62	496.195	545.722	400.356	864.519	326.788	722.062
Rv0471c	96.4157	163.556	253.824	289.724	70.2479	149.406	236.826	442.301	88.3859	174.779	91.6778	345.987	332.102	193.652	169.169
Rv0472c	284.055	173.281	494.269	563.722	459.936	273.61	904.245	811.752	712.956	519.06	868.115	316.331	158.144	1219.4	741.661
Rv0473	577.752	533.546	441.134	494.769	625.004	360.013	473.652	543.77	747.827	589.631	952.406	1166.47	955.891	1561.32	811.804
Rv0474	1880.85	3200.39	2014.16	1786.73	796.432	2898.11	1657.78	1680.74	239.609	408.256	568.315	2102.28	1606.04	922.874	1087.22
Rv0475	6861.83	4915.08	3446.89	4197.07	4091.44	11891.2	3380.15	3866.23	2258.67	815.414	2646.92	11801.4	8780.49	3637.03	4315.87
Rv0476	385.663	358.497	409.406	352.024	905.129	844.231	344.474	601.008	1837.11	514.003	1911.33	657.375	500.789	1851.8	1139.83
Rv0477	167.615	171.071	157.876	166.334	145.699	120.604	129.178	179.522	156.402	104.867	189.873	319.626	514.846	502.286	183.61
Rv0478	125.34	175.491	207.952	192.343	64.4662	68.4025	129.178	228.956	164.688	124.214	201.17	319.626	68.529	390.33	149.57
Rv0479c	3370.84	3664.98	2686.18	3000.67	1172.24	2910.71	1765.43	1847.26	373.568	793.429	395.388	3212.73	4148.64	922.874	2252.83
Rv0480c	4435.86	2490.91	1201.08	1198.21	968.728	1062.04	1162.6	889.805	224.072	363.627	218.115	1296.63	1370.58	399.408	899.483
Rv0481c	91.224	106.532	134.94	131.858	104.938	61.2023	172.237	117.08	148.115	127.072	163.369	72.4924	251.273	139.188	179.484
Rv0482	45.2412	43.3202	30.199	44.1542	34.1122	145.805	0	31.2212	93.5647	255.023	56.9184	26.3609	188.015	3.02582	44.3552
Rv0483	739.434	331.532	575.309	720.378	2011.75	1719.06	559.771	603.61	1484.61	529.172	1787.07	373.995	268.844	880.513	1781.43
Rv0484c	139.432	167.092	150.995	150.608	193.11	232.209	129.178	205.54	204.738	218.528	206.818	90.6156	138.815	93.8003	207.335
Rv0485	706.801	450	901.764	900.624	1176.29	1049.44	1528.6	923.628	1926.19	844.873	2206.78	601.358	448.074	3664.26	7061.77
Rv0486	1302.35	807.171	1267.21	1205.47	1870.97	1119.64	1399.43	1857.66	3326.21	1076.37	3835.26	1349.35	625.547	6732.44	3470.02
Rv0487	527.32	339.047	815.754	671.99	753.069	568.821	818.127	926.229	1261.92	528.293	1306.08	484.381	346.159	2432.76	1942.35
Rv0488	37.8246	26.5226	19.8778	26.6135	7.80532	37.8014	43.0593	23.4159	75.9566	346.919	20.4211	6.59022	38.6574	18.1549	22.6934
Rv0489	1076.89	361.149	569.958	536.503	1186.12	763.228	581.3	385.062	1569.54	536.427	2228.07	504.152	400.631	780.661	1049.05
Rv0490	2052.91	1052.95	2275.63	2163.55	3260.02	2671.3	3401.68	2346.79	4204.54	1427.25	4312.77	1199.42	762.605	4565.96	4496.38
Rv0491	610.385	400.491	637.236	538.923	740.35	297.011	818.127	574.991	972.59	406.718	1080.58	555.226	286.416	1255.71	885.042
Rv0492A	2.96664	20.334	2.67586	3.62911	0	0	21.5296	2.60177	14.8461	38.0336	12.1658	0	0	3.02582	7.22062
Rv0492c	69.7159	57.0236	64.6029	48.993	141.941	214.208	64.5889	44.2301	113.59	162.027	163.369	3.29511	108.944	136.162	61.891
Rv0493c	66.0076	41.5521	60.0157	45.9687	111.298	14.4005	43.0593	39.0265	97.0173	109.704	105.582	154.87	0	102.878	56.7334
Rv0494	14.8332	9.28291	6.11625	5.44367	8.96167	45.0017	0	10.4071	32.7994	116.299	9.55882	18.1231	24.6001	21.1807	5.15759
Rv0495c	236.589	158.251	254.207	267.344	294.868	124.205	279.885	364.248	512.362	368.904	513.135	301.503	198.558	378.227	342.464
Rv0496	706.801	610.904	782.115	808.082	752.491	347.413	839.656	577.593	490.265	392.647	601.337	433.307	219.644	462.95	429.111
Rv0497	606.677	358.497	551.227	605.457	613.73	205.208	452.123	481.327	336.626	359.231	394.084	120.272	188.015	354.021	348.653
Rv0498	163.165	104.764	119.267	162.705	59.5517	1.80007	172.237	122.283	88.0406	172.14	59.5254	0	21.0858	36.3098	35.0716
Rv0499	281.83	169.303	173.166	230.448	121.416	196.207	150.708	145.699	73.5398	102.669	75.1671	3.29511	228.43	45.3872	39.1977
Rv0500	282.572	151.621	409.789	584.892	236.183	102.604	301.415	468.318	371.497	310.644	375.836	102.148	21.0858	96.8261	198.051
Rv0500A	354.513	242.24	398.321	456.663	193.399	145.805	129.178	291.398	388.069	206.656	565.709	161.46	80.829	350.995	215.587
Rv0500B	440.545	590.57	363.152	465.736	96.8438	307.811	172.237	262.779	144.663	80.2443	192.914	138.395	24.6001	111.955	149.57
Rv0501	1085.79	1151.52	1574.17	1607.7	348.638	561.621	904.245	879.398	409.13	410.895	434.926	754.58	708.133	444.795	629.225
Rv0502	1876.4	3978.39	2559.65	2147.83	1516.83	3317.52	1894.61	2008.57	808.938	550.498	1138.8	1319.69	1240.55	1624.86	1584.41
Rv0503c	4089.51	3918.27	4030.99	4179.53	2139.53	4071.75	4435.11	4857.5	1165.93	1203	1581.99	1583.3	1755.4	1122.58	1613.29
Rv0504c	149.073	143.664	234.711	301.216	132.112	367.214	172.237	236.761	97.3626	238.534	92.9813	324.568	349.673	99.8519	126.877
Rv0505c	1515.21	1652.8	1628.83	1319.18	1801.3	2930.51	1119.54	1545.45	1157.99	586.992	1319.55	1881.51	1099.98	1936.52	1397.71
Rv0506	731.276	558.743	514.912	439.122	351.24	570.621	710.478	463.115	147.77	259.64	145.555	678.793	376.031	499.26	319.77
Rv0507	3335.24	2863.11	2948.41	2762.36	2625.77	1753.27	3616.98	3384.9	1321.64	1314.25	1595.02	2509.23	2628.7	2381.32	1756.67
Rv0508	1067.25	839.882	727.833	633.28	1065.28	1135.84	1119.54	936.637	146.044	124.873	148.596	1687.1	1133.36	680.809	517.822
Rv0509	4492.97	3760.02	2882.66	2949.26	4934.7	7911.29	3207.92	2893.17	3498.15	1200.81	4379.24	6216.23	3089.08	4196.81	6277.81
Rv0510	1973.55	1298.72	1697.26	1976.66	2113.22	1027.84	2648.15	1732.78	3897.26	1045.81	4874.13	785.884	1098.22	2136.23	2588.08
Rv0511	2962.93	2087.33	2564.62	2901.47	3345.3	1854.07	4241.34	3366.69	3559.95	1242.14	4059.02	1491.04	999.82	3615.85	5920.91
Rv0512	1436.59	934.479	1610.1	2361.34	1341.07	309.611	3616.98	1935.72	1993.17	990.852	2828.54	911.098	339.131	2051.5	2525.15
Rv0513	848.458	704.617	1063.46	1271.4	442.302	210.608	2518.97	1254.05	689.479	338.565	860.294	255.371	265.33	1019.7	1134.67
Rv0514	93.449	126.424	110.092	191.133	69.3807	0	64.5889	153.504	136.722	91.4565	161.197	0	22.843	75.6454	117.593
Rv0515	694.934	272.741	361.241	552.23	707.394	230.409	1033.42	494.336	3037.57	1471.66	3735.33	1542.11	277.63	12859.7	2280.68
Rv0516c	918.915	8880.21	1689.23	2559.73	702.768	3411.13	3294.04	1644.32	484.051	269.753	787.734	548.636	1692.14	45.3872	306.361
Rv0517	4111.76	3950.1	1374.24	1475.84	859.742	1197.04	990.364	1139.57	283.111	542.583	228.977	1191.18	613.246	220.885	475.529
Rv0518	330.038	528.684	241.592	251.618	437.676	666.025	495.182	317.416	97.0173	323.835	94.7192	313.036	372.516	60.5163	119.656
Rv0519c	145.365	55.6974	150.995	214.722	284.75	106.204	258.356	192.531	283.802	249.747	285.027	0	96.6434	30.2582	141.318
Rv0520	88.2574	70.2849	35.5507	49.5978	31.7995	37.8014	21.5296	26.0177	47.6455	131.469	26.9385	23.0658	0	21.1807	34.0401
Rv0521	18.5415	28.7328	7.26304	10.2825	17.3452	0	0	13.0088	24.168	120.037	5.2139	0	0	12.1033	2.06303
Rv0522	269.964	304.126	300.078	268.554	269.139	63.0023	452.123	385.062	478.181	831.023	470.12	948.992	878.577	904.719	646.761
Rv0523c	103.832	125.982	106.652	114.922	36.7139	149.406	86.1186	101.469	92.529	193.685	92.1123	495.914	444.56	54.4647	54.6704
Rv0524	290.73	72.9371	204.894	179.036	565.452	217.808	366.004	286.194	1484.95	531.591	1896.99	24.7133	101.915	290.478	370.315
Rv0525	268.481	123.772	227.448	208.674	756.538	86.4032	258.356	416.283	1316.47	481.026	1274.36	31.3036	31.6288	320.737	526.074
Rv0526	92.7074	51.7191	148.319	148.189	206.986	0	172.237	192.531	472.312	239.853	612.634	0	0	181.549	310.487
Rv0527	140.174	41.5521	211.775	225.61	202.36	7.20027	193.767	156.106	1045.09	444.971	1441.64	18.1231	40.4145	226.936	306.361
Rv0528	128.307	61.002	163.61	162.1	195.422	160.206	172.237	244.566	678.085	345.6	801.203	34.5987	8.78577	208.781	237.249
Rv0529	316.688	114.931	306.959	313.918	512.261	187.207	301.415	424.088	593.843	292.397	673.463	18.1231	100.158	169.446	328.022
Rv0530	2517.19	2487.38	2115.46	1755.28	3152.19	2435.49	1894.61	1766.6	1912.73	677.13	1896.56	2186.31	1316.11	2562.87	2574.67
Rv0531	51.9161	45.5305	33.2571	22.3795	11.2744	0	0	18.2124	66.2894	79.145	122.092	19.7707	0	57.4905	18.5673
Rv0532	280.347	255.059	266.057	242.546	507.057	144.005	301.415	278.389	156.402	161.808	128.175	225.715	66.7718	193.652	186.705
Rv0533c	406.429	442.485	262.999	315.128	315.682	315.012	236.826	215.947	231.322	191.267	195.956	747.99	219.644	84.7229	129.971
Rv0534c	243.264	383.694	314.604	367.75	76.6078	442.816	387.534	176.92	101.16	154.553	61.6979	36.2462	254.787	39.3356	84.5844
Rv0535	70.4576	56.5815	50.8413	56.8561	71.1152	55.8021	107.648	83.2566	85.9691	153.234	59.9599	8.23778	223.158	90.7745	60.8595
Rv0536	110.507	119.352	96.7132	71.3725	152.637	3.60013	172.237	72.8495	134.305	153.453	153.81	199.354	328.588	72.6196	117.593
Rv0537c	371.571	292.633	406.73	365.33	919.294	727.227	301.415	377.256	503.73	527.853	605.682	423.422	145.844	774.609	730.314
Rv0538	240.297	171.513	278.289	244.965	271.741	469.817	193.767	301.805	375.295	272.171	365.842	273.494	281.145	447.821	479.655
Rv0539	86.7741	69.4008	71.4836	63.5094	52.0355	36.0013	21.5296	72.8495	110.137	54.5221	79.512	6.59022	0	57.4905	56.7334
Rv0540	62.2994	41.9941	64.9851	61.6949	82.6786	28.8011	64.5889	70.2477	76.6471	148.837	76.0361	90.6156	98.4006	24.2065	51.5759
Rv0541c	126.824	82.22	228.212	320.571	108.696	34.2013	387.534	327.823	203.357	428.482	235.495	301.503	35.1431	105.904	159.885
Rv0542c	286.28	238.703	228.977	310.289	61.2863	14.4005	193.767	241.964	107.03	90.5771	102.106	0	36.9002	51.4389	88.7105
Rv0543c	1653.16	2114.73	1331.43	1714.15	728.497	1288.85	775.067	1126.57	494.408	228.202	735.595	1126.93	799.505	732.248	862.348
Rv0544c	560.694	540.619	397.938	453.639	418.019	649.824	193.767	655.646	225.453	86.1801	358.021	95.5582	87.8577	187.601	280.573
Rv0545c	2005.45	2097.94	2186.94	2614.17	1563.67	1980.07	1700.84	2562.74	1299.55	638.217	2208.09	629.366	502.546	447.821	1435.87
Rv0546c	164.648	59.6758	181.194	185.085	251.505	115.204	258.356	254.973	151.568	169.502	127.306	32.9511	70.2861	45.3872	123.782
Rv0547c	172.065	100.344	224.008	193.553	216.815	0	129.178	189.929	179.879	184.672	196.825	186.174	24.6001	232.988	308.424
Rv0548c	775.034	568.026	1080.28	972.602	1058.63	745.228	904.245	1394.55	863.834	490.04	1071.46	1349.35	1319.62	1400.95	1272.89
Rv0549c	61.5577	101.228	63.4561	50.2027	130.089	46.8017	64.5889	49.4336	302.445	140.482	342.38	474.496	434.017	1285.97	226.934
Rv0550c	31.8913	49.5088	45.8719	34.4765	73.717	181.807	43.0593	52.0354	815.498	177.856	673.897	28.0084	8.78577	363.098	133.066
Rv0551c	159.457	170.187	217.509	205.65	268.85	266.41	344.474	296.602	204.392	482.785	172.059	148.28	24.6001	72.6196	213.524
Rv0552	103.832	96.8075	90.5969	82.2598	148.301	64.8024	21.5296	119.681	239.609	490.919	220.722	174.641	353.188	236.014	167.106
Rv0553	47.4662	61.002	43.5783	39.9202	99.4456	48.6018	0	39.0265	98.0531	170.382	100.368	95.5582	128.272	87.7487	75.3008
Rv0554	56.3661	51.277	56.9575	64.1143	21.1033	0	43.0593	57.2389	51.4433	182.034	25.635	36.2462	98.4006	12.1033	47.4498
Rv0555	364.155	338.605	431.195	434.888	406.744	183.607	495.182	439.699	525.827	354.834	776.437	107.091	26.3573	236.014	256.848
Rv0556	598.519	600.737	617.359	594.569	708.55	433.816	839.656	676.46	303.136	386.052	524.432	729.867	377.788	178.523	324.928
Rv0557	100.866	126.866	107.034	95.5666	54.0591	133.205	86.1186	137.894	131.198	120.256	171.624	24.7133	103.672	54.4647	61.891
Rv0558	1090.24	785.953	487.388	441.542	3299.92	1762.27	645.889	822.159	892.49	523.456	1025.4	1415.25	1486.55	895.642	628.194
Rv0559c	425.712	341.699	387.617	316.942	632.231	138.605	150.708	522.955	699.491	269.313	679.98	98.8533	107.186	472.027	326.991
Rv0560c	79.3575	57.4656	114.68	141.535	172.295	208.808	150.708	174.318	212.678	219.847	245.488	72.4924	17.5715	229.962	155.759
Rv0561c	91.9657	34.9214	74.1595	104.034	95.3984	90.0033	129.178	72.8495	150.187	189.069	182.487	159.813	54.4718	154.317	123.782
Rv0562	603.71	335.953	1128.07	1181.88	665.476	309.611	1119.54	1113.56	710.194	459.701	901.571	201.002	73.8004	544.647	1071.75
Rv0563	251.422	323.576	188.075	159.076	375.234	763.228	150.708	254.973	2640.53	717.362	2709.49	1151.64	1790.54	2723.23	528.137
Rv0564c	79.3575	70.2849	64.9851	63.5094	98.5784	7.20027	86.1186	65.0442	174.355	168.403	217.246	201.002	100.158	118.007	96.9626
Rv0565c	236.589	195.383	269.497	263.11	115.924	93.6035	215.296	202.938	233.394	843.334	140.341	359.167	223.158	90.7745	175.358
Rv0566c	151.298	179.47	160.551	176.617	123.151	198.007	193.767	122.283	174.01	386.272	114.706	227.363	56.2289	12.1033	58.7965
Rv0567	2509.77	1664.73	1158.65	1438.34	806.839	1249.25	775.067	824.761	315.22	582.815	269.819	444.84	261.816	251.143	886.073
Rv0568	1049.45	748.379	937.315	839.534	1674.96	678.625	775.067	1191.61	2005.25	689.001	2505.28	1668.97	1020.91	3522.05	2168.25
Rv0569	187.64	171.513	224.772	209.884	2023.31	11282.8	172.237	254.973	6936.22	2762.82	9756.08	780.941	356.702	1903.24	421.891
Rv0570	195.056	186.1	198.013	192.343	2112.35	20553.2	236.826	202.938	6610.64	2321.59	10430.4	1477.86	1298.54	5056.14	675.644
Rv0571c	52.6578	86.6405	96.3309	63.5094	543.771	4177.96	21.5296	101.469	797.544	430.461	1071.02	174.641	36.9002	378.227	164.011
Rv0572c	370.829	266.11	185.781	171.173	3556.34	29483.3	107.648	127.487	1082.04	694.498	1575.47	3382.43	2841.32	1748.92	552.893
Rv0573c	45.9829	91.503	37.8443	25.4038	106.962	2140.28	43.0593	15.6106	431.917	343.402	590.475	95.5582	483.217	90.7745	52.6074
Rv0574c	50.4328	51.277	31.728	17.5407	291.399	2424.69	0	36.4248	860.726	409.136	1046.69	232.305	284.659	338.891	73.2377
Rv0575c	59.3327	113.605	23.7005	26.6135	48.2774	313.212	21.5296	44.2301	94.6005	411.994	75.6016	201.002	432.26	974.313	733.409
Rv0576	204.698	152.505	261.852	287.305	284.75	46.8017	301.415	213.345	409.13	336.366	460.127	406.946	131.786	526.492	264.068
Rv0577	500.62	536.198	593.658	570.98	703.636	563.421	516.712	556.778	640.107	445.85	945.02	1331.22	716.919	1219.4	557.019
Rv0578c	712.734	898.232	1449.93	882.479	1200.57	529.22	1184.13	1298.28	1645.84	654.046	2242.85	448.135	328.588	4109.06	1719.54
Rv0579	269.222	186.542	159.405	131.858	727.63	388.814	193.767	338.23	739.541	320.757	659.124	179.584	361.974	550.699	355.873
Rv0580c	2127.82	2339.29	1592.52	1313.74	4951.47	4568.57	1830.02	2695.43	2545.58	1212.24	3215.67	9458.62	5079.93	5373.85	2480.8
Rv0581	534.736	423.477	246.179	284.28	481.907	590.422	301.415	317.416	460.228	137.405	388.87	271.847	555.26	1776.15	548.767
Rv0582	45.2412	20.776	47.0186	81.0501	34.6903	14.4005	64.5889	88.4601	51.7886	64.6351	49.0976	3.29511	45.686	217.859	97.9941
Rv0583c	335.971	407.122	344.421	416.138	252.95	554.421	387.534	223.752	167.105	475.75	122.961	233.953	506.06	75.6454	154.728
Rv0584	548.828	1135.17	477.067	563.117	318.284	462.617	753.538	478.725	220.619	780.458	96.0227	293.265	430.503	108.929	162.98
Rv0585c	188.381	237.819	162.845	177.826	129.8	228.608	129.178	150.903	247.549	765.289	203.777	90.6156	332.102	93.8003	133.066
Rv0586	270.706	316.945	279.818	342.346	424.667	268.21	366.004	283.593	755.768	439.914	734.726	433.307	435.774	1310.18	472.435
Rv0587	753.525	601.621	751.916	776.63	1599.22	633.624	1205.66	840.371	1182.85	636.458	1475.53	1619.55	1363.55	5337.54	1425.56
Rv0588	477.628	410.216	1065.76	1072.4	587.423	522.019	1614.72	627.026	628.714	650.528	779.044	1029.72	771.39	3615.85	1282.18
Rv0589	3157.98	2146.12	3524.49	3124.66	2651.21	1850.47	6286.66	1977.34	1099.64	1187.4	1508.99	4690.59	2943.23	12726.6	4022.92
Rv0590	195.056	143.664	298.932	298.797	233.292	30.6011	344.474	262.779	317.291	462.119	395.822	242.191	115.972	916.822	414.67
Rv0590A	137.949	85.3143	78.7467	91.9375	112.744	0	172.237	85.8583	30.0374	111.902	36.9318	8.23778	82.5862	148.265	72.2062
Rv0591	160.198	60.1179	150.995	135.487	56.0827	205.208	258.356	161.31	151.568	435.298	76.9051	52.7218	293.445	236.014	154.728
Rv0592	14.8332	35.3635	30.9635	35.0814	10.6962	25.2009	64.5889	33.823	139.829	568.745	41.2767	4.94267	101.915	21.1807	29.914
Rv0593	74.1659	181.238	107.799	123.39	85.8586	68.4025	172.237	169.115	204.738	805.301	75.1671	237.248	945.348	124.058	106.246
Rv0594	144.623	232.073	177.371	181.456	172.584	135.005	150.708	184.726	244.442	762.87	110.361	187.821	284.659	187.601	137.192
Rv0595c	41.5329	29.6169	42.4315	54.4367	41.6284	70.2026	64.5889	44.2301	110.137	174.559	78.643	210.887	96.6434	72.6196	28.8825
Rv0596c	24.4747	19.0079	34.0216	44.759	34.4012	79.2029	43.0593	52.0354	79.4092	85.5206	89.5053	70.8449	0	81.697	26.8194
Rv0597c	117.924	76.0314	103.212	179.036	103.782	70.2026	215.296	171.717	249.621	239.853	275.468	141.69	33.3859	190.626	174.326
Rv0598c	207.665	125.098	270.644	284.28	250.349	129.605	236.826	265.38	258.598	226.003	358.456	970.41	240.73	369.15	250.659
Rv0599c	74.1659	26.0806	54.2817	68.9531	94.5312	0	86.1186	57.2389	293.814	114.101	245.488	0	59.7432	145.239	96.9626
Rv0600c	122.374	119.794	27.1408	42.3396	99.7347	37.8014	21.5296	23.4159	93.5647	303.829	4.77941	367.405	349.673	0	14.4412
Rv0601c	2.96664	11.0511	6.88078	6.04852	8.09441	0	0	0	48.6813	228.421	14.3382	14.828	123.001	3.02582	2.06303
Rv0602c	4.44995	2.21022	8.40984	10.2825	14.7434	0	0	0	52.8244	251.066	33.8904	4.94267	1.75715	6.05163	5.15759
Rv0603	5.93327	12.8193	9.9389	12.097	9.25076	0	0	5.20354	13.8103	12.7511	5.2139	31.3036	57.9861	6.05163	10.3152
Rv0604	832.883	947.741	402.525	403.436	719.246	979.236	344.474	426.69	316.946	211.273	169.886	115.329	49.2003	205.756	391.977
Rv0605	105.316	80.0098	118.502	204.44	327.824	93.6035	301.415	171.717	1174.57	553.795	1361.7	710.096	335.616	3016.74	1322.41
Rv0606	115.699	82.22	100.918	152.423	169.694	50.4019	129.178	213.345	601.093	264.256	757.754	1064.32	138.815	2193.72	892.262
Rv0607	47.4662	35.3635	35.1684	50.2027	18.2124	0	129.178	33.823	61.4558	223.585	27.8075	201.002	126.515	266.272	299.14
Rv0608	1536.72	1308.45	682.344	837.115	1314.76	2282.48	904.245	658.247	281.73	125.973	335.862	2126.99	1059.56	744.351	677.707
Rv0609	145.365	86.1984	172.019	243.15	115.634	16.2006	107.648	205.54	162.271	140.263	159.024	199.354	369.002	278.375	307.392
Rv0609A	104.574	43.3202	126.148	145.769	111.298	0	129.178	145.699	120.15	154.773	139.906	247.133	72.0433	193.652	150.602
Rv0610c	116.44	170.629	129.97	125.809	56.95	120.604	129.178	98.8672	75.6113	138.944	53.4425	11.5329	159.901	21.1807	63.9541
Rv0611c	340.421	340.373	235.858	217.747	497.517	586.822	559.771	257.575	195.07	83.7618	180.314	125.214	412.931	208.781	416.733
Rv0612	54.8828	57.4656	38.6088	48.993	72.2715	0	21.5296	36.4248	46.6097	67.0534	42.1457	0	0	84.7229	60.8595
Rv0613c	2263.54	1134.73	2034.03	2139.36	1380.96	228.608	1141.07	1576.67	832.07	534.449	962.834	144.985	26.3573	245.091	914.956
Rv0614	28.183	20.334	55.8108	70.7676	8.09441	14.4005	0	31.2212	118.423	385.832	58.6564	36.2462	12.3001	45.3872	27.851
Rv0615	276.639	288.212	250.384	168.754	374.077	205.208	172.237	213.345	292.778	223.365	358.89	726.572	198.558	868.409	443.552
Rv0616A	71.1993	87.9666	69.9546	72.5822	55.7936	39.6015	107.648	101.469	81.826	102.669	73.8636	146.632	244.244	90.7745	161.948
Rv0616c	7.41659	22.1022	4.96945	6.04852	44.2302	0	21.5296	10.4071	35.5615	125.313	19.1176	11.5329	0	3.02582	7.22062
Rv0617	75.6492	50.835	105.123	136.696	56.3718	0	150.708	161.31	111.863	105.747	144.251	85.6729	29.8716	99.8519	110.372
Rv0618	40.7912	25.6385	48.1654	44.759	39.0266	0	86.1186	41.6283	33.1447	156.531	15.6417	107.091	5.27146	15.1291	40.2292
Rv0619	15.5748	3.0943	16.4374	22.9844	10.4071	1.80007	21.5296	10.4071	49.0265	303.609	7.38636	0	86.1005	0	5.15759
Rv0620	7.41659	1.76817	1.1468	2.41941	2.89086	18.0007	0	0	18.2986	118.498	0.868984	32.9511	0	0	0
Rv0621	77.1325	113.163	33.2571	29.0329	156.106	178.207	21.5296	20.8141	151.568	128.611	216.811	181.231	244.244	329.814	124.814
Rv0622	68.9743	182.564	77.2176	38.7105	79.4987	142.205	86.1186	75.4513	141.555	344.721	118.616	654.08	244.244	360.072	151.633
Rv0623	107.541	105.206	77.2176	92.5423	107.54	95.4035	64.5889	148.301	162.271	86.6198	175.1	240.543	172.201	275.349	100.057
Rv0624	205.44	353.193	286.699	283.071	185.882	270.01	236.826	496.938	192.654	250.846	167.279	281.732	321.559	508.337	281.604
Rv0625c	436.837	385.904	222.096	203.23	873.329	318.612	129.178	260.177	303.136	170.382	374.098	98.8533	0	151.291	178.452
Rv0626	637.827	344.794	412.464	491.744	556.202	527.42	495.182	395.469	197.487	97.6122	348.463	273.494	249.516	922.874	635.415
Rv0627	91.224	45.9725	60.3979	41.7348	105.806	3.60013	86.1186	65.0442	108.411	68.1527	129.044	37.8938	0	272.323	125.845
Rv0628c	318.172	262.574	183.87	173.592	666.054	369.014	172.237	187.327	670.144	305.808	801.638	2726.7	1066.59	1860.88	732.377
Rv0629c	186.156	181.238	239.68	177.222	255.263	28.8011	107.648	215.947	268.955	221.606	264.171	82.3778	217.887	81.697	135.129
Rv0630c	221.014	307.662	188.075	186.899	412.526	279.01	193.767	205.54	233.739	407.377	268.951	80.7302	147.601	118.007	79.4268
Rv0631c	123.115	49.5088	105.888	117.946	119.971	100.804	150.708	70.2477	127.4	281.844	122.961	0	3.51431	72.6196	60.8595
Rv0632c	544.378	398.723	426.226	464.526	1051.7	910.834	409.063	489.132	1221.18	613.594	1280.88	281.732	302.23	399.408	502.349
Rv0633c	206.923	149.853	222.478	267.344	144.543	3.60013	150.708	171.717	186.439	285.582	161.197	130.157	159.901	139.188	180.516
Rv0634A	284.797	292.633	588.306	554.649	139.918	241.209	366.004	249.77	307.97	265.576	229.846	260.314	115.972	105.904	231.06
Rv0634B	1248.21	1689.49	1199.17	1757.7	141.652	1296.05	839.656	567.185	88.3859	249.966	89.0708	487.676	1298.54	127.084	508.538
Rv0634c	327.072	264.784	228.212	262.506	504.455	88.2033	344.474	439.699	361.139	320.318	383.222	154.87	223.158	299.556	373.409
Rv0635	2325.1	1670.92	3510.73	4500.1	555.913	871.232	3294.04	1839.45	211.988	520.598	304.579	663.965	825.862	390.33	1560.69
Rv0636	542.894	382.367	912.468	1122.6	363.092	603.022	753.538	715.486	239.954	223.365	231.15	201.002	77.3147	154.317	524.011
Rv0637	2101.12	2090.42	1636.86	1971.21	675.016	284.411	1033.42	1066.72	159.509	253.264	190.742	1024.78	386.574	142.213	600.343
Rv0638	2359.22	2799.02	2399.1	3568.02	1256.66	2262.68	2260.61	1769.2	1471.83	674.711	1510.73	1652.5	1519.94	1688.41	1873.24
Rv0639	3641.55	4113.65	4841.77	6533.61	3107.68	5607.21	4607.34	3902.65	2459.61	1197.07	3169.62	2647.62	4384.1	4399.54	4951.28
Rv0640	9106.09	8058.01	10569.6	14200.7	4454.82	6930.26	12508.7	11991.5	2024.24	1119.68	2518.32	5547.32	6371.44	4329.94	8555.4
Rv0641	1884.56	1694.79	2732.43	4461.99	2054.53	2070.08	3207.92	3678.9	1719.04	711.206	1868.32	1123.63	838.162	2441.83	3373.06
Rv0642c	1484.06	1444.16	1529.83	1777.05	868.993	939.635	1507.08	1248.85	597.64	603.261	604.813	477.791	428.745	323.762	636.446
Rv0643c	1559.71	2226.13	1428.53	1678.46	442.013	583.222	1141.07	1217.63	222.346	492.678	191.611	308.093	918.991	151.291	480.687
Rv0644c	698.643	812.033	553.138	559.488	308.744	444.617	322.945	353.84	214.06	344.061	155.114	392.118	238.973	45.3872	309.455
Rv0645c	248.456	278.929	311.546	322.991	241.098	120.604	129.178	213.345	184.367	605.679	158.155	19.7707	321.559	133.136	219.713
Rv0646c	311.497	188.31	323.014	361.701	326.378	383.414	387.534	374.655	267.574	240.953	268.951	217.477	165.172	27.2323	334.212
Rv0647c	315.947	237.377	322.632	355.653	392.29	410.415	322.945	408.478	310.732	280.525	346.29	171.346	68.529	78.6712	369.283
Rv0648	78.6158	102.996	43.9605	30.8474	106.384	214.208	21.5296	46.8318	134.996	275.689	101.237	60.9596	115.972	81.697	60.8595
Rv0649	7.41659	3.97839	4.96945	8.46792	2.60177	1.80007	0	0	8.97669	34.9557	11.7313	6.59022	0	0	4.12607
Rv0650	4.44995	0.442043	3.05812	9.67763	18.2124	0	0	2.60177	13.1198	58.0397	6.08289	14.828	7.02861	0	3.09455
Rv0651	598.519	565.373	449.162	968.368	733.411	718.227	516.712	509.947	406.023	255.023	480.548	196.059	518.36	357.046	337.306
Rv0652	1212.61	874.804	710.249	1272.61	1147.67	964.836	732.008	437.097	425.702	227.542	807.286	250.428	502.546	363.098	492.034
Rv0653c	189.123	101.67	84.0984	95.5666	326.956	43.2016	150.708	124.885	195.416	285.142	224.632	166.403	93.1291	390.33	265.1
Rv0654	106.057	91.503	105.888	100.405	285.617	192.607	86.1186	117.08	401.534	401.221	451.003	98.8533	195.044	396.382	204.24
Rv0655	16128.9	16283.5	19346.8	15842.9	5779.7	4107.75	18730.8	24175.6	3073.14	1582.9	4200.23	4949.26	6225.59	4145.37	3819.71
Rv0656c	40.0496	76.9155	48.5477	64.1143	45.0974	28.8011	172.237	83.2566	47.6455	183.573	39.9733	18.1231	26.3573	42.3614	48.4813
Rv0657c	82.3241	87.0825	90.9792	90.7278	113.033	97.2036	150.708	91.0619	108.411	78.7053	69.0842	406.946	79.0719	54.4647	87.679
Rv0658c	479.112	462.819	234.329	241.336	198.313	172.806	430.593	507.345	158.473	512.904	103.844	306.445	270.602	78.6712	93.8681
Rv0659c	709.026	470.776	617.741	721.588	1055.45	576.021	602.83	1100.55	1907.55	455.084	1701.47	1850.21	1057.81	1034.83	684.927
Rv0660c	2311.01	1664.73	1357.81	1589.55	3625.72	1837.87	2002.26	3153.34	3383.87	918.962	3028.84	4664.23	2667.36	4284.56	2415.81
Rv0661c	3.70829	0	1.1468	3.62911	1.44543	0	0	2.60177	8.97669	32.7573	6.08289	0	0	0	4.12607
Rv0662c	7.41659	0	2.67586	2.41941	0	0	0	2.60177	16.5724	17.1481	9.12433	0	0	3.02582	7.22062
Rv0663	399.754	389.882	555.814	615.739	602.166	405.015	710.478	502.141	554.138	1114.85	430.582	350.929	342.645	338.891	611.69
Rv0664	50.4328	64.9804	67.661	86.4938	52.0355	167.406	64.5889	67.646	35.9068	82.4427	16.9452	164.756	35.1431	15.1291	24.7564
Rv0665	98.6406	106.532	95.9486	96.1714	47.9883	239.409	150.708	46.8318	33.8352	132.568	17.3797	0	14.0572	6.05163	48.4813
Rv0666	20.0248	18.1238	18.731	18.7504	12.4307	0	43.0593	13.0088	13.8103	144.22	17.8142	52.7218	0	18.1549	7.22062
Rv0667	6427.96	8180.01	12354.1	18041.5	3500.54	5085.19	23036.7	9863.3	2271.79	1686.67	2777.71	1728.29	1695.65	3591.64	5351.51
Rv0668	5146.37	6294.25	10937.4	16037	4937.01	7272.27	21637.3	11153.8	2974.05	1846.94	3792.25	1220.84	1741.34	3600.72	4792.43
Rv0669c	255.872	236.051	199.16	250.409	119.393	172.806	129.178	140.495	182.986	508.727	121.658	3.29511	68.529	42.3614	92.8365
Rv0670	721.634	359.823	736.243	537.713	2172.48	900.033	667.419	1225.43	2222.77	998.327	2986.7	2349.41	1152.69	6375.4	2294.09
Rv0671	165.39	204.666	147.172	137.301	167.959	178.207	150.708	156.106	216.476	358.131	305.882	383.88	291.687	556.75	212.493
Rv0672	363.413	450.884	499.239	454.244	500.697	405.015	559.771	496.938	624.57	411.774	747.761	843.548	973.463	753.428	444.584
Rv0673	91.9657	144.99	151.759	113.712	115.345	154.806	279.885	140.495	230.977	237.435	464.472	400.356	91.372	429.666	147.507
Rv0674	55.6244	82.6621	91.3614	91.9375	66.7789	0	107.648	85.8583	118.078	218.089	159.024	41.1889	26.3573	175.497	73.2377
Rv0675	95.674	147.2	118.502	148.189	182.702	1.80007	150.708	85.8583	179.189	219.408	210.729	42.8364	98.4006	242.065	144.412
Rv0676c	57266.5	39832.1	39002.9	16204.6	79425	102908	33629.3	54951.9	30253.9	11566.6	38376.1	80193.1	101613	112509	19191.4
Rv0677c	2262.06	2435.22	3450.33	1833.31	4626.82	4518.17	3358.62	3913.06	4339.19	1690.63	6229.75	2360.95	2802.66	10520.8	1461.66
Rv0678	21648.3	18845.6	9308.16	4393.04	29778.8	37581.8	6179.01	10945.6	14843.6	5440.12	19897.1	100306	76715.6	98351.1	9892.25
Rv0679c	391.596	480.943	501.532	411.299	447.794	781.229	215.296	494.336	306.243	408.037	376.27	492.619	579.861	387.305	288.825
Rv0680c	96.4157	129.077	154.817	113.712	151.77	54.002	150.708	111.876	163.997	191.707	230.281	98.8533	231.944	260.22	89.742
Rv0681	353.03	225	335.247	304.845	429.293	156.606	279.885	286.194	216.476	189.508	288.937	171.346	112.458	269.298	441.489
Rv0682	1859.34	2053.29	2962.94	2929.3	577.016	752.428	1614.72	1490.81	329.721	224.684	354.111	888.033	1129.85	1960.73	1404.93
Rv0683	3751.31	3751.62	4096.74	3774.88	1645.19	2788.3	3509.33	2396.23	377.711	316.8	361.497	1939.17	3458.08	2254.23	1739.14
Rv0684	7909.05	9375.74	13020.7	12624.5	5717.83	3065.51	15415.2	9085.37	3069.68	2251.02	3783.99	3402.2	4366.53	6535.76	5774.43
Rv0685	3083.82	2321.17	8091.03	9537.91	2097.32	1747.86	14963.1	7292.76	1250.18	957.655	1247.43	1067.62	803.019	4148.39	2821.2
Rv0686	479.853	751.474	588.306	687.112	778.509	604.822	645.889	546.371	839.321	840.476	962.4	1006.66	1418.02	1476.6	728.251
Rv0687	274.414	425.688	387.617	342.951	321.464	419.416	322.945	257.575	237.537	464.098	213.336	187.821	237.216	393.356	172.263
Rv0688	467.245	401.817	418.963	405.251	499.252	351.013	387.534	338.23	418.452	428.922	442.313	540.398	240.73	792.764	334.212
Rv0689c	0	0	0.382265	0	8.3835	0	0	0	7.59566	34.516	3.91043	0	0	0	0
Rv0690c	657.11	648.477	541.67	503.841	263.357	644.424	559.771	621.823	383.926	468.495	506.618	334.454	402.388	1074.16	428.08
Rv0691c	114.215	208.644	154.053	150.003	200.048	504.019	107.648	215.947	207.154	476.849	205.515	266.904	688.804	278.375	193.925
Rv0692	155.007	195.383	191.133	240.731	203.806	3034.91	129.178	158.708	193.689	145.759	226.805	128.509	303.988	69.5938	18.5673
Rv0693	301.855	367.78	414.376	502.632	388.821	3133.92	516.712	392.867	496.135	333.508	585.261	202.649	170.444	133.136	36.1031
Rv0694	676.393	1042.34	1019.88	976.231	2373.11	4897.98	1098.01	939.238	1017.13	669.655	1079.28	158.165	393.602	245.091	109.341
Rv0695	269.964	644.499	289.757	247.384	255.552	387.014	236.826	228.956	155.021	129.49	146.858	301.503	1.75715	75.6454	40.2292
Rv0696	941.907	2834.38	1187.32	849.817	1018.16	759.628	1227.19	1142.18	408.094	350.876	418.85	321.273	318.045	154.317	114.498
Rv0697	384.921	1515.32	447.633	322.991	453.576	99.0037	559.771	632.23	275.861	678.229	252.005	121.919	80.829	21.1807	28.8825
Rv0698	105.316	204.666	144.879	193.553	54.0591	1.80007	473.652	234.159	100.815	264.696	30.4144	154.87	98.4006	6.05163	38.1661
Rv0699	2.22498	10.167	4.20492	6.04852	2.31269	0	0	5.20354	13.8103	51.6641	0.434492	6.59022	0	0	0
Rv0700	6953.05	12608.4	9496.24	11486.1	769.547	2851.31	9042.45	6285.87	293.123	256.782	506.618	403.651	695.833	287.453	1395.64
Rv0701	5134.5	5903.93	11308.9	16256	1056.32	1337.45	10441.9	7607.57	842.083	619.969	1218.32	118.624	198.558	580.957	2136.27
Rv0702	3810.64	4211.79	8631.17	11608.9	1027.99	1420.25	10872.5	5840.97	675.669	487.621	908.088	164.756	151.115	481.105	1455.47
Rv0703	9930.07	10367.2	10296.3	13898.3	1348.3	2943.11	12939.3	6853.06	194.725	343.621	157.721	479.439	249.516	396.382	1474.04
Rv0704	5164.91	4366.95	7630.02	11172.2	1320.26	2316.69	9925.17	6176.6	440.548	493.997	429.713	327.864	585.132	272.323	1408.02
Rv0705	6428.7	4789.54	5268.76	8162.47	908.598	2581.3	6911.02	4860.1	272.063	226.663	298.496	635.956	592.161	211.807	971.689
Rv0706	1206.68	934.921	2223.26	3808.15	912.645	88.2033	2863.44	2497.7	329.03	293.276	464.472	136.747	0	169.446	534.326
Rv0707	2604.71	2402.95	3581.06	5808.39	3475.68	2149.28	7686.08	5011.01	472.312	504.11	628.275	77.4351	195.044	272.323	959.311
Rv0708	4809.66	4826.67	8860.15	15471.5	2995.51	7617.88	11927.4	10089.7	377.711	361.209	374.532	255.371	808.29	390.33	1768.02
Rv0709	5226.47	4425.74	11932	21098.4	3445.62	7850.09	17805	11629.9	422.25	408.696	399.298	181.231	386.574	617.267	1991.86
Rv0710	5088.52	3536.79	10577.3	16837.3	3170.12	4059.15	20991.4	10625.6	504.421	599.524	354.98	248.781	321.559	496.234	1922.75
Rv0711	783.192	1587.82	1122.71	1190.35	560.538	1447.25	1851.55	1522.03	937.374	1434.28	1069.28	3301.7	2164.81	1310.18	836.56
Rv0712	270.706	318.271	161.316	153.027	338.52	311.412	150.708	247.168	327.304	476.849	390.608	771.056	759.09	565.828	256.848
Rv0713	485.787	855.796	560.401	502.632	267.694	435.616	495.182	447.504	334.554	521.258	295.02	187.821	295.202	166.42	253.753
Rv0714	1809.65	2386.59	1448.79	2484.73	281.57	424.816	1507.08	908.017	101.16	211.493	155.983	428.364	574.589	75.6454	395.071
Rv0715	1659.09	2153.63	1837.93	2995.83	303.54	432.016	1399.43	1162.99	182.986	298.992	214.205	390.471	358.459	84.7229	386.819
Rv0716	10421.8	8352.41	9293.25	13100.5	639.458	2817.1	13197.7	6085.54	190.582	339.005	172.493	673.85	760.847	184.575	1284.24
Rv0717	1302.35	1275.74	2253.45	4004.72	120.549	349.213	1313.31	1173.4	53.1696	157.191	97.3262	8.23778	156.387	63.5421	277.478
Rv0718	4496.68	4763.9	4485.12	7165.07	3691.92	2892.71	8611.86	4649.36	487.158	413.972	511.832	321.273	214.373	232.988	1148.08
Rv0719	2394.82	1957.81	4160.58	6505.78	1530.42	1497.66	8956.33	4571.31	386.688	601.502	462.299	598.063	743.276	623.318	1294.55
Rv0720	2772.32	1948.97	5096.74	7156	892.409	1737.06	12099.7	3200.17	229.251	196.104	300.668	398.708	286.416	226.936	851.002
Rv0721	4424.74	3384.28	8657.55	11670.6	2573.16	2611.9	15931.9	6897.29	1380.34	632.281	1402.97	785.884	560.532	989.442	1844.35
Rv0722	1155.5	981.336	1972.87	2877.28	384.485	1090.84	2712.74	1974.74	169.867	145.979	119.92	156.518	219.644	175.497	404.355
Rv0723	836.591	594.106	1335.25	2156.3	1085.81	117.004	1873.08	1558.46	653.227	315.481	1007.59	52.7218	87.8577	293.504	436.332
Rv0724	7045.76	5533.94	6307.76	5494.47	10440.3	4962.78	7664.55	10258.8	11163.5	3884.48	14034.1	22004.8	19233.8	36697.1	16618.8
Rv0724A	51.9161	80.4519	47.0186	43.5493	71.9824	0	43.0593	44.2301	62.1463	156.751	76.0361	64.2547	0	42.3614	71.1747
Rv0725c	74.9076	125.54	95.5664	102.22	101.758	0	107.648	83.2566	95.9815	259.2	114.706	64.2547	1.75715	60.5163	120.688
Rv0726c	449.445	368.664	372.709	414.928	592.916	1447.25	258.356	379.858	364.592	649.429	338.035	598.063	600.946	239.04	329.054
Rv0727c	14.0915	4.86248	6.88078	6.65337	24.8614	21.6008	0	5.20354	28.6564	134.327	19.1176	0	0	9.07745	8.25214
Rv0728c	15.5748	11.4931	17.2019	10.8873	26.0177	0	0	10.4071	58.3485	108.824	43.0147	0	1.75715	27.2323	19.5988
Rv0729	48.9495	37.1316	56.193	64.7191	47.6992	104.404	21.5296	44.2301	85.6238	194.785	87.3329	84.0253	87.8577	72.6196	63.9541
Rv0730	657.11	579.077	637.619	621.788	1154.61	1728.06	796.597	1173.4	968.447	495.976	1327.37	1357.59	989.277	801.841	714.841
Rv0731c	523.611	343.91	119.649	153.632	189.062	909.034	43.0593	88.4601	83.207	195.884	86.4639	263.609	22.843	39.3356	81.4899
Rv0732	2291.73	1557.32	2077.61	2419.41	1891.78	1594.86	1808.49	1298.28	949.458	1076.59	1028.44	201.002	224.916	226.936	1111.98
Rv0733	258.839	128.635	687.695	724.007	198.024	93.6035	581.3	270.584	354.925	234.577	643.483	21.4182	84.3434	51.4389	280.573
Rv0734	335.23	263.016	363.534	397.992	349.216	75.6028	172.237	338.23	272.408	144	359.325	0	42.1717	84.7229	169.169
Rv0735	96.4157	68.0747	94.4196	94.3569	30.9322	122.405	64.5889	62.4424	37.9783	126.192	53.877	110.386	149.358	75.6454	45.3868
Rv0736	35.5996	33.5953	34.7862	38.7105	47.6992	0	43.0593	36.4248	61.4558	133.667	38.2353	64.2547	101.915	42.3614	21.6619
Rv0737	10.3832	20.776	25.2295	27.2183	3.17995	0	0	18.2124	46.2645	91.6763	17.3797	1.64756	36.9002	12.1033	20.6303
Rv0738	860.324	765.619	197.631	154.237	1685.66	1891.87	86.1186	254.973	811.355	220.947	1077.54	8557.4	3429.96	680.809	428.08
Rv0739	144.623	167.534	151.377	179.641	94.2421	325.812	43.0593	143.097	104.958	352.195	63.4358	123.567	226.673	54.4647	74.2692
Rv0740	125.34	269.646	224.772	212.303	80.3659	133.205	258.356	140.495	84.9333	212.373	134.258	410.241	335.616	175.497	167.106
Rv0741	318.913	427.456	535.554	592.15	283.304	331.212	775.067	606.212	176.426	327.353	191.176	304.798	370.759	124.058	333.18
Rv0742	5.93327	13.7033	9.9389	15.1213	4.91446	1.80007	0	7.8053	21.0607	29.0198	13.4693	0	0	0	8.25214
Rv0743c	28.9247	24.3124	34.0216	21.1698	28.6195	7.20027	0	31.2212	81.1355	113.441	71.6912	62.6071	0	69.5938	40.2292
Rv0744c	209.148	186.1	159.787	157.866	378.703	300.611	64.5889	236.761	350.436	275.029	386.263	103.796	19.3287	278.375	207.335
Rv0745	6.67493	24.3124	5.73398	6.04852	4.91446	0	21.5296	2.60177	24.5133	98.0519	11.2968	3.29511	1.75715	21.1807	10.3152
Rv0746	36.3413	17.2397	56.5753	61.09	63.5989	0	0	39.0265	59.039	71.8901	82.5535	126.862	7.02861	148.265	90.7735
Rv0747	444.995	271.415	301.225	361.096	390.555	628.223	409.063	280.991	539.637	293.496	553.543	6283.78	2616.4	5413.19	2181.66
Rv0748	60.0744	76.9155	61.927	73.1871	69.9588	131.405	107.648	62.4424	129.471	144	96.4572	100.501	119.486	111.955	56.7334
Rv0749	32.633	4.86248	40.9024	73.7919	81.5223	0	0	49.4336	60.42	141.802	48.2286	0	144.087	9.07745	52.6074
Rv0749A	74.1659	176.817	59.2511	56.2512	113.611	73.8027	43.0593	98.8672	90.4574	85.3008	105.582	317.978	98.4006	81.697	72.2062
Rv0750	97.1573	123.772	81.8048	69.5579	107.829	93.6035	107.648	44.2301	109.101	116.519	110.795	72.4924	277.63	142.213	138.223
Rv0751c	203.956	245.334	180.429	222.585	367.139	275.41	301.415	205.54	342.841	162.907	377.574	535.456	253.03	913.797	612.721
Rv0752c	212.114	262.574	138.38	293.958	304.986	39.6015	366.004	127.487	347.674	269.313	404.078	935.812	103.672	638.447	562.177
Rv0753c	588.136	768.713	313.84	702.838	547.818	730.827	710.478	307.009	578.996	490.699	620.454	2967.25	901.42	1261.77	1203.78
Rv0754	68.2326	72.053	49.3122	46.5736	89.9058	1.80007	129.178	28.6194	196.106	511.805	145.989	255.371	296.959	895.642	357.936
Rv0755A	2334.74	4686.1	1523.33	1223.61	1937.46	4419.16	732.008	1389.34	668.418	311.524	541.811	4349.55	3521.34	417.563	813.867
Rv0755c	677.135	713.9	1833.73	1281.68	600.432	644.424	3035.68	1464.8	1035.43	1960.16	785.996	663.965	453.346	1455.42	1177.99
Rv0756c	257.356	182.122	298.549	302.426	468.319	257.41	581.3	621.823	442.62	260.299	598.73	430.012	358.459	375.201	390.945
Rv0757	924.849	1426.03	1552	1331.88	1221.39	1497.66	1830.02	1670.34	1836.77	978.76	2203.31	2222.55	2419.6	3043.97	1423.49
Rv0758	235.106	279.813	411.318	348.395	496.939	396.015	366.004	348.637	582.449	418.589	592.647	462.963	622.032	1594.61	530.2
Rv0759c	278.122	423.477	223.625	247.989	403.275	358.213	129.178	249.77	136.031	214.571	123.396	289.97	43.9288	166.42	169.169
Rv0760c	291.472	324.018	400.614	419.162	472.945	158.406	236.826	223.752	117.733	240.733	106.016	227.363	291.687	275.349	223.839
Rv0761c	944.132	1166.99	1324.93	1535.11	414.839	799.23	947.304	759.716	390.486	707.689	400.167	626.071	432.26	865.384	659.139
Rv0762c	80.8408	100.344	151.377	126.414	115.345	136.805	86.1186	140.495	159.509	293.056	193.783	31.3036	277.63	487.156	210.43
Rv0763c	302.597	152.947	136.851	105.849	244.278	716.427	129.178	137.894	65.2536	141.802	127.306	322.921	316.288	807.893	275.415
Rv0764c	387.146	400.491	321.867	295.168	476.125	550.82	172.237	260.177	458.847	780.018	477.507	458.02	629.061	2151.36	593.122
Rv0765c	238.073	221.022	179.665	113.107	498.674	410.415	150.708	182.124	393.248	410.235	510.094	385.528	219.644	1612.76	538.452
Rv0766c	88.2574	129.961	51.6058	42.9445	161.021	28.8011	43.0593	67.646	223.381	421.008	269.819	131.804	309.259	496.234	143.381
Rv0767c	20.7665	58.7918	22.5537	15.1213	66.4898	18.0007	21.5296	26.0177	94.2552	149.496	86.4639	6.59022	154.629	278.375	77.3638
Rv0768	491.72	465.914	280.201	235.892	583.954	1157.44	387.534	307.009	237.537	479.927	256.785	1112.1	889.12	475.053	409.512
Rv0769	175.032	220.138	131.499	146.979	133.269	237.609	86.1186	124.885	157.437	454.644	153.81	214.182	694.076	169.446	199.083
Rv0770	132.757	142.78	105.123	106.454	87.8822	109.804	0	62.4424	92.1837	244.25	75.6016	126.862	40.4145	121.033	135.129
Rv0771	49.6911	75.1474	31.728	25.4038	28.9086	0	0	31.2212	47.6455	179.835	33.4559	196.059	7.02861	42.3614	25.7879
Rv0772	114.215	109.627	134.557	145.769	145.121	160.206	43.0593	78.053	80.7902	252.605	68.6497	64.2547	101.915	48.4131	66.0171
Rv0773c	700.126	434.971	543.199	580.053	395.759	297.011	559.771	520.354	197.142	439.475	132.52	19.7707	45.686	57.4905	201.146
Rv0774c	160.94	53.4872	110.092	120.365	116.213	235.809	236.826	106.672	86.3143	124.214	90.3743	4.94267	3.51431	21.1807	53.6389
Rv0775	172.065	182.122	162.081	151.818	63.3099	136.805	64.5889	106.672	145.699	201.38	122.527	230.658	124.758	187.601	139.255
Rv0776c	28.183	33.1532	20.6423	12.7019	32.3776	88.2033	21.5296	31.2212	44.5382	127.292	31.7179	116.976	12.3001	72.6196	42.2922
Rv0777	1865.27	1505.16	2099.78	1930.69	2595.13	2100.68	2497.44	2632.99	1324.41	876.311	1711.03	1271.91	1001.58	1933.5	2568.48
Rv0778	908.532	954.813	515.294	508.68	1241.05	696.626	581.3	569.787	352.508	492.238	462.734	739.752	114.215	335.866	482.75
Rv0779c	4.44995	12.8193	3.82265	6.65337	10.4071	0	0	15.6106	23.4775	62.2168	17.3797	0	36.9002	21.1807	12.3782
Rv0780	264.772	298.379	304.283	402.226	277.812	334.812	193.767	288.796	134.305	487.182	110.795	344.339	374.274	42.3614	108.309
Rv0781	813.6	944.646	619.652	682.273	346.614	1220.45	495.182	658.247	175.045	715.163	120.789	535.456	799.505	114.981	225.902
Rv0782	212.114	366.012	206.041	238.312	96.2657	244.809	86.1186	254.973	125.328	535.988	45.6217	110.386	386.574	57.4905	59.828
Rv0783c	505.811	491.11	394.498	333.878	523.824	354.613	279.885	314.814	523.755	796.947	499.666	360.815	446.317	320.737	272.321
Rv0784	31.1497	22.1022	23.7005	28.428	39.6048	0	21.5296	28.6194	67.3252	149.936	72.5602	41.1889	80.829	90.7745	31.977
Rv0785	469.47	365.128	351.684	373.193	445.771	379.814	366.004	291.398	303.481	692.519	282.42	36.2462	38.6574	169.446	186.705
Rv0786c	52.6578	100.344	63.4561	62.2997	98.0002	198.007	0	83.2566	123.602	197.203	90.8088	426.717	354.945	124.058	86.6474
Rv0787	90.4824	112.279	50.8413	85.2841	77.4751	129.605	43.0593	46.8318	82.8618	257.221	20.8556	123.567	209.101	3.02582	19.5988
Rv0787A	261.064	293.517	559.637	465.736	197.735	109.804	710.478	421.486	166.069	209.954	209.425	138.395	101.915	172.472	323.896
Rv0788	235.848	145.432	368.504	316.337	331.582	55.8021	409.063	273.186	302.445	178.296	358.89	67.5498	207.344	369.15	349.684
Rv0789c	24.4747	66.3065	15.2906	19.3553	28.6195	1.80007	21.5296	36.4248	53.1696	178.736	33.8904	163.108	140.572	102.878	75.3008
Rv0790c	42.2746	14.1454	42.8137	32.0571	31.7995	7.20027	64.5889	46.8318	110.828	312.843	82.119	64.2547	114.215	296.53	207.335
Rv0791c	37.0829	21.2181	30.5812	40.5251	45.6756	23.4009	43.0593	23.4159	95.6363	260.299	86.0294	24.7133	107.186	302.582	269.226
Rv0792c	84.5491	66.7485	64.9851	74.3968	116.502	50.4019	21.5296	75.4513	265.848	444.531	289.372	250.428	217.887	735.273	705.558
Rv0793	13.3499	3.97839	8.02757	3.62911	7.22715	0	0	5.20354	21.7512	180.275	9.99331	1.64756	0	9.07745	34.0401
Rv0794c	94.9323	119.794	105.888	97.986	176.921	77.4029	129.178	111.876	173.664	253.264	179.88	375.643	231.944	175.497	134.097
Rv0795	8.15825	6.18861	15.6729	10.2825	21.1033	7.20027	0	15.6106	36.9425	68.3725	29.111	13.1804	3.51431	18.1549	11.3467
Rv0796	21.5081	36.6896	25.6118	25.4038	28.0414	16.2006	21.5296	23.4159	105.303	446.73	28.242	52.7218	19.3287	33.284	16.5043
Rv0797	17.7998	38.4578	24.0827	21.1698	36.7139	9.00033	21.5296	18.2124	100.47	554.235	21.7246	62.6071	147.601	21.1807	25.7879
Rv0798c	287.764	212.181	354.36	342.951	391.423	41.4015	279.885	304.407	190.237	311.304	266.778	4.94267	1.75715	90.7745	186.705
Rv0799c	417.554	296.611	425.844	505.051	439.122	282.61	430.593	483.929	261.36	479.707	300.234	169.698	56.2289	87.7487	308.424
Rv0800	147.59	130.403	181.958	206.254	296.313	131.405	236.826	197.734	320.054	443.872	348.897	164.756	38.6574	196.678	188.768
Rv0801	71.1993	141.454	71.1014	58.6706	74.006	37.8014	0	54.6371	108.066	84.4214	121.223	133.452	154.629	33.284	54.6704
Rv0802c	48.9495	72.053	39.3733	27.2183	64.7553	46.8017	64.5889	57.2389	90.8027	192.366	52.139	74.14	152.872	99.8519	97.9941
Rv0803	716.443	377.505	540.523	521.987	868.415	477.018	387.534	470.92	540.673	496.415	683.456	26.3609	180.987	220.885	388.882
Rv0804	73.4242	71.611	82.1871	105.244	9.25076	0	150.708	49.4336	48.336	134.547	35.1938	0	168.687	15.1291	27.851
Rv0805	14243.6	16808.7	4410.58	4660.99	8760.47	128892	3746.16	2458.67	4692.74	1639.62	5332.95	86145.7	56931.8	6444.99	6843.09
Rv0806c	272.189	514.98	246.943	259.481	114.189	838.831	344.474	241.964	219.238	857.405	102.54	830.368	405.902	114.981	159.885
Rv0807	50.4328	88.8507	55.4285	52.6221	52.9028	444.617	64.5889	85.8583	254.109	162.907	287.199	164.756	349.673	326.788	50.5443
Rv0808	2010.64	2057.27	1902.54	1396.6	6095.67	4141.95	2583.56	3343.27	3559.6	1427.47	4560.86	4212.8	4862.04	9740.1	3744.41
Rv0809	2756	2097.94	2163.24	2123.03	2487.3	1054.84	1894.61	2315.57	1239.47	780.458	1613.7	1097.27	1245.82	1367.67	1533.87
Rv0810c	392.338	430.55	334.1	264.925	615.753	685.825	258.356	301.805	1146.94	356.592	967.179	245.486	1061.32	1316.23	534.326
Rv0811c	1451.43	804.961	1170.88	1047	2948.97	1391.45	1054.95	1844.65	2487.58	946.443	2963.67	1260.38	2094.53	4272.45	2272.43
Rv0812	1047.22	624.607	742.742	736.105	231.269	680.425	1162.6	809.15	210.952	286.901	231.15	621.128	1328.41	232.988	301.203
Rv0813c	302.597	477.849	189.604	224.4	110.142	102.604	193.767	221.15	221.31	151.035	250.267	271.847	630.818	275.349	160.917
Rv0814c	202.473	148.527	272.555	306.055	215.08	199.807	86.1186	197.734	188.856	102.009	226.805	140.042	121.244	187.601	456.962
Rv0815c	597.035	542.387	592.511	716.749	315.971	698.426	258.356	372.053	236.501	503.011	258.088	327.864	219.644	308.633	907.735
Rv0816c	19.2831	24.7544	13.7616	10.8873	38.4485	32.4012	0	15.6106	25.549	102.669	15.6417	4.94267	0	63.5421	20.6303
Rv0817c	56.3661	9.72495	65.7497	59.8803	17.3452	7.20027	64.5889	41.6283	68.0157	238.534	10.4278	4.94267	1.75715	9.07745	26.8194
Rv0818	691.968	563.163	872.33	823.808	1102	597.622	1011.89	1040.71	1396.22	495.976	1740.57	458.02	455.103	1083.24	923.208
Rv0819	393.821	348.33	464.452	428.235	457.045	133.205	409.063	447.504	479.562	528.293	496.624	298.208	409.417	484.131	433.237
Rv0820	249.197	102.112	307.724	312.708	154.372	5.4002	193.767	296.602	217.857	390.009	132.086	97.2058	205.587	229.962	241.375
Rv0821c	7057.63	8428	5583.37	4886.6	7418.53	8208.3	12078.1	12090.4	4648.54	2375.01	7249.5	22594.6	18917.5	23619.5	15006.5
Rv0822c	733.501	1010.95	968.661	1149.82	363.67	597.622	2217.55	2159.47	1459.4	1120.12	1847.46	3103.99	2551.39	3013.71	2684.01
Rv0823c	2331.03	2878.14	3185.04	3488.78	4333.69	4905.18	6803.37	5794.14	9245.3	2952.55	13964.1	9662.91	2656.82	21313.9	17186.1
Rv0824c	25677.7	28505.2	24600.3	27231	37286	53033.6	38774.9	47040	43821.8	15410	47401.3	51904.6	28276.1	45226.9	60082.8
Rv0825c	262.547	361.149	197.631	229.844	73.1388	149.406	64.5889	65.0442	80.0997	380.336	63.0013	120.272	611.489	87.7487	126.877
Rv0826	47.4662	17.6817	33.2571	27.8232	51.1682	54.002	0	26.0177	82.8618	176.757	68.6497	4.94267	66.7718	18.1549	33.0086
Rv0827c	580.719	543.271	111.622	116.132	992.144	977.436	150.708	200.336	613.867	381.215	614.372	416.832	170.444	756.454	185.673
Rv0828c	2.22498	19.8919	2.29359	6.04852	4.04721	0	0	2.60177	35.9068	160.269	18.6832	0	0	3.02582	5.15759
Rv0829	15.5748	21.2181	4.58719	6.04852	17.0561	9.00033	0	5.20354	41.4309	61.7771	39.9733	16.4756	36.9002	196.678	54.6704
Rv0830	384.179	207.318	125.001	99.1957	771.282	464.417	172.237	208.141	460.228	623.487	474.465	215.83	247.759	99.8519	278.51
Rv0831c	1524.85	1086.98	1709.87	1503.66	1187.28	606.623	2196.02	2638.19	1066.15	945.343	1141.41	257.019	725.704	502.286	1355.41
Rv0832	28.9247	24.3124	30.9635	23.5892	36.1358	149.406	21.5296	46.8318	85.2786	50.7847	102.54	29.656	0	78.6712	26.8194
Rv0833	43.0162	17.6817	70.3368	59.2755	54.0591	19.8007	21.5296	36.4248	83.207	60.6779	115.575	9.88533	29.8716	248.117	93.8681
Rv0834c	527.32	380.157	504.208	293.353	819.27	552.621	172.237	379.858	936.683	353.954	1277.41	1006.66	356.702	3827.66	987.162
Rv0835	137.949	178.143	155.2	125.204	173.163	253.809	107.648	187.327	153.639	254.363	185.094	497.562	365.488	296.53	259.942
Rv0836c	27.4414	45.0884	15.6729	12.7019	50.5901	0	0	7.8053	72.504	357.692	16.9452	92.2631	527.146	108.929	22.6934
Rv0837c	167.615	256.827	68.4255	39.9202	282.437	57.6021	43.0593	104.071	167.105	408.916	57.7874	197.707	117.729	151.291	105.215
Rv0838	95.674	69.4008	46.6364	43.5493	78.9205	133.205	0	46.8318	69.0515	124.434	86.4639	64.2547	49.2003	48.4131	69.1117
Rv0839	310.013	286.002	417.052	404.646	135.003	203.408	387.534	447.504	140.865	274.15	180.749	360.815	152.872	1025.75	1931
Rv0840c	36.3413	85.7564	27.9054	32.0571	39.3157	149.406	43.0593	23.4159	94.9458	389.789	59.0909	44.484	263.573	30.2582	37.1346
Rv0841	5.93327	14.5874	1.1468	1.81456	7.51624	3.60013	0	5.20354	18.2986	42.8702	8.25535	0	33.3859	33.284	8.25214
Rv0842	78.6158	51.7191	61.1625	63.5094	109.853	34.2013	43.0593	88.4601	199.559	312.623	212.901	4.94267	19.3287	72.6196	50.5443
Rv0843	13.3499	32.7112	18.731	21.1698	35.2685	43.2016	21.5296	20.8141	90.1122	288	80.381	0	29.8716	12.1033	21.6619
Rv0844c	237.331	157.367	152.906	150.003	387.664	118.804	215.296	236.761	480.253	185.771	526.604	202.649	119.486	124.058	207.335
Rv0845	97.899	139.686	84.8629	88.9132	65.0444	28.8011	43.0593	75.4513	80.7902	370.003	37.3663	135.1	66.7718	0	52.6074
Rv0846c	80.0992	85.3143	100.154	129.438	90.773	172.806	215.296	106.672	1443.18	900.495	2030.82	92.2631	202.073	838.151	519.885
Rv0847	70.4576	28.7328	96.3309	160.286	97.7111	207.008	129.178	132.69	3814.06	1095.5	5514.57	599.71	597.432	1939.55	527.105
Rv0848	49.6911	45.5305	66.1319	94.3569	29.7759	16.2006	86.1186	54.6371	1651.37	617.111	2585.66	481.086	507.817	411.511	328.022
Rv0849	57.8494	98.5756	62.6915	93.1472	82.3895	5.4002	129.178	39.0265	1543.65	819.371	2007.79	1329.58	917.234	499.26	354.842
Rv0850	35.5996	114.489	52.7526	131.253	15.0325	79.2029	64.5889	52.0354	189.201	258.101	273.73	370.7	1163.24	69.5938	97.9941
Rv0851c	48.9495	70.7269	73.395	66.5337	69.3807	0	43.0593	62.4424	148.461	279.206	137.299	31.3036	230.187	60.5163	80.4583
Rv0852	176.515	346.12	124.236	86.4938	267.405	460.817	86.1186	137.894	191.963	412.434	164.238	77.4351	5.27146	193.652	105.215
Rv0853c	251.422	711.69	180.812	154.842	471.789	1168.24	172.237	166.513	186.439	459.481	177.707	1444.91	1345.98	317.711	236.217
Rv0854	190.606	139.244	321.103	220.771	402.119	583.222	322.945	450.106	256.871	198.082	307.186	168.051	203.83	193.652	242.407
Rv0855	127.565	112.279	101.683	98.5908	198.313	84.6031	107.648	88.4601	182.641	256.122	218.984	163.108	0	196.678	106.246
Rv0856	335.23	478.291	1107.04	950.222	288.219	432.016	925.775	1038.11	440.894	359.45	497.059	1413.6	848.705	1313.2	1069.68
Rv0857	475.403	312.525	506.119	375.008	797.589	140.405	818.127	658.247	869.013	455.084	868.984	953.935	915.477	2012.17	1423.49
Rv0858c	180.965	179.028	113.915	117.341	84.1241	70.2026	21.5296	130.088	70.7777	231.939	56.0495	64.2547	224.916	21.1807	31.977
Rv0859	2401.49	2822.89	2267.98	2301.46	2268.17	7927.49	1980.73	2307.77	1246.72	587.212	1543.32	2998.55	2279.03	3612.83	2158.97
Rv0860	2892.47	3305.16	3702.24	3489.99	5626.19	6631.45	4542.76	3603.45	4223.53	1798.57	5337.3	6348.03	5543.82	8544.91	5568.13
Rv0861c	591.102	344.352	579.514	656.264	752.78	405.015	732.008	801.345	1123.12	812.556	1212.23	617.833	1012.12	1482.65	1172.84
Rv0862c	188.381	126.424	219.038	202.625	328.98	208.808	366.004	270.584	392.558	364.727	417.547	136.747	166.93	166.42	266.131
Rv0863	554.761	494.204	558.49	521.987	669.234	460.817	387.534	614.017	593.843	360.33	827.707	418.479	808.29	568.854	423.954
Rv0864	554.019	327.996	631.12	658.079	560.249	356.413	667.419	699.876	630.095	290.638	765.575	891.328	593.918	1195.2	594.154
Rv0865	382.696	274.951	383.794	343.556	691.494	84.6031	430.593	434.495	663.93	322.736	808.155	294.912	86.1005	804.867	353.81
Rv0866	591.102	359.823	472.098	350.814	614.019	205.208	473.652	460.513	696.384	353.734	623.496	1197.77	351.431	889.59	472.435
Rv0867c	200.248	43.3202	185.781	347.79	53.1918	176.407	64.5889	104.071	86.3143	214.351	26.9385	74.14	217.887	39.3356	88.7105
Rv0868c	382.696	733.792	217.891	231.658	119.393	95.4035	215.296	239.363	168.486	192.147	205.949	1308.16	1382.88	254.169	135.129
Rv0869c	618.544	615.766	542.435	392.549	794.12	1027.84	559.771	686.867	1077.89	405.618	1344.32	2092.4	1946.93	2081.76	828.308
Rv0870c	200.248	300.147	203.365	205.65	120.549	372.614	150.708	244.566	339.043	222.485	565.274	649.137	532.417	438.743	192.894
Rv0871	216.564	380.157	277.142	317.547	99.7347	363.613	129.178	241.964	76.9924	109.044	122.527	235.6	147.601	39.3356	124.814
Rv0872c	978.248	788.605	2387.63	1586.53	1613.39	1139.44	4392.05	1040.71	2512.44	964.69	2580.01	2929.35	1331.92	11764.4	3966.18
Rv0873	1324.6	1307.12	1678.53	1587.74	2998.98	1816.27	1571.66	1933.11	2339.46	1458.47	3572.83	4176.55	3071.5	2741.39	2144.52
Rv0874c	113.474	150.737	137.998	90.1229	231.558	138.605	172.237	163.911	391.867	374.62	435.795	1591.54	1442.62	2862.42	695.243
Rv0875c	95.674	44.6464	120.414	109.478	133.558	84.6031	172.237	192.531	428.119	204.458	399.733	4.94267	145.844	487.156	348.653
Rv0876c	473.178	356.287	379.59	382.266	1070.49	185.407	624.36	650.442	1431.44	677.35	1595.89	894.623	873.305	2323.83	868.537
Rv0877	522.87	477.849	728.98	626.021	1247.12	1033.24	516.712	715.486	2337.74	1024.71	2924.57	1395.48	711.647	3519.02	1142.92
Rv0878c	308.53	241.798	498.092	564.931	280.124	367.214	516.712	418.885	369.425	1162.11	84.2914	181.231	426.988	66.568	182.579
Rv0879c	31.8913	34.0373	12.2325	26.0086	25.4396	41.4015	21.5296	15.6106	18.9892	18.4672	59.0909	0	0	3.02582	14.4412
Rv0880	34.858	33.1532	24.465	26.6135	15.6106	0	21.5296	7.8053	21.7512	58.4794	27.8075	23.0658	0	30.2582	16.5043
Rv0881	250.681	200.246	116.973	182.665	196.868	356.413	64.5889	88.4601	65.2536	172.8	33.8904	179.584	138.815	33.284	47.4498
Rv0882	47.4662	57.9077	68.0432	68.9531	39.8939	0	0	33.823	20.0249	34.9557	24.766	4.94267	82.5862	6.05163	17.5358
Rv0883c	229.173	168.861	348.626	387.71	326.378	57.6021	236.826	304.407	334.209	264.476	374.098	115.329	50.9574	193.652	312.55
Rv0884c	195.056	159.136	383.794	376.218	673.282	502.219	732.008	520.354	1105.17	648.33	1082.75	566.759	774.905	1397.93	1128.48
Rv0885	1314.22	3502.31	691.518	577.029	4344.68	24416.1	688.949	733.699	1219.1	628.104	1519.42	28553.8	29822.4	1512.91	2882.06
Rv0886	3992.35	9895.14	1813.85	1457.09	4992.52	22662.8	1593.19	1709.36	824.82	525.435	936.765	63897.2	51832.5	2118.07	5117.36
Rv0887c	8.15825	16.7976	24.8473	16.9358	38.4485	0	21.5296	15.6106	21.406	68.8122	15.2072	352.577	121.244	72.6196	56.7334
Rv0888	1401.74	3133.2	1751.16	1466.16	450.107	1762.27	775.067	1162.99	301.755	836.079	145.12	7817.65	15819.7	278.375	398.166
Rv0889c	272.93	174.165	278.671	249.199	542.615	261.01	409.063	463.115	1320.26	532.25	1638.9	0	0	363.098	409.512
Rv0890c	546.603	509.234	582.573	537.713	140.207	167.406	602.83	418.885	228.906	701.972	175.969	67.5498	119.486	81.697	75.3008
Rv0891c	2913.24	4088.46	1890.3	2178.68	81.8114	784.829	2949.56	1581.88	153.294	568.965	59.9599	263.609	284.659	18.1549	159.885
Rv0892	488.012	449.116	202.601	165.729	267.983	151.206	150.708	171.717	196.797	608.977	148.162	169.698	279.387	42.3614	50.5443
Rv0893c	91.9657	113.605	75.6886	111.898	161.599	57.6021	129.178	83.2566	149.496	738.247	39.5388	123.567	469.16	24.2065	34.0401
Rv0894	122.374	165.766	85.6275	53.8318	83.835	136.805	86.1186	62.4424	212.333	1011.52	56.484	235.6	386.574	24.2065	49.5128
Rv0895	34.1163	30.943	24.465	23.5892	57.239	0	64.5889	23.4159	69.3967	272.391	23.4626	16.4756	0	3.02582	6.1891
Rv0896	6545.14	5353.14	7261.51	6147.11	11485.7	8078.7	7965.97	9184.24	3827.87	2499.22	5027.94	2980.43	3688.26	2187.67	5507.27
Rv0897c	109.024	125.098	113.533	91.9375	107.251	84.6031	129.178	166.513	279.658	241.832	347.594	126.862	356.702	768.557	208.366
Rv0898c	336.713	506.14	469.804	421.582	561.405	502.219	839.656	790.938	1253.63	422.107	1247.86	1813.96	1396.94	1888.11	889.168
Rv0899	669.718	1016.26	572.634	516.543	315.682	1009.84	387.534	705.079	336.626	618.431	236.364	416.832	391.845	311.659	502.349
Rv0900	54.8828	119.352	97.8599	123.39	26.5959	1.80007	64.5889	78.053	51.0981	119.817	63.4358	31.3036	63.2575	102.878	62.9225
Rv0901	196.54	199.362	191.897	198.391	77.4751	167.406	107.648	153.504	151.913	185.111	179.445	72.4924	75.5576	121.033	124.814
Rv0902c	198.765	129.077	279.818	281.861	434.786	97.2036	279.885	374.655	629.059	380.776	888.102	525.57	579.861	1933.5	874.727
Rv0903c	548.086	216.159	449.162	321.781	1159.81	919.834	516.712	541.168	1631	558.852	2186.8	792.474	672.99	4995.62	1879.42
Rv0904c	82.3241	74.2633	75.3063	96.1714	80.0769	117.004	43.0593	52.0354	95.6363	315.701	68.6497	60.9596	112.458	57.4905	79.4268
Rv0905	2038.08	883.202	1008.8	1005.87	9435.77	5391.2	1851.55	2024.18	1439.38	855.426	1525.5	851.786	715.161	813.945	4087.9
Rv0906	248.456	206.434	237.769	230.448	921.317	829.831	409.063	333.026	817.224	496.635	887.667	164.756	356.702	193.652	765.386
Rv0907	384.179	378.389	276.76	339.322	693.228	212.408	215.296	377.256	577.27	678.009	590.909	100.501	390.088	93.8003	509.569
Rv0908	541.411	558.743	739.684	740.338	648.998	250.209	753.538	699.876	766.816	881.588	789.472	270.199	516.603	130.11	824.182
Rv0909	2349.58	2570.04	3787.87	3611.57	1206.36	2142.08	4435.11	5489.73	826.546	540.824	1049.3	3459.87	1370.58	1712.61	3408.13
Rv0910	1023.49	1163.02	1394.89	1257.49	1147.67	2048.48	1399.43	1443.98	854.512	532.031	1415.57	1011.6	588.646	847.229	1032.55
Rv0911	113.474	166.65	134.175	114.317	52.6137	223.208	64.5889	137.894	81.1355	210.614	66.0428	77.4351	161.658	72.6196	68.0801
Rv0912	42.2746	42.8782	49.6945	55.0415	66.7789	0	43.0593	57.2389	84.588	108.605	133.389	1.64756	45.686	63.5421	49.5128
Rv0913c	577.011	1339.39	726.304	671.99	1005.15	1863.07	581.3	837.769	1441.45	1334.03	1492.91	2848.62	3398.33	1004.57	632.32
Rv0914c	714.959	1052.06	1336.78	1031.88	1739.43	2881.91	2648.15	1568.87	1838.84	1002.72	2126.84	2145.12	1476.01	2299.62	1388.42
Rv0915c	39.3079	62.7701	58.1043	25.4038	99.1565	9.00033	21.5296	49.4336	182.641	229.96	219.418	102.148	170.444	350.995	120.688
Rv0916c	14.8332	20.334	6.49851	7.86307	6.93807	0	0	10.4071	35.2162	80.0244	84.7259	0	1.75715	57.4905	20.6303
Rv0917	413.846	635.216	358.565	394.363	328.98	622.823	193.767	330.425	338.697	1278.19	208.991	458.02	437.531	181.549	202.177
Rv0918	48.2078	66.3065	33.6394	42.9445	63.5989	46.8017	86.1186	23.4159	103.922	153.014	96.0227	235.6	61.5004	278.375	60.8595
Rv0919	160.94	406.68	91.3614	60.4852	88.4603	30.6011	43.0593	65.0442	143.627	397.924	72.9946	334.454	421.717	214.833	119.656
Rv0920c	695.676	790.815	769.883	1091.76	307.877	696.626	796.597	835.168	280.004	1331.4	195.956	677.145	578.103	184.575	275.415
Rv0921	250.681	237.819	218.274	269.764	83.2568	162.006	409.063	96.2654	197.142	370.223	185.094	202.649	311.016	587.008	350.716
Rv0922	1889.75	2291.55	1776.01	2120.01	2021.87	3657.74	1959.2	1779.61	1279.87	734.51	1933.49	2196.19	1381.12	7358.79	3450.42
Rv0923c	55.6244	80.8939	65.3674	75.0016	43.3629	21.6008	21.5296	33.823	80.445	178.296	69.0842	79.0827	103.672	51.4389	59.828
Rv0924c	66.7493	191.405	77.5999	105.244	52.6137	108.004	43.0593	20.8141	65.9441	258.321	36.4973	100.501	158.144	9.07745	30.9455
Rv0925c	266.256	249.754	293.58	324.201	211.9	381.614	215.296	182.124	179.879	277.447	182.487	102.148	495.517	81.697	96.9626
Rv0926c	165.39	322.25	246.179	200.811	321.175	354.613	258.356	226.354	294.85	408.037	269.385	108.739	249.516	254.169	185.673
Rv0927c	54.8828	57.4656	47.7832	47.1784	44.8083	75.6028	0	49.4336	90.8027	139.383	112.099	72.4924	0	154.317	31.977
Rv0928	1722.13	891.159	1064.99	886.108	1893.22	1911.67	1205.66	754.513	415.345	581.716	393.65	1206.01	766.119	895.642	1035.64
Rv0929	134.24	107.417	168.579	143.955	175.475	223.208	150.708	130.088	206.464	382.095	213.77	8.23778	87.8577	175.497	128.94
Rv0930	250.681	335.511	241.592	212.908	256.419	397.815	215.296	241.964	283.456	348.898	275.468	37.8938	253.03	332.84	213.524
Rv0931c	3288.52	2671.71	4376.94	4099.68	3546.8	2667.7	4908.76	6142.77	6109.33	2684.78	7670.09	1515.75	1648.21	3845.81	6040.56
Rv0932c	5798.29	4180.85	7248.13	7355.6	7818.62	4258.96	10743.3	10050.6	7491.39	3358.83	11185.6	2215.96	2092.77	5588.68	7026.7
Rv0933	7251.2	4267.49	4024.49	3617.62	1865.76	2098.88	7750.67	3187.17	258.252	632.501	213.77	1728.29	2284.3	163.394	921.145
Rv0934	1219.29	792.142	1008.42	925.423	2106.28	604.822	1141.07	993.875	273.099	402.98	327.172	586.53	414.688	102.878	393.008
Rv0935	795.8	607.809	884.944	947.803	948.492	106.204	1162.6	785.734	477.491	330.65	627.406	116.976	349.673	105.904	204.24
Rv0936	1192.59	1076.82	1099.78	1126.23	674.149	106.204	1377.9	1058.92	343.876	658.223	426.671	97.2058	152.872	93.8003	235.186
Rv0937c	442.029	678.094	1144.88	1005.26	1001.68	833.431	1959.2	1248.85	907.336	873.893	1031.05	919.336	1644.7	1304.13	1422.46
Rv0938	876.641	938.9	1285.56	1232.08	2203.99	1434.65	1916.14	1912.3	3862.39	1786.04	4801.57	1140.11	309.259	4420.72	1712.32
Rv0939	1027.2	1318.17	1640.68	1422.61	2006.26	1915.27	2518.97	2310.37	4403.76	1891.79	5144.38	3387.37	2177.11	8336.12	3382.34
Rv0940c	114.215	239.145	120.031	116.736	128.643	334.812	64.5889	67.646	101.851	380.995	66.4773	116.976	68.529	48.4131	83.5529
Rv0941c	155.007	241.798	128.059	116.132	176.632	509.419	107.648	101.469	140.52	209.734	168.583	293.265	323.316	360.072	156.791
Rv0942	10.3832	40.668	3.44039	6.04852	6.07081	41.4015	0	5.20354	44.5382	123.994	10.4278	0	0	0	0
Rv0943c	3.70829	11.4931	3.05812	3.62911	2.0236	0	21.5296	2.60177	45.2287	194.125	3.04144	54.3693	21.0858	0	1.03152
Rv0944	373.054	491.552	122.325	205.045	45.3865	286.211	193.767	156.106	40.0498	122.455	26.0695	69.1973	98.4006	6.05163	76.3323
Rv0945	666.01	518.075	500.385	575.819	834.303	358.213	624.36	619.221	355.27	435.737	452.741	482.734	154.629	208.781	533.294
Rv0946c	386.404	205.55	299.314	307.87	786.314	306.011	732.008	603.61	623.189	706.369	626.103	683.736	1310.84	417.563	508.538
Rv0947c	6.67493	20.776	11.0857	24.1941	0	0	0	18.2124	6.21463	35.6153	4.77941	0	0	0	3.09455
Rv0948c	387.146	358.497	313.458	413.719	78.6314	237.609	301.415	322.619	52.8244	129.05	48.6631	261.961	247.759	33.284	137.192
Rv0949	403.462	341.699	593.276	675.619	732.544	277.21	732.008	676.46	958.089	663.939	1026.7	771.056	305.745	1403.98	985.099
Rv0950c	706.059	407.564	913.232	1169.78	782.845	615.623	430.593	702.477	689.479	504.989	905.047	164.756	0	133.136	183.61
Rv0951	1875.66	890.717	1985.49	2415.78	2429.77	1207.84	1399.43	1496.02	1220.83	972.605	1608.05	174.641	553.503	444.795	1906.24
Rv0952	612.61	317.387	864.684	906.673	1000.53	435.616	947.304	798.743	324.197	350.876	333.255	80.7302	226.673	254.169	677.707
Rv0953c	111.249	250.196	65.7497	62.9046	92.5076	307.811	21.5296	33.823	99.7794	123.114	97.3262	288.322	172.201	33.284	81.4899
Rv0954	1136.22	823.527	1610.48	1793.99	1623.22	1486.86	839.656	1407.56	1362.04	559.511	1827.91	603.005	1112.28	705.015	1058.34
Rv0955	361.188	304.126	659.408	636.909	253.818	261.01	473.652	692.07	447.108	418.809	485.762	105.444	267.087	638.447	399.197
Rv0956	668.235	417.731	750.005	844.978	95.1093	516.619	301.415	327.823	75.6113	193.466	49.9666	105.444	43.9288	96.8261	235.186
Rv0957	950.065	594.106	751.152	797.799	623.559	217.808	839.656	593.203	251.002	271.511	286.765	143.337	75.5576	220.885	460.057
Rv0958	333.005	384.136	360.476	309.079	508.213	248.409	366.004	325.221	611.105	331.969	776.003	710.096	592.161	1945.6	689.053
Rv0959	1296.42	1215.62	910.939	751.226	1154.9	619.223	1184.13	868.991	748.173	580.617	948.061	2782.72	2973.1	3022.79	1422.46
Rv0959A	17.7998	31.8271	25.2295	26.0086	15.3216	32.4012	43.0593	46.8318	59.3843	71.2305	54.3115	54.3693	0	30.2582	25.7879
Rv0960	80.8408	109.627	79.8935	101.01	57.239	54.002	172.237	150.903	117.042	118.278	137.734	207.592	22.843	81.697	63.9541
Rv0961	525.095	635.216	587.16	404.646	653.913	354.613	495.182	611.416	544.126	428.922	593.516	525.57	460.374	354.021	355.873
Rv0962c	10.3832	21.2181	6.11625	12.097	16.767	0	21.5296	20.8141	149.842	689.001	22.1591	8.23778	75.5576	21.1807	13.4097
Rv0963c	29.6664	36.2475	25.6118	26.0086	2.31269	0	43.0593	26.0177	58.6937	329.551	24.3315	0	0	0	13.4097
Rv0964c	20.7665	43.3202	31.728	61.6949	8.09441	0	64.5889	28.6194	35.2162	155.432	15.2072	3.29511	5.27146	6.05163	17.5358
Rv0965c	522.128	619.303	386.853	416.138	283.593	201.607	215.296	234.159	198.178	217.649	209.86	454.725	119.486	299.556	285.73
Rv0966c	979.731	521.169	526.379	472.389	880.556	394.215	301.415	442.301	695.693	277.227	872.46	642.547	302.23	2145.3	666.36
Rv0967	247.714	290.864	291.669	394.968	215.369	977.436	925.775	478.725	1298.17	522.797	1317.38	2873.34	2563.69	1340.44	437.363
Rv0968	199.506	179.028	201.454	187.504	335.051	428.416	409.063	241.964	855.893	284.922	997.594	1464.68	1228.25	1101.4	386.819
Rv0969	237.331	171.513	305.048	377.427	568.632	180.007	710.478	377.256	2289.06	843.994	3156.58	3069.4	2307.14	5528.17	1151.17
Rv0970	60.0744	84.4303	97.8599	91.3326	43.0738	97.2036	43.0593	98.8672	472.657	230.62	468.817	107.091	170.444	417.563	123.782
Rv0971c	27.4414	40.668	55.8108	43.5493	49.1446	86.4032	21.5296	72.8495	101.506	113.441	96.4572	0	0	69.5938	27.851
Rv0972c	447.22	469.008	537.847	611.505	511.682	997.237	538.241	673.858	413.964	595.566	353.242	32.9511	205.587	320.737	304.298
Rv0973c	409.396	392.976	453.367	435.493	440.567	793.829	473.652	621.823	299.338	638.656	301.972	201.002	247.759	305.607	257.879
Rv0974c	137.949	138.36	136.086	128.833	243.7	172.806	129.178	189.929	219.929	503.45	162.5	146.632	112.458	96.8261	101.089
Rv0975c	94.9323	67.6326	131.882	101.01	164.779	81.003	150.708	93.6637	208.19	280.525	148.162	62.6071	0	108.929	107.278
Rv0976c	86.7741	107.859	100.154	99.1957	136.449	100.804	21.5296	91.0619	186.094	207.976	135.996	51.0742	0	42.3614	100.057
Rv0977	281.83	335.511	371.562	296.982	212.767	264.61	150.708	304.407	404.296	668.776	311.965	369.052	361.974	229.962	159.885
Rv0978c	3.70829	7.51474	3.82265	4.83881	2.89086	0	0	0	30.3826	71.4504	2.17246	0	21.0858	33.284	14.4412
Rv0979A	253.647	383.694	158.64	247.384	43.652	118.804	0	83.2566	35.9068	24.4031	60.3944	0	31.6288	0	26.8194
Rv0979c	0.741659	15.4715	3.05812	3.02426	2.60177	0	0	0	4.48834	33.1969	1.73797	0	0	3.02582	3.09455
Rv0980c	7.41659	41.9941	6.88078	13.9116	5.49264	0	0	5.20354	34.1805	111.463	7.38636	74.14	45.686	51.4389	16.5043
Rv0981	256.614	408.89	290.904	227.424	277.523	927.034	215.296	309.61	526.863	326.693	659.559	1463.03	1586.71	1319.26	570.429
Rv0982	3497.66	4019.06	3011.1	3000.67	2158.61	3643.34	4865.7	4168.03	3393.88	1617.64	4185.46	11106.2	12595.3	18974.9	5994.15
Rv0983	1677.63	1756.68	1881.13	2007.5	1560.49	3452.53	1937.67	2294.76	1985.92	919.621	2624.77	6415.58	5826.72	8499.52	3461.77
Rv0984	363.413	316.503	559.637	573.399	633.099	792.029	495.182	608.814	1154.2	372.421	1263.5	1024.78	1259.88	2121.1	995.414
Rv0985c	226.206	365.57	92.8905	107.664	187.906	428.416	107.648	46.8318	92.529	346.699	69.5187	288.322	195.044	30.2582	43.3237
Rv0986	114.957	133.497	93.655	117.341	180.101	223.208	193.767	109.274	146.044	387.591	94.7192	1.64756	179.23	36.3098	138.223
Rv0987	821.758	1165.23	847.1	1006.47	997.925	2055.68	581.3	598.407	624.916	1372.07	557.888	215.83	2073.44	257.194	688.022
Rv0988	700.126	770.039	1386.09	1392.97	461.671	1330.25	1571.66	816.955	350.436	947.542	242.447	512.39	1316.11	350.995	742.692
Rv0989c	97.1573	60.5599	84.8629	68.3482	81.2332	27.001	64.5889	36.4248	102.196	389.35	39.9733	1.64756	170.444	30.2582	31.977
Rv0990c	24.4747	11.4931	14.1438	19.9601	21.3924	86.4032	0	18.2124	42.1214	122.675	28.6765	42.8364	36.9002	9.07745	41.2607
Rv0991c	152.782	197.593	193.044	180.851	695.252	1594.86	64.5889	104.071	392.212	221.826	565.274	822.13	532.417	983.39	517.822
Rv0992c	137.949	47.7407	107.799	114.922	184.726	115.204	150.708	109.274	358.032	142.461	304.144	64.2547	93.1291	105.904	102.12
Rv0993	654.143	488.9	960.251	994.981	458.491	477.018	1162.6	811.752	448.144	336.147	569.184	257.019	302.23	487.156	353.81
Rv0994	804.7	705.501	1306.97	1164.34	1111.83	1024.24	1657.78	1329.5	949.458	436.837	1210.49	952.287	741.519	913.797	887.105
Rv0995	164.648	224.116	142.585	171.173	53.4809	99.0037	107.648	65.0442	62.4916	148.177	50.8356	144.985	68.529	63.5421	44.3552
Rv0996	384.921	276.719	594.04	616.949	638.302	289.811	645.889	525.557	602.819	415.731	727.34	141.69	98.4006	959.184	697.306
Rv0997	160.198	129.077	232.8	333.273	166.803	1.80007	258.356	320.017	176.081	125.093	145.12	123.567	369.002	148.265	232.091
Rv0998	235.848	149.411	306.577	275.208	624.426	48.6018	452.123	338.23	463.335	524.556	547.025	56.0169	161.658	611.215	352.779
Rv0999	83.0658	122.004	147.554	139.721	56.0827	0	86.1186	122.283	98.7436	136.745	93.4158	123.567	205.587	87.7487	73.2377
Rv1000c	554.761	331.532	229.359	318.757	856.273	190.807	387.534	317.416	802.723	359.67	1150.1	248.781	463.888	956.158	813.867
Rv1001	519.161	409.332	349.391	373.798	777.642	277.21	236.826	463.115	429.155	391.548	427.54	329.511	188.015	444.795	400.229
Rv1002c	450.929	244.008	320.338	339.927	395.181	210.608	86.1186	210.743	382.89	559.072	347.594	135.1	140.572	251.143	384.756
Rv1003	164.648	92.8291	237.005	205.045	107.829	84.6031	193.767	174.318	138.103	168.623	202.473	121.919	17.5715	45.3872	125.845
Rv1004c	112.732	87.9666	70.7191	70.7676	152.927	77.4029	86.1186	119.681	139.139	98.0519	164.238	133.452	214.373	293.504	126.877
Rv1005c	202.473	176.817	155.2	159.076	226.644	189.007	236.826	184.726	225.108	204.238	281.116	210.887	189.773	223.91	191.862
Rv1006	2158.97	2080.26	1731.28	2280.29	585.978	741.628	1334.84	1475.2	408.094	441.014	361.932	271.847	360.216	105.904	672.549
Rv1007c	542.894	306.336	386.47	392.549	838.639	324.012	430.593	486.531	647.357	686.803	652.172	336.101	376.031	290.478	487.908
Rv1008	81.5825	72.4951	38.6088	72.5822	23.7051	36.0013	0	13.0088	47.9908	154.773	23.0281	0	28.1145	3.02582	21.6619
Rv1009	1087.27	1008.3	976.306	1480.68	671.836	1078.24	1119.54	1035.5	500.278	217.209	669.552	159.813	75.5576	269.298	533.294
Rv1010	190.606	134.823	237.769	356.862	102.626	18.0007	150.708	228.956	105.994	178.516	94.2848	52.7218	0	63.5421	89.742
Rv1011	94.1907	69.4008	114.68	120.97	155.239	72.0027	129.178	122.283	124.293	123.114	142.513	0	0	48.4131	81.4899
Rv1012	14.0915	10.167	21.4069	19.3553	15.0325	23.4009	0	10.4071	19.3344	88.8183	18.2487	0	0	0	16.5043
Rv1013	987.148	261.248	620.417	440.332	1052.27	194.407	301.415	351.239	400.153	369.783	502.707	176.288	231.944	623.318	1032.55
Rv1014c	91.224	98.1336	61.927	106.454	26.5959	5.4002	86.1186	54.6371	36.252	107.505	5.6484	0	0	39.3356	41.2607
Rv1015c	378.246	550.786	408.642	671.385	69.9588	466.217	602.83	247.168	112.899	249.307	138.603	82.3778	137.058	84.7229	289.856
Rv1016c	347.096	404.028	279.436	329.039	94.5312	91.8034	258.356	231.557	171.593	545.881	142.079	235.6	35.1431	15.1291	71.1747
Rv1017c	1688.76	1652.36	1638.01	1830.89	1186.12	1218.65	1162.6	1334.71	476.8	477.948	719.084	914.393	753.819	311.659	860.285
Rv1018c	338.938	444.696	535.172	635.094	278.968	372.614	344.474	447.504	314.184	566.986	390.174	80.7302	263.573	166.42	228.997
Rv1019	201.731	117.141	284.023	262.506	685.423	477.018	279.885	353.84	1196.32	501.692	1386.46	451.43	520.117	1927.45	933.523
Rv1020	1411.38	602.063	1254.21	1226.64	1984.29	421.216	1291.78	1719.77	3294.1	1339.09	3873.06	1207.66	934.806	3270.91	2325.04
Rv1021	2048.46	1541.85	1429.67	1418.98	2578.65	1792.87	1420.96	2078.81	1569.88	1045.81	2145.96	1304.86	2373.91	2169.51	1789.68
Rv1022	84.5491	64.9804	152.142	151.818	64.7553	57.6021	150.708	163.911	191.963	258.54	292.848	51.0742	10.5429	208.781	164.011
Rv1023	682.326	565.815	1012.24	1019.78	542.326	849.632	1786.96	767.522	301.755	389.13	229.846	321.273	588.646	363.098	548.767
Rv1024	124.599	142.338	160.551	204.44	62.1535	0	236.826	200.336	98.0531	178.296	72.1257	0	14.0572	66.568	140.286
Rv1025	143.14	160.904	188.457	234.682	68.5134	162.006	129.178	192.531	88.0406	106.846	94.7192	21.4182	0	57.4905	88.7105
Rv1026	63.041	50.835	85.6275	108.268	63.3099	50.4019	0	78.053	83.207	144	104.713	1.64756	0	39.3356	36.1031
Rv1027c	26.6997	70.2849	44.3428	26.0086	45.3865	18.0007	43.0593	26.0177	119.459	271.731	130.348	240.543	137.058	163.394	81.4899
Rv1028A	10.3832	0.884086	3.82265	1.2097	8.3835	0	0	0	9.32195	34.516	3.91043	0	0	12.1033	2.06303
Rv1028c	228.431	283.35	213.686	160.286	665.476	549.02	366.004	236.761	626.987	704.171	635.662	1382.3	1126.34	1621.84	562.177
Rv1029	87.5158	56.5815	53.8994	78.6307	49.1446	104.404	21.5296	36.4248	120.15	685.264	53.4425	92.2631	318.045	39.3356	40.2292
Rv1030	66.7493	92.8291	73.0127	72.5822	70.8261	0	43.0593	52.0354	120.84	421.667	64.7393	44.484	87.8577	51.4389	44.3552
Rv1031	56.3661	67.1906	34.0216	43.5493	44.5193	0	21.5296	39.0265	54.5507	155.872	28.242	49.4267	0	6.05163	14.4412
Rv1032c	299.63	294.843	357.418	280.651	288.219	387.014	258.356	452.708	346.638	558.192	307.62	352.577	267.087	375.201	346.59
Rv1033c	175.032	161.788	299.696	245.57	374.077	606.623	236.826	444.902	500.968	549.618	595.254	187.821	261.816	617.267	411.575
Rv1034c	7.41659	0	1.91133	4.83881	10.6962	0	0	0	43.8477	112.342	7.38636	0	177.472	0	0
Rv1035c	4.44995	22.9862	16.4374	26.6135	20.5251	0	43.0593	39.0265	52.1339	69.2519	11.2968	36.2462	1.75715	6.05163	21.6619
Rv1036c	87.5158	68.5167	76.0708	123.995	32.3776	0	107.648	59.8407	71.4683	189.069	38.6698	0	96.6434	18.1549	58.7965
Rv1037c	183.19	307.662	170.108	204.44	133.269	538.22	387.534	226.354	98.3983	136.965	98.1952	196.059	191.53	93.8003	79.4268
Rv1038c	436.837	626.375	1677.76	1457.69	514.284	1279.85	2626.62	1493.41	307.624	413.313	349.766	850.139	504.303	753.428	717.936
Rv1039c	26.6997	71.611	13.3793	19.3553	38.7375	223.208	0	7.8053	59.3843	192.806	18.2487	349.282	405.902	27.2323	12.3782
Rv1040c	29.6664	36.2475	18.3487	15.1213	32.6667	0	0	15.6106	54.5507	217.869	18.2487	171.346	191.53	3.02582	13.4097
Rv1041c	490.978	524.705	510.324	545.576	223.753	140.405	322.945	278.389	532.042	738.467	415.374	657.375	651.904	1727.74	788.079
Rv1042c	330.78	386.346	395.645	406.46	200.626	180.007	236.826	218.549	449.87	302.29	399.298	402.004	274.116	1579.48	689.053
Rv1043c	163.907	71.611	367.357	487.51	80.3659	3.60013	688.949	385.062	233.049	372.641	257.654	100.501	130.029	199.704	239.312
Rv1044	78.6158	34.4794	66.1319	46.5736	226.933	52.2019	150.708	150.903	360.103	250.626	395.822	1.64756	40.4145	311.659	128.94
Rv1045	146.107	120.236	84.4807	68.3482	219.705	212.408	129.178	135.292	310.732	432.66	332.386	252.076	268.844	308.633	131.003
Rv1046c	3807.68	2810.95	2901.39	3308.54	402.408	682.225	3810.75	2760.48	372.187	735.829	425.802	2456.51	2370.4	850.254	1650.43
Rv1047	26.6997	35.8055	13.3793	13.9116	24.5723	102.604	0	2.60177	246.168	1075.93	41.2767	80.7302	96.6434	0	6.1891
Rv1048c	401.979	329.322	126.148	155.447	431.606	295.211	64.5889	117.08	185.058	378.577	175.969	285.027	333.859	223.91	187.736
Rv1049	74.1659	51.7191	80.2757	60.4852	112.454	84.6031	64.5889	109.274	355.96	192.586	382.353	897.918	730.976	3140.8	637.478
Rv1050	13.3499	14.5874	21.4069	19.9601	27.7523	0	43.0593	20.8141	86.6596	156.971	78.643	800.712	330.345	2096.89	430.143
Rv1051c	1.48332	24.3124	4.20492	4.83881	36.4248	145.805	64.5889	5.20354	59.7295	282.284	3.91043	80.7302	1.75715	0	4.12607
Rv1052	109.024	158.251	93.655	113.107	73.4279	124.205	129.178	101.469	159.164	271.292	192.914	311.388	163.415	248.117	168.137
Rv1053c	3.70829	22.5442	1.91133	0.604852	2.0236	0	0	0	61.1105	244.031	8.68984	52.7218	247.759	0	1.03152
Rv1054	134.24	122.888	162.463	166.939	148.012	0	129.178	166.513	95.291	94.7542	66.4773	59.312	0	60.5163	84.5844
Rv1055	970.09	1214.29	599.392	580.053	565.452	478.818	516.712	382.46	98.3983	89.0382	87.3329	507.447	123.001	127.084	181.547
Rv1056	113.474	133.497	97.0954	108.268	48.5665	75.6028	86.1186	72.8495	121.185	256.782	96.4572	159.813	180.987	133.136	88.7105
Rv1057	22.9914	17.6817	26.7586	26.6135	349.794	675.025	21.5296	28.6194	460.918	415.292	413.202	118.624	110.701	63.5421	239.312
Rv1058	137.949	158.694	169.344	149.398	439.989	295.211	150.708	140.495	429.155	699.114	314.572	210.887	161.658	160.368	201.146
Rv1059	715.701	487.132	747.711	744.572	789.783	568.821	904.245	835.168	719.516	619.53	840.742	538.751	739.762	1549.22	989.225
Rv1060	46.7245	50.3929	90.9792	82.8647	31.7995	0	43.0593	49.4336	62.1463	153.453	39.1043	95.5582	75.5576	30.2582	58.7965
Rv1061	402.721	202.456	612.007	643.562	672.125	653.424	452.123	770.123	264.467	416.391	279.813	242.191	333.859	838.151	900.515
Rv1062	68.2326	33.5953	47.7832	53.8318	49.1446	84.6031	43.0593	49.4336	91.4932	118.278	87.7674	64.2547	70.2861	130.11	82.5214
Rv1063c	358.221	203.782	168.197	175.407	725.895	586.822	215.296	312.212	955.327	421.008	854.211	1154.94	1319.62	1192.17	512.664
Rv1064c	32.633	56.5815	94.4196	92.5423	67.3571	5.4002	43.0593	98.8672	69.742	98.0519	45.1872	90.6156	43.9288	69.5938	80.4583
Rv1065	289.989	359.823	385.706	354.443	225.487	144.005	322.945	411.079	349.055	185.111	520.956	108.739	82.5862	269.298	517.822
Rv1066	93.449	32.2692	73.7772	77.421	117.08	46.8017	0	101.469	173.319	46.1679	229.412	0	1.75715	72.6196	132.034
Rv1067c	6.67493	5.30452	12.997	10.8873	6.93807	0	21.5296	10.4071	14.5008	62.2168	7.38636	0	0	12.1033	10.3152
Rv1068c	14.0915	6.63065	17.2019	24.1941	6.93807	1.80007	21.5296	28.6194	43.8477	176.098	12.6003	6.59022	1.75715	21.1807	7.22062
Rv1069c	1105.81	523.821	799.317	777.234	1307.25	487.818	667.419	772.725	841.392	719.56	1042.78	265.256	84.3434	602.138	706.589
Rv1070c	369.346	160.904	311.546	313.313	538.278	201.607	129.178	262.779	303.136	297.673	358.89	70.8449	1.75715	236.014	338.338
Rv1071c	405.687	207.76	345.186	336.298	636.857	415.815	301.415	361.646	433.298	449.808	474.465	29.656	33.3859	202.73	269.226
Rv1072	5847.24	9538.41	8444.63	7087.65	6167.36	11126.2	6458.89	6337.91	9114.79	2808.11	12081.5	18937	18991.3	30261.2	11168.2
Rv1073	1205.2	2078.93	1129.59	1305.27	523.535	1044.04	861.186	819.557	1136.93	630.082	1417.31	2481.22	3256	1576.45	1064.53
Rv1074c	1906.06	1244.79	1554.67	1357.29	2039.21	2133.08	1270.25	1706.76	1486.33	808.379	2120.32	1082.44	774.905	1455.42	1830.94
Rv1075c	75.6492	39.3418	65.3674	65.324	100.024	117.004	43.0593	96.2654	187.82	248.427	125.568	294.912	365.488	323.762	101.089
Rv1076	590.361	903.536	590.218	297.587	4242.92	1710.06	258.356	559.38	2011.12	1112.21	2390.14	3581.79	901.42	2841.24	1028.42
Rv1077	608.16	453.978	613.154	552.834	1252.32	804.63	818.127	785.734	1710.06	856.525	1774.47	629.366	314.53	574.905	637.478
Rv1078	1599.02	1420.73	1742.37	1694.19	1195.08	534.62	882.716	1186.41	878.68	424.305	1204.85	219.125	216.13	248.117	577.65
Rv1079	1908.29	1632.47	2054.68	2086.13	1418.55	306.011	1119.54	1207.22	413.273	483.664	561.364	154.87	319.802	223.91	413.638
Rv1080c	741.659	1166.11	956.428	1459.51	222.596	1009.84	1830.02	887.203	261.705	342.302	335.862	777.646	1725.52	626.344	1003.67
Rv1081c	72.6826	50.3929	66.8964	79.8404	43.3629	210.608	21.5296	65.0442	59.3843	113.441	59.5254	41.1889	61.5004	15.1291	53.6389
Rv1082	462.054	316.945	348.626	310.894	399.806	334.812	236.826	387.663	644.941	490.04	755.147	431.66	253.03	780.661	590.028
Rv1083	277.38	297.937	122.325	90.1229	733.701	131.405	107.648	187.327	175.736	100.031	215.508	169.698	326.831	266.272	232.091
Rv1084	157.232	87.9666	119.649	91.9375	163.334	86.4032	43.0593	158.708	270.682	170.821	339.773	44.484	82.5862	907.745	176.389
Rv1085c	136.465	103.88	146.79	214.722	95.3984	68.4025	150.708	117.08	103.232	125.093	127.306	36.2462	49.2003	21.1807	77.3638
Rv1086	249.197	187.426	181.194	180.246	305.853	248.409	279.885	325.221	548.614	371.322	616.544	1065.97	697.59	1143.76	696.274
Rv1087	158.715	165.324	251.148	160.286	177.499	243.009	86.1186	205.54	363.556	172.58	459.258	87.3205	265.33	1231.51	326.991
Rv1087A	3.70829	15.9136	0.764531	2.41941	0.289086	0	0	0	49.7171	193.246	6.08289	0	0	0	0
Rv1088	11.8665	0	5.35172	5.44367	3.46903	28.8011	0	0	13.1198	86.6198	16.0762	0	0	6.05163	7.22062
Rv1089	13.3499	10.167	6.88078	3.02426	3.46903	28.8011	0	0	32.4542	208.635	18.6832	0	56.2289	3.02582	11.3467
Rv1089A	4.44995	5.74656	5.73398	6.65337	0	64.8024	0	2.60177	14.1555	61.5572	0.868984	0	91.372	0	0
Rv1090	193.573	335.953	55.4285	94.9617	89.0385	198.007	21.5296	52.0354	64.9084	188.409	50.8356	0	242.487	12.1033	33.0086
Rv1091	317.43	195.383	363.534	371.984	521.8	369.014	473.652	265.38	510.981	200.281	407.988	222.42	128.272	823.022	682.864
Rv1092c	688.259	274.509	523.321	392.549	1942.66	718.227	990.364	1040.71	708.468	763.09	539.205	82.3778	223.158	287.453	922.176
Rv1093	602.969	333.301	599.01	555.859	1221.68	786.629	387.534	614.017	660.477	340.983	820.321	237.248	166.93	1110.47	1862.92
Rv1094	140681	94361.2	59038.6	77591	107406	227791	148232	96712.9	34175.3	10862.7	32479.6	35094.6	6831.81	52131.8	169833
Rv1095	1086.53	941.994	2142.98	2629.9	1335	585.022	4133.69	2237.52	1857.48	824.208	2579.14	476.144	207.344	2081.76	4136.38
Rv1096	657.851	561.837	628.062	870.382	349.794	232.209	753.538	588	304.517	418.369	274.164	309.74	546.475	196.678	440.458
Rv1097c	2355.51	1510.46	2095.58	1989.36	2786.79	1555.26	2928.03	2950.41	288.29	220.727	224.632	561.816	256.544	338.891	1413.18
Rv1098c	1119.9	866.847	1440.76	1705.08	875.064	810.03	1894.61	1350.32	494.754	652.727	519.218	235.6	22.843	272.323	835.529
Rv1099c	835.85	643.615	1466.75	1942.78	394.892	849.632	1098.01	1397.15	458.847	556.873	527.039	136.747	235.459	154.317	511.633
Rv1100	304.822	152.063	313.075	275.208	799.323	266.41	581.3	359.044	906.3	470.913	861.598	227.363	249.516	1252.69	647.793
Rv1101c	530.286	347.004	491.593	437.308	466.296	109.804	516.712	653.044	510.981	411.114	606.551	425.069	360.216	1225.46	797.363
Rv1102c	780.967	851.817	420.492	468.76	425.246	968.436	387.534	413.681	408.785	278.986	479.679	416.832	1115.79	447.821	465.214
Rv1103c	269.964	242.24	305.812	260.086	345.747	666.025	409.063	361.646	410.856	257.002	550.067	395.413	585.132	1052.98	636.446
Rv1104	63.7827	32.2692	61.1625	73.1871	60.1299	126.005	64.5889	46.8318	100.815	124.434	88.2019	0	177.472	102.878	95.9311
Rv1105	14.8332	27.8487	8.02757	19.3553	1.73452	0	64.5889	10.4071	30.7279	195.224	13.4693	3.29511	0	0	4.12607
Rv1106c	522.128	449.558	332.189	431.259	436.52	1011.64	258.356	507.345	289.326	625.466	310.662	1178	883.848	266.272	383.724
Rv1107c	4352.05	3108.45	3903.69	3690.81	2325.12	1159.24	5360.88	5307.61	1160.06	541.044	1052.77	2550.42	1528.72	1694.46	1913.46
Rv1108c	2908.79	1890.18	2345.2	2388.56	1735.38	736.227	2863.44	3085.7	1430.75	797.606	1678.44	1924.35	1128.09	1540.14	1229.57
Rv1109c	1105.07	1385.81	1863.54	1691.17	1744.06	1742.46	3121.8	3767.36	2009.4	964.03	2490.51	2122.05	1491.82	1219.4	1589.57
Rv1110	1357.98	595.874	1053.91	639.933	2645.14	1188.04	818.127	1256.65	3272	1015.91	3906.52	4273.76	1867.85	6130.3	3237.93
Rv1111c	763.167	575.54	631.502	1060.91	681.376	2178.08	344.474	535.964	412.928	545.881	547.025	471.201	562.289	308.633	314.613
Rv1112	291.472	95.0393	210.628	232.263	54.3482	207.008	172.237	101.469	131.543	495.756	56.484	214.182	233.701	30.2582	52.6074
Rv1113	269.964	205.992	402.143	405.251	176.632	66.6025	559.771	236.761	180.57	212.153	212.032	477.791	1073.62	293.504	286.762
Rv1114	40.7912	28.2908	58.8689	79.2356	16.1888	10.8004	43.0593	46.8318	44.5382	139.823	66.0428	47.7791	152.872	102.878	56.7334
Rv1115	84.5491	45.0884	64.9851	84.0744	26.5959	0	21.5296	26.0177	83.5523	468.495	37.8008	148.28	184.501	48.4131	49.5128
Rv1116	5.93327	0.442043	3.44039	2.41941	5.78172	0	0	5.20354	12.4293	76.7267	1.30348	0	191.53	12.1033	0
Rv1116A	85.2908	99.0177	58.8689	52.0172	46.2538	63.0023	21.5296	44.2301	28.3111	108.165	8.25535	46.1316	66.7718	0	9.28365
Rv1117	769.842	563.605	568.811	525.616	923.052	424.816	559.771	1332.11	468.169	305.148	522.694	822.13	361.974	677.783	856.159
Rv1118c	64.5243	50.3929	90.5969	106.454	38.4485	136.805	107.648	67.646	37.9783	136.305	20.8556	42.8364	68.529	27.2323	35.0716
Rv1119c	0.741659	0	0.382265	0	0	0	21.5296	0	5.86937	26.6015	0	0	0	3.02582	0
Rv1120c	10.3832	0.442043	4.58719	1.81456	2.60177	0	0	2.60177	37.9783	128.611	2.60695	42.8364	0	3.02582	2.06303
Rv1121	628.927	547.25	840.219	852.236	740.639	671.425	968.834	975.663	644.941	572.263	877.239	369.052	207.344	2045.45	1220.28
Rv1122	274.414	210.413	545.11	491.744	243.121	73.8027	366.004	481.327	326.613	360.11	425.802	125.214	196.801	1131.66	653.982
Rv1123c	249.939	259.921	310.4	272.183	411.948	156.606	236.826	244.566	528.589	239.634	842.914	159.813	47.4431	248.117	263.037
Rv1124	74.1659	64.0963	61.1625	40.5251	117.369	77.4029	21.5296	78.053	182.296	167.084	193.783	39.5413	0	108.929	63.9541
Rv1125	28.9247	63.2122	36.6975	30.2426	62.4426	0	21.5296	23.4159	79.0639	236.116	54.746	24.7133	3.51431	33.284	22.6934
Rv1126c	93.449	238.261	108.563	114.317	116.213	91.8034	64.5889	130.088	220.619	292.617	291.544	148.28	356.702	124.058	160.917
Rv1127c	1906.81	1653.68	1024.09	926.028	2907.92	3007.91	1743.9	1446.58	832.761	763.53	829.445	2085.81	2904.57	1285.97	1686.53
Rv1128c	95.674	90.1768	71.4836	107.059	77.7642	172.806	86.1186	93.6637	206.809	550.718	152.941	72.4924	196.801	904.719	934.555
Rv1129c	54.1411	35.8055	54.664	132.463	67.068	7.20027	150.708	75.4513	116.006	498.174	50.4011	84.0253	61.5004	48.4131	2324.01
Rv1130	81.5825	64.9804	171.255	1149.82	139.918	253.809	710.478	166.513	227.87	683.505	212.901	296.56	247.759	220.885	17304.7
Rv1131	36.3413	64.5383	54.2817	355.048	36.1358	0	344.474	70.2477	169.176	578.858	109.926	4.94267	346.159	57.4905	4507.73
Rv1132	212.114	224.558	220.949	332.064	374.077	176.407	236.826	280.991	290.361	693.618	258.523	59.312	267.087	36.3098	1278.05
Rv1133c	2497.91	1284.14	3190.77	2281.5	4143.18	1215.05	3014.15	3470.76	3683.55	1333.15	5060.09	299.855	159.901	1745.9	2619.02
Rv1134	28.183	21.2181	19.4955	32.0571	19.9469	84.6031	21.5296	7.8053	21.406	32.3176	32.1524	87.3205	8.78577	21.1807	12.3782
Rv1135A	5.19161	36.6896	2.67586	10.2825	0.289086	0	0	2.60177	44.8834	174.339	2.60695	1.64756	36.9002	0	3.09455
Rv1135c	150.557	203.34	183.87	139.116	95.6875	288.011	107.648	143.097	436.405	1640.94	136.865	566.759	337.373	199.704	115.53
Rv1136	18.5415	23.4283	10.3212	5.44367	11.8525	0	0	15.6106	19.3344	48.1466	19.5521	0	0	0	6.1891
Rv1137c	21.5081	30.0589	15.6729	10.8873	10.4071	0	0	7.8053	34.5257	127.731	3.47594	0	230.187	3.02582	4.12607
Rv1138c	67.491	100.786	92.8905	66.5337	105.516	54.002	129.178	91.0619	155.366	315.041	148.596	402.004	103.672	133.136	90.7735
Rv1139c	55.6244	58.7918	82.5693	62.2997	48.5665	93.6035	86.1186	65.0442	111.863	152.134	136.43	59.312	19.3287	124.058	75.3008
Rv1140	369.346	328.438	287.846	220.166	429.004	178.207	236.826	314.814	406.023	316.58	513.569	97.2058	61.5004	432.692	313.581
Rv1141c	140.174	212.623	104.741	101.01	80.9441	203.408	64.5889	78.053	117.042	282.284	120.354	18.1231	210.858	84.7229	85.6159
Rv1142c	139.432	105.648	169.726	153.632	239.074	48.6018	409.063	556.778	1374.81	472.012	1495.52	59.312	24.6001	211.807	171.232
Rv1143	324.847	182.564	245.032	313.918	164.779	221.408	430.593	262.779	130.853	269.093	77.7741	24.7133	295.202	33.284	134.097
Rv1144	222.498	232.957	112.768	127.019	292.555	48.6018	129.178	111.876	101.16	225.124	70.3877	1.64756	35.1431	30.2582	70.1432
Rv1145	35.5996	50.835	69.9546	75.0016	76.8969	90.0033	43.0593	62.4424	79.4092	300.971	45.6217	174.641	24.6001	24.2065	41.2607
Rv1146	38.5663	55.6974	53.1349	71.3725	21.3924	0	107.648	65.0442	101.506	331.31	71.2567	39.5413	17.5715	21.1807	29.914
Rv1147	31.1497	53.0452	35.9329	33.2668	34.4012	0	43.0593	28.6194	42.1214	156.531	29.9799	102.148	21.0858	3.02582	10.3152
Rv1148c	660.818	717.436	667.818	1114.74	1332.69	993.637	1162.6	699.876	1463.2	1378.66	1603.71	8577.17	4059.02	25888.9	5913.69
Rv1149	295.18	325.344	404.055	398.597	204.962	82.8031	430.593	223.752	420.523	285.802	400.602	339.396	272.359	1403.98	727.22
Rv1150	246.231	285.118	219.42	262.506	56.6609	43.2016	64.5889	140.495	142.246	510.705	45.6217	319.626	414.688	248.117	191.862
Rv1151c	185.415	184.332	127.294	110.688	222.885	504.019	43.0593	91.0619	226.489	297.893	246.357	408.594	483.217	166.42	150.602
Rv1152	258.097	268.32	270.644	259.481	640.615	543.62	495.182	530.761	580.378	272.831	637.4	1743.11	1574.41	1346.49	612.721
Rv1153c	100.124	50.3929	54.2817	37.5008	117.369	230.409	43.0593	39.0265	149.842	211.933	149.031	65.9022	110.701	381.253	56.7334
Rv1154c	284.055	352.308	190.75	183.27	677.04	977.436	107.648	283.593	950.839	327.133	848.997	734.81	423.474	547.673	237.249
Rv1155	355.996	362.918	459.865	384.686	583.376	95.4035	861.186	941.84	514.433	327.573	493.148	889.68	687.047	850.254	645.73
Rv1156	1460.33	1350	2564.24	2031.09	2600.62	1987.27	5167.12	2885.36	2331.87	1294.24	2715.14	2044.62	1305.56	2641.54	2705.67
Rv1157c	187.64	76.9155	212.157	206.859	152.637	32.4012	107.648	215.947	132.579	120.476	139.037	3.29511	47.4431	81.697	123.782
Rv1158c	2024.73	867.731	1679.29	1435.31	901.66	442.816	796.597	874.194	160.199	193.905	245.488	26.3609	0	154.317	419.827
Rv1159	373.796	329.764	379.59	358.072	653.624	288.011	452.123	606.212	1216.34	919.401	1300	261.961	509.574	459.924	497.191
Rv1159A	338.196	501.719	477.832	390.129	407.322	565.221	366.004	548.973	1111.38	495.316	1126.2	1838.67	2342.29	1570.4	541.547
Rv1160	40.0496	78.2417	30.199	27.2183	10.4071	0	0	10.4071	23.1322	40.4519	16.9452	31.3036	40.4145	3.02582	11.3467
Rv1161	4991.36	8300.25	6164.79	4815.22	6535.66	11291.8	8030.56	6647.52	7700.62	3045.33	11443.2	65786.9	28734.7	27401.8	13104.4
Rv1162	5141.18	7671.22	6897.98	5390.44	6501.84	11212.6	7061.72	7157.46	3445.67	1791.54	5002.74	18568	15865.3	19646.6	11455
Rv1163	448.704	738.654	397.174	317.547	465.14	459.017	215.296	483.929	343.186	178.736	503.576	1879.86	1029.69	1518.96	530.2
Rv1164	760.942	1143.12	867.36	742.758	506.19	441.016	925.775	770.123	745.065	497.954	976.738	2034.73	1491.82	1782.21	934.555
Rv1165	822.5	940.226	940.755	880.664	786.314	185.407	1119.54	957.451	499.242	439.914	460.996	1293.33	936.563	2024.27	1058.34
Rv1166	353.03	253.291	519.116	506.866	345.458	93.6035	452.123	559.38	380.474	457.502	345.856	257.019	84.3434	689.886	528.137
Rv1167c	462.054	414.195	277.907	288.514	432.184	550.82	193.767	496.938	874.191	495.536	958.489	253.724	303.988	338.891	270.258
Rv1168c	2212.37	1628.05	1306.58	1337.33	1438.2	1877.47	1270.25	1355.52	352.853	643.493	368.884	744.695	507.817	296.53	663.266
Rv1169c	134.24	230.305	116.209	134.882	95.6875	356.413	86.1186	132.69	83.207	306.907	87.7674	126.862	126.515	27.2323	90.7735
Rv1170	98.6406	61.444	79.5112	104.639	69.9588	41.4015	64.5889	85.8583	70.0872	193.026	41.7112	87.3205	75.5576	63.5421	58.7965
Rv1171	305.563	705.059	537.465	453.034	133.847	284.411	968.834	751.911	287.254	275.469	344.987	204.297	335.616	232.988	218.682
Rv1172c	5034.38	6399.02	3914.78	3892.22	2563.04	2871.11	2454.38	2635.59	798.925	722.418	841.176	813.892	1569.14	989.442	2268.31
Rv1173	2894.69	2694.25	2290.53	2246.42	5311.96	2205.08	1722.37	3142.94	5378.42	2016.22	6412.23	13804.9	3494.98	2314.75	2324.01
Rv1174c	847.716	1014.05	528.291	523.802	754.515	1576.86	495.182	473.522	448.489	200.281	527.039	1186.24	1699.17	635.421	550.83
Rv1175c	1285.29	1238.61	1296.26	1435.31	379.57	1452.65	1485.55	1105.75	201.63	599.963	146.424	204.297	351.431	121.033	518.853
Rv1176c	355.255	268.762	363.152	488.72	111.876	64.8024	193.767	286.194	55.5864	199.621	68.6497	0	54.4718	69.5938	257.879
Rv1177	2256.87	2286.25	2478.99	2641.39	1483.88	3303.12	2734.27	3150.74	1041.64	542.803	1350.4	443.192	586.889	1077.19	3121.37
Rv1178	1300.13	907.957	1794.74	2091.58	1182.65	667.825	2928.03	2526.32	2030.8	832.342	2921.09	397.061	421.717	2124.12	4396.33
Rv1179c	1461.07	1343.37	1026	740.338	1579.86	732.627	473.652	863.787	703.634	894.998	896.791	866.614	339.131	420.589	658.108
Rv1180	1484.8	2752.16	1656.74	1261.72	1852.75	3990.75	925.775	1436.18	1612.01	806.84	2544.38	2257.15	2247.4	2420.65	1798.97
Rv1181	7294.96	16347.2	6692.7	4618.65	11966.4	15869.4	5059.47	6194.81	4586.4	2306.42	5808.29	9740.35	9219.78	6351.19	5782.69
Rv1182	3744.64	8636.2	2479.37	1787.34	3981.87	5394.8	1636.25	2609.57	930.468	958.314	991.511	3351.13	4782.97	1149.81	1649.4
Rv1183	5984.45	14362	8259.61	6963.05	6162.45	7092.26	7513.85	9087.98	2268.34	1939.27	2770.32	5377.62	4176.75	1963.76	3236.9
Rv1184c	5658.12	8633.99	9894.56	9663.11	2352	6491.04	13585.2	17317.4	2272.48	1729.1	4596.92	3932.72	5397.97	7715.83	12485.5
Rv1185c	22091.1	37416.8	21613.7	18900.4	15972.3	43772.2	28871.3	26933.5	4769.38	3031.25	7839.97	18106.6	15440.1	4408.61	17349.1
Rv1186c	169.84	146.316	150.23	152.423	278.101	32.4012	129.178	132.69	276.896	495.756	331.517	533.808	300.473	429.666	434.269
Rv1187	274.414	532.22	213.304	128.833	216.815	514.819	129.178	322.619	342.15	368.464	489.238	383.88	460.374	263.246	209.398
Rv1188	144.623	240.029	62.6915	55.0415	101.18	97.2036	21.5296	49.4336	100.815	178.076	137.734	1189.54	1068.35	108.929	76.3323
Rv1189	28.9247	41.9941	21.4069	30.8474	13.298	0	21.5296	23.4159	68.7062	174.779	38.6698	65.9022	0	21.1807	19.5988
Rv1190	28.183	17.2397	10.7034	8.46792	19.6579	45.0017	0	18.2124	36.5973	182.693	26.504	0	173.958	15.1291	16.5043
Rv1191	238.073	176.375	132.264	145.164	154.372	129.605	107.648	96.2654	95.9815	317.899	66.4773	9.88533	289.93	57.4905	62.9225
Rv1192	706.801	548.576	707.191	706.467	3403.99	2934.11	430.593	676.46	2443.73	789.032	2991.04	1413.6	369.002	895.642	2030.03
Rv1193	184.673	173.723	337.158	351.419	126.62	23.4009	409.063	335.628	204.392	281.185	250.702	51.0742	135.301	187.601	225.902
Rv1194c	1026.46	1239.05	958.722	1059.1	1115.58	1863.07	796.597	853.38	851.059	689.001	855.515	1178	687.047	1210.33	2855.24
Rv1195	478.37	299.705	2625.4	4438.4	423.511	4379.56	9731.4	3283.43	343.186	199.841	409.726	0	0	36.3098	76.3323
Rv1196	1513.73	1777.01	6237.04	9023.78	1599.8	10127.2	13197.7	5567.78	904.229	519.939	1294.35	711.744	1052.53	553.724	724.125
Rv1197	2328.81	3966.01	8521.84	10230.5	1563.96	14661.5	18149.5	6970.14	582.104	492.458	689.973	4301.77	2853.62	1455.42	1533.87
Rv1198	527.32	921.66	2072.64	2782.92	248.325	2098.88	2734.27	1404.95	720.897	350.876	1021.06	808.95	947.106	447.821	493.065
Rv1199c	22.2498	57.4656	13.7616	18.7504	26.3068	34.2013	21.5296	15.6106	248.24	1072.64	48.2286	75.7876	86.1005	0	3.09455
Rv1200	290.73	320.481	241.974	304.845	144.254	91.8034	172.237	278.389	215.095	399.243	246.357	107.091	270.602	538.595	341.432
Rv1201c	425.712	352.308	662.084	652.03	325.8	75.6028	538.241	424.088	312.113	275.029	380.615	19.7707	31.6288	163.394	416.733
Rv1202	318.913	470.776	301.607	321.176	207.564	300.611	236.826	223.752	178.153	272.391	186.832	548.636	451.588	187.601	220.745
Rv1203c	17.7998	38.4578	11.0857	12.7019	10.6962	12.6005	43.0593	13.0088	19.6797	94.0947	9.12433	1.64756	22.843	9.07745	13.4097
Rv1204c	154.265	163.998	102.065	119.761	160.443	113.404	150.708	85.8583	105.303	149.276	171.19	41.1889	8.78577	87.7487	105.215
Rv1205	312.238	388.114	558.872	534.084	367.139	637.224	559.771	673.858	543.435	616.892	616.11	469.553	446.317	602.138	477.592
Rv1206	261.064	380.157	274.467	267.344	259.31	347.413	172.237	239.363	216.822	461.24	272.861	385.528	539.446	196.678	232.091
Rv1207	658.593	446.906	970.954	1106.88	555.913	108.004	1248.72	1017.29	585.211	402.98	697.36	497.562	214.373	756.454	775.701
Rv1208	1200.75	1092.73	658.261	687.716	736.302	986.437	516.712	728.495	352.853	374.62	375.401	507.447	834.648	532.544	683.896
Rv1209	335.23	222.79	284.023	274.603	436.809	360.013	215.296	239.363	1325.1	343.402	2053.84	184.526	300.473	1056.01	463.151
Rv1210	1390.61	1411.89	1006.89	1028.25	1703.3	1260.05	796.597	913.221	600.748	433.319	623.93	983.591	843.434	1500.81	1081.03
Rv1211	284.797	302.8	562.312	529.245	348.349	280.81	409.063	522.955	1722.83	574.681	1868.32	390.471	126.515	317.711	518.853
Rv1212c	315.205	562.721	118.12	177.826	90.1949	149.406	43.0593	182.124	173.319	416.171	193.349	26.3609	305.745	66.568	61.891
Rv1213	642.277	469.45	527.144	385.291	2814.54	1454.45	495.182	640.035	3418.74	1947.85	4517.85	718.334	528.903	2441.83	1354.38
Rv1214c	17.7998	15.4715	11.0857	9.67763	15.0325	0	21.5296	10.4071	31.0732	36.7145	40.4078	0	0	33.284	11.3467
Rv1215c	739.434	686.493	687.313	505.656	738.904	549.02	495.182	783.132	553.793	478.168	747.761	247.133	233.701	438.743	444.584
Rv1216c	689.001	914.145	557.343	214.722	667.789	876.633	301.415	822.159	1762.54	711.426	2769.02	70.8449	117.729	205.756	134.097
Rv1217c	990.115	553.88	1121.95	333.878	1623.51	815.43	624.36	1670.34	6013.69	1670.84	7539.3	149.928	70.2861	1146.78	487.908
Rv1218c	4937.97	2642.98	3885.73	1233.29	6463.39	2494.89	3100.27	6439.38	5456.1	1885.19	7081.78	703.506	549.989	1770.1	1398.74
Rv1219c	6034.14	3566.4	5508.06	1933.71	8169.57	3022.31	4069.1	8299.64	6230.51	2430.85	9112.17	500.857	727.461	2335.93	1732.95
Rv1220c	227.689	115.373	379.59	527.431	496.939	52.2019	452.123	588	516.85	265.795	683.456	128.509	22.843	251.143	178.452
Rv1221	1576.77	2861.79	1524.86	1363.34	15533.8	32496.6	2777.32	2627.79	13620.7	5176.52	13468.4	28861.9	25786.2	82822.7	35472.8
Rv1222	1515.95	1108.64	1388.77	1077.24	2238.39	2023.28	1205.66	1519.43	2940.9	1238.84	3806.15	2726.7	2827.26	7794.5	2857.3
Rv1223	4593.84	3815.28	4331.45	3883.15	4618.73	4293.16	4499.7	5874.79	4962.38	2244.64	7889.94	12420.9	9703	15489.2	6217.99
Rv1224	545.119	784.185	870.801	804.453	270.585	79.2029	1507.08	1001.68	513.398	320.537	638.269	965.468	1029.69	2686.93	1302.81
Rv1225c	82.3241	56.5815	64.9851	47.1784	148.879	43.2016	107.648	83.2566	166.414	137.844	175.969	82.3778	22.843	90.7745	79.4268
Rv1226c	86.7741	80.4519	64.9851	56.8561	178.077	1.80007	0	101.469	247.549	207.756	389.739	28.0084	0	90.7745	99.0257
Rv1227c	17.0582	11.0511	14.9084	11.4922	69.0916	0	0	28.6194	79.7544	64.855	106.885	0	0	18.1549	33.0086
Rv1228	65.266	80.8939	52.7526	28.428	47.121	5.4002	21.5296	52.0354	49.0265	175.658	30.8489	140.042	77.3147	72.6196	43.3237
Rv1229c	1292.71	886.297	1184.64	1281.68	3051.59	1072.84	1399.43	1464.8	1738.37	730.553	2132.49	993.476	2031.27	5286.1	2561.26
Rv1230c	707.543	1056.04	770.265	638.119	376.39	473.418	366.004	551.575	309.696	441.234	271.123	1588.24	1393.42	275.349	164.011
Rv1231c	873.674	933.153	865.449	776.63	769.836	1474.25	839.656	934.035	493.027	381.875	639.572	530.513	520.117	254.169	352.779
Rv1232c	317.43	173.723	240.063	233.473	396.048	108.004	150.708	356.442	609.379	403.2	621.323	46.1316	72.0433	239.04	328.022
Rv1233c	2726.34	1148.43	2888.4	2774.45	3387.51	583.222	2820.38	3959.89	1130.37	628.324	1600.67	85.6729	154.629	432.692	1221.32
Rv1234	393.821	274.067	248.09	204.44	819.559	451.817	193.767	283.593	1226.7	620.189	1382.12	464.611	806.533	889.59	334.212
Rv1235	281.089	159.136	238.534	244.36	267.116	284.411	215.296	208.141	321.089	555.774	316.31	214.182	434.017	617.267	386.819
Rv1236	559.211	589.686	505.355	422.186	463.983	630.023	645.889	322.619	272.408	388.47	225.067	362.462	528.903	456.898	449.741
Rv1237	147.59	155.157	153.288	153.027	202.071	21.6008	107.648	171.717	167.795	421.667	130.348	258.666	163.415	242.065	122.751
Rv1238	774.292	816.454	753.827	698.604	782.556	606.623	732.008	783.132	464.026	847.292	446.658	635.956	325.073	720.144	489.971
Rv1239c	730.534	1004.76	442.663	367.145	288.508	1501.26	172.237	317.416	217.512	658.882	235.495	2753.07	2106.83	620.292	718.967
Rv1240	1008.66	567.584	847.865	854.655	1783.08	1548.06	602.83	819.557	805.485	662.84	860.294	179.584	203.83	193.652	534.326
Rv1241	186.898	116.699	136.469	165.125	51.7464	127.805	236.826	106.672	37.633	78.9252	27.373	3.29511	0	6.05163	58.7965
Rv1242	49.6911	27.8487	34.7862	74.3968	12.7198	0	43.0593	23.4159	87.3501	193.246	16.9452	49.4267	1.75715	6.05163	8.25214
Rv1243c	40.7912	17.2397	48.5477	46.5736	52.9028	5.4002	172.237	41.6283	39.0141	80.2443	10.8623	105.444	0	21.1807	53.6389
Rv1244	123.115	80.0098	157.111	114.922	85.5695	0	150.708	135.292	95.9815	128.611	94.2848	37.8938	5.27146	9.07745	75.3008
Rv1245c	836.591	1006.53	426.608	486.906	1443.99	1350.05	279.885	416.283	476.455	315.701	715.174	1202.72	1903	520.44	728.251
Rv1246c	51.9161	35.8055	82.9516	86.4938	29.1977	0	21.5296	44.2301	54.5507	97.6122	50.4011	49.4267	96.6434	187.601	111.404
Rv1247c	212.114	256.385	167.815	159.076	229.534	54.002	86.1186	179.522	155.021	110.583	166.41	163.108	546.475	296.53	180.516
Rv1248c	3204.71	3214.54	3190	2834.34	3847.16	4102.35	3100.27	3038.87	2473.77	1782.52	2252.41	3220.97	3208.56	2408.55	2822.23
Rv1249c	338.196	360.707	288.228	272.788	334.184	532.82	129.178	408.478	207.845	199.621	218.115	337.749	525.389	293.504	216.619
Rv1250	476.145	467.24	241.974	239.521	609.972	235.809	193.767	262.779	205.773	519.279	139.906	59.312	372.516	139.188	295.014
Rv1251c	1182.95	475.639	1043.2	1524.83	512.261	126.005	1377.9	731.097	285.183	1043.4	185.963	146.632	242.487	33.284	179.484
Rv1252c	341.905	133.497	324.543	410.089	200.337	57.6021	581.3	145.699	64.9084	196.763	34.7594	3.29511	0	33.284	169.169
Rv1253	1374.29	2150.54	1063.46	1020.38	1111.54	2694.7	947.304	1082.34	930.468	1093.52	1145.76	8005.47	6072.72	1903.24	1667.96
Rv1254	407.912	668.369	353.978	341.741	359.623	275.41	301.415	361.646	379.438	573.801	430.582	1113.75	1258.12	399.408	485.845
Rv1255c	35.5996	62.7701	45.8719	49.5978	56.6609	108.004	43.0593	33.823	53.1696	235.456	31.7179	98.8533	1.75715	21.1807	29.914
Rv1256c	213.598	126.424	93.655	114.922	252.083	212.408	150.708	88.4601	107.375	278.327	66.9118	271.847	114.215	105.904	67.0486
Rv1257c	293.697	236.051	332.571	318.757	476.992	111.604	322.945	369.451	447.799	257.002	644.786	441.545	404.145	435.718	365.157
Rv1258c	93.449	61.002	104.741	116.736	79.4987	100.804	64.5889	104.071	107.375	248.867	122.092	128.509	226.673	84.7229	60.8595
Rv1259	310.755	137.033	340.216	307.265	180.39	142.205	301.415	260.177	247.549	169.722	308.924	41.1889	100.158	199.704	263.037
Rv1260	1268.98	1123.23	1117.74	1036.11	623.27	1665.06	1054.95	1092.74	578.651	551.377	814.238	914.393	725.704	266.272	676.675
Rv1261c	364.896	369.106	419.727	376.823	316.549	774.029	710.478	850.778	290.707	348.458	217.68	635.956	688.804	293.504	324.928
Rv1262c	218.048	256.385	271.408	281.861	189.062	180.007	301.415	385.062	170.557	208.195	260.261	164.756	602.704	139.188	167.106
Rv1263	73.4242	26.9646	56.193	47.1784	125.174	3.60013	43.0593	44.2301	91.8384	205.337	95.5882	24.7133	28.1145	9.07745	73.2377
Rv1264	636.343	620.629	1018.36	1186.11	450.974	437.416	1227.19	1004.28	375.295	232.379	481.852	270.199	198.558	692.912	691.117
Rv1265	1527.08	1338.95	539.377	596.384	936.35	1168.24	559.771	705.079	745.411	448.708	850.735	2420.26	2941.47	1186.12	314.613
Rv1266c	981.215	1544.06	676.61	460.897	1751.57	3101.52	581.3	892.406	859	843.334	1061.46	3354.42	2356.34	1101.4	801.489
Rv1267c	52.6578	72.9371	54.2817	44.1542	95.9766	1.80007	21.5296	62.4424	111.173	289.319	67.3463	6.59022	151.115	66.568	58.7965
Rv1268c	9.64157	19.8919	16.0551	11.4922	7.22715	0	0	18.2124	46.955	276.788	7.82086	1.64756	0	18.1549	25.7879
Rv1269c	181.706	279.813	163.61	168.149	103.493	250.209	64.5889	137.894	69.0515	171.481	77.7741	3.29511	217.887	60.5163	56.7334
Rv1270c	399.754	605.599	491.976	453.639	638.591	2032.28	473.652	437.097	316.946	670.534	426.237	690.326	894.391	266.272	336.275
Rv1271c	51.1745	70.7269	76.0708	128.833	20.8142	19.8007	64.5889	104.071	41.7761	266.015	14.7727	6.59022	103.672	18.1549	18.5673
Rv1272c	312.238	288.212	483.566	442.147	371.187	248.409	732.008	705.079	386.343	605.02	365.842	77.4351	159.901	245.091	235.186
Rv1273c	177.256	167.092	174.695	168.149	96.2657	221.408	150.708	223.752	159.854	521.038	104.713	250.428	149.358	75.6454	83.5529
Rv1274	310.013	181.68	390.675	396.178	452.131	464.417	279.885	299.203	476.8	322.956	718.65	102.148	21.0858	956.158	510.601
Rv1275	350.805	413.752	732.421	679.248	497.517	723.627	732.008	333.026	344.567	304.928	416.678	294.912	154.629	941.029	781.89
Rv1276c	9.64157	2.65226	9.55664	16.9358	15.0325	0	0	2.60177	12.7745	45.9481	3.91043	0	0	12.1033	12.3782
Rv1277	131.274	53.0452	123.472	219.561	177.21	88.2033	107.648	132.69	254.455	465.417	291.11	390.471	172.201	2481.17	912.893
Rv1278	341.905	265.668	447.251	593.36	450.107	295.211	667.419	356.442	589.699	474.65	745.154	1125.28	137.058	4006.18	1833.01
Rv1279	1023.49	605.157	1084.1	1278.05	1318.23	579.622	1399.43	1274.87	553.793	625.026	651.303	998.419	455.103	4575.03	2475.64
Rv1280c	2407.42	2353.44	1727.08	1795.8	1745.5	1612.86	3035.68	2091.82	462.99	794.528	330.214	927.574	984.006	450.847	553.925
Rv1281c	238.073	287.77	207.57	189.319	277.523	165.606	193.767	200.336	215.095	365.826	145.12	135.1	156.387	75.6454	71.1747
Rv1282c	96.4157	142.78	133.411	176.617	61.5753	0	107.648	127.487	168.14	383.194	71.6912	3.29511	33.3859	33.284	53.6389
Rv1283c	229.173	200.246	286.699	279.441	224.62	99.0037	215.296	182.124	157.783	434.858	104.713	24.7133	45.686	51.4389	90.7735
Rv1284	390.854	437.623	172.019	145.769	289.664	367.214	0	41.6283	130.507	244.69	119.485	406.946	179.23	108.929	87.679
Rv1285	386.404	236.051	733.185	280.651	243.121	79.2029	301.415	582.796	1110.35	800.244	1547.23	395.413	325.073	1794.31	1182.12
Rv1286	594.069	480.059	925.082	449.405	510.237	172.806	344.474	783.132	1379.99	1435.82	1717.98	421.774	370.759	2057.56	1354.38
Rv1287	513.228	296.611	364.681	245.57	844.131	376.214	366.004	476.124	326.613	211.493	345.421	283.38	144.087	205.756	371.346
Rv1288	87.5158	110.069	78.7467	64.7191	132.691	86.4032	64.5889	59.8407	111.173	347.139	74.2981	103.796	414.688	33.284	79.4268
Rv1289	177.256	81.778	108.181	72.5822	393.446	72.0027	86.1186	96.2654	325.232	195.005	316.31	77.4351	156.387	202.73	193.925
Rv1290A	22.2498	138.802	3.82265	4.83881	42.4957	64.8024	0	0	22.4417	130.369	2.17246	428.364	504.303	9.07745	2.06303
Rv1290c	104.574	148.969	137.233	138.511	157.263	156.606	258.356	169.115	170.557	737.588	118.182	199.354	128.272	102.878	151.633
Rv1291c	0	0	1.1468	0.604852	5.78172	0	0	2.60177	6.55989	32.0977	6.08289	0	0	0	0
Rv1292	664.526	370.874	582.19	612.715	538.857	1071.04	430.593	442.301	289.326	882.027	215.074	217.477	479.703	593.06	930.429
Rv1293	723.859	567.141	795.494	840.744	846.444	896.433	818.127	723.292	512.017	532.91	625.668	260.314	124.758	638.447	1025.33
Rv1294	763.909	741.307	986.627	1005.87	868.126	403.215	1227.19	908.017	512.362	652.067	606.985	589.825	499.032	568.854	1109.91
Rv1295	1136.96	854.028	1151	1181.88	1328.93	1072.84	1464.02	1149.98	472.312	473.771	532.687	421.774	1068.35	789.738	1533.87
Rv1296	353.03	202.898	287.464	226.819	6263.92	4075.35	301.415	275.787	1353.41	430.461	474.9	1250.49	646.632	1243.61	1539.02
Rv1297	23027	29231	25073.9	37101	2574.89	11369.2	26912.1	21160.2	2184.79	1340.63	2799.87	3000.2	4361.25	4063.67	9053.63
Rv1298	5510.53	5305.4	12767.3	15951.1	2461.28	6487.44	26158.5	8950.08	1796.03	969.747	1810.53	5825.76	2368.64	6584.18	9691.1
Rv1299	1100.62	1270.43	2109.34	2860.95	924.786	2698.3	5597.71	2286.95	725.04	693.179	1131.42	2252.21	2040.05	2266.34	2507.62
Rv1300	829.916	838.998	1103.98	1284.7	747.288	738.027	1227.19	1160.39	698.801	400.342	909.392	1262.03	947.106	1358.59	1367.79
Rv1301	320.397	249.312	347.862	341.136	296.602	117.004	366.004	366.849	515.469	279.426	789.906	558.521	50.9574	801.841	585.902
Rv1302	884.057	2190.77	772.558	789.331	446.06	504.019	796.597	504.743	255.49	752.537	231.15	1332.87	1859.07	375.201	480.687
Rv1303	952.29	584.381	1525.62	1122.6	1293.37	475.218	2626.62	816.955	1281.25	865.319	1618.05	1785.95	1133.36	6526.69	5014.21
Rv1304	8477.9	8370.53	5082.98	4460.18	1347.72	9353.15	5490.06	2640.79	1000.9	947.762	1133.15	11653.2	6492.68	6944.25	6936.95
Rv1305	735.726	779.764	748.093	703.443	541.747	505.819	732.008	608.814	1113.45	421.447	1396.46	512.39	416.445	2157.41	1418.34
Rv1306	2974.79	2836.59	4366.24	3632.74	2876.12	2496.69	4564.29	3621.66	2416.11	982.058	5288.2	6878.54	1504.12	11219.7	7774.55
Rv1307	8977.04	7237.57	11581.1	9848.8	3398.79	6012.22	16190.3	9361.16	2861.49	1438.46	4500.47	11745.4	5540.3	17171.5	13115.7
Rv1308	10458.1	7444.01	11315.8	10632.1	4280.5	9776.16	14812.4	10092.3	2288.02	1394.05	3236.53	14655	7358.96	13171.4	15304.6
Rv1309	3248.47	2773.82	4082.59	3852.91	2712.78	2759.5	4133.69	3801.18	838.285	739.127	1013.67	1894.69	1149.18	5028.91	5161.71
Rv1310	6947.86	5245.29	8391.11	7726.38	6354.11	6127.43	10441.9	6957.13	2024.59	1478.47	2113.37	7394.23	3254.25	10983.7	10693.7
Rv1311	1558.97	1774.8	1388.01	1293.17	1448.61	1409.45	1679.31	1241.04	611.451	297.673	530.949	2728.35	613.246	1407	2184.75
Rv1312	576.269	555.648	716.748	782.678	635.122	502.219	796.597	634.831	506.147	322.956	356.283	657.375	86.1005	856.306	806.646
Rv1313c	120.89	156.041	103.976	139.116	88.1713	86.4032	86.1186	88.4601	303.136	564.128	202.908	90.6156	293.445	78.6712	79.4268
Rv1314c	163.165	93.2711	150.995	185.689	199.18	378.014	150.708	228.956	241.335	195.884	226.37	123.567	267.087	232.988	241.375
Rv1315	350.063	310.756	307.341	330.249	400.384	313.212	258.356	241.964	417.071	298.113	405.381	349.282	72.0433	217.859	354.842
Rv1316c	188.381	162.672	225.537	294.563	334.762	639.024	366.004	283.593	605.581	496.195	599.599	1797.48	1316.11	2720.21	1833.01
Rv1317c	218.048	154.273	205.659	233.473	534.809	396.015	301.415	270.584	712.266	583.475	862.032	1866.68	1950.44	4959.31	1839.2
Rv1318c	149.815	179.028	155.2	185.085	112.744	54.002	21.5296	156.106	206.464	342.302	157.721	118.624	298.716	166.42	94.8996
Rv1319c	344.871	449.558	387.999	548.6	141.074	270.01	473.652	452.708	220.274	553.136	202.908	565.112	230.187	127.084	188.768
Rv1320c	370.829	498.183	363.152	424.606	241.387	979.236	882.716	283.593	353.889	494.876	300.668	321.273	553.503	148.265	141.318
Rv1321	1084.31	1772.59	1086.4	1310.71	265.092	633.624	1614.72	1064.12	278.623	217.429	358.456	672.203	361.974	175.497	355.873
Rv1322	85.2908	128.193	90.5969	100.405	97.7111	55.8021	64.5889	91.0619	120.495	136.085	169.452	6.59022	63.2575	45.3872	67.0486
Rv1322A	3912.25	2440.52	2633.04	2337.15	5525.3	3252.72	2928.03	5271.18	5429.86	2106.8	7991.61	2921.12	1983.83	1703.53	2601.49
Rv1323	1511.5	1456.97	2095.2	1908.31	2625.48	2482.29	2346.73	2206.3	2116.08	976.122	3210.03	4219.39	4413.97	12756.8	5157.59
Rv1324	1190.36	835.462	1211.4	1400.84	1773.83	793.829	1205.66	1844.65	1506.7	661.081	2069.49	266.904	365.488	644.499	1229.57
Rv1325c	43.7579	26.0806	148.701	196.577	17.6343	50.4019	150.708	88.4601	133.96	137.624	106.016	130.157	49.2003	160.368	142.349
Rv1326c	1194.07	1151.96	972.101	742.758	1685.08	1411.25	818.127	892.406	1146.94	973.044	1567.21	3253.92	1646.45	3558.36	2142.46
Rv1327c	1343.89	1193.07	1342.13	1070.59	2034.3	1875.67	1054.95	1407.56	1014.71	1010.42	1085.36	1919.4	2024.24	3016.74	2598.39
Rv1328	1888.26	979.568	1365.07	1258.7	2404.91	981.036	947.304	1191.61	1069.26	1001.62	1267.85	263.609	196.801	357.046	1009.86
Rv1329c	137.207	159.136	176.224	159.681	169.115	91.8034	193.767	153.504	189.546	385.173	146.858	224.068	35.1431	160.368	161.948
Rv1330c	46.7245	38.4578	48.1654	30.8474	38.1594	1.80007	64.5889	44.2301	102.196	165.985	106.885	39.5413	36.9002	157.342	114.498
Rv1331	648.952	1193.96	1272.94	1120.79	1473.76	2291.49	904.245	2341.59	4111.67	1093.3	3873.06	9377.89	8378.11	5449.5	2534.44
Rv1332	776.517	1205.01	723.246	602.432	1181.21	1697.46	559.771	1183.8	2313.57	761.111	2196.36	6596.81	6067.45	3022.79	1691.69
Rv1333	647.468	315.619	445.721	353.233	513.706	255.609	322.945	437.097	1637.56	607.438	1853.98	993.476	672.99	5080.35	1108.88
Rv1334	89.7407	106.532	146.79	146.374	128.932	70.2026	64.5889	200.336	284.492	229.301	320.221	303.15	103.672	980.365	286.762
Rv1335	292.214	295.285	338.305	330.854	686.001	1278.05	409.063	416.283	560.353	360.33	781.217	527.218	853.976	2702.05	1139.83
Rv1336	680.843	449.558	614.683	647.191	864.946	802.83	818.127	741.504	1342.36	565.227	1496.82	1789.25	576.346	3125.67	1433.81
Rv1337	514.711	474.312	729.362	738.524	458.201	246.609	667.419	699.876	1206.33	697.136	1549.4	566.759	351.431	2184.64	988.193
Rv1338	366.38	251.081	370.033	399.202	211.9	41.4015	387.534	413.681	286.909	287.34	282.854	499.209	189.773	708.041	601.375
Rv1339	485.787	388.114	396.027	448.195	2077.66	1049.44	366.004	343.433	752.316	577.099	966.745	382.233	488.489	671.731	873.695
Rv1340	924.107	607.367	1003.83	1066.96	1252.9	903.634	1054.95	1092.74	992.269	355.273	1224.83	265.256	314.53	662.654	1387.39
Rv1341	292.955	381.925	164.756	213.513	104.071	457.217	172.237	143.097	113.244	145.539	114.706	52.7218	10.5429	133.136	109.341
Rv1342c	206.181	233.399	204.894	177.826	581.641	2790.1	215.296	143.097	225.453	278.327	258.957	2192.9	1015.63	136.162	736.503
Rv1343c	243.264	158.694	264.528	198.391	1076.85	2052.08	150.708	270.584	432.262	389.13	539.639	619.481	650.147	532.544	1186.24
Rv1344	41.5329	15.4715	25.6118	27.2183	67.068	369.014	64.5889	26.0177	109.792	94.5343	99.4987	102.148	180.987	45.3872	216.619
Rv1345	240.297	254.175	279.054	301.216	297.759	648.024	236.826	249.77	376.33	307.566	444.92	484.381	695.833	220.885	1092.38
Rv1346	506.553	598.527	656.732	659.288	709.417	1281.65	990.364	749.309	445.037	406.058	439.706	1107.16	725.704	593.06	2535.47
Rv1347c	155.007	124.214	114.68	101.615	88.7494	372.614	21.5296	91.0619	182.296	340.543	146.858	0	73.8004	39.3356	389.913
Rv1348	184.673	182.122	95.9486	143.955	174.03	729.027	107.648	67.646	484.396	658.003	645.655	181.231	449.831	287.453	1246.07
Rv1349	146.107	84.8723	72.6304	75.6065	171.717	187.207	86.1186	78.053	502.695	476.409	719.084	54.3693	179.23	429.666	1029.45
Rv1350	143.882	117.141	88.3033	88.9132	271.741	169.206	258.356	156.106	451.251	540.165	484.893	146.632	29.8716	284.427	200.114
Rv1351	133.499	184.332	118.12	121.575	148.59	487.818	172.237	109.274	250.657	410.015	346.29	345.987	263.573	190.626	170.2
Rv1352	308.53	616.208	420.492	368.96	291.977	288.011	366.004	294	450.906	301.411	715.608	317.978	87.8577	435.718	331.117
Rv1353c	32.633	69.4008	39.3733	33.2668	7.22715	0	107.648	31.2212	80.445	360.769	16.9452	21.4182	246.001	3.02582	19.5988
Rv1354c	87.5158	193.615	64.2206	77.421	74.8733	115.204	107.648	143.097	200.94	1142.11	69.0842	172.993	476.189	81.697	59.828
Rv1355c	91.224	217.043	96.7132	88.9132	43.652	127.805	64.5889	91.0619	223.381	1006.9	62.1323	74.14	96.6434	66.568	57.765
Rv1356c	54.8828	136.149	28.2876	30.8474	45.9647	52.2019	21.5296	15.6106	123.602	595.347	32.5869	32.9511	165.172	15.1291	47.4498
Rv1357c	14.8332	29.1749	3.05812	4.23396	19.0797	214.208	0	2.60177	88.0406	351.096	25.635	13.1804	372.516	0	2.06303
Rv1358	87.5158	160.904	66.5142	70.7676	64.7553	113.404	43.0593	109.274	291.742	1643.58	69.5187	212.535	361.974	42.3614	63.9541
Rv1359	37.8246	54.3713	27.5231	26.0086	31.5104	0	0	41.6283	71.8135	347.798	46.9251	154.87	12.3001	18.1549	15.4728
Rv1360	938.94	1426.47	1177.76	1135.91	583.376	739.827	1377.9	1698.95	412.582	459.481	431.451	276.789	453.346	139.188	390.945
Rv1361c	735.726	843.861	1068.43	1178.86	555.334	752.428	1184.13	1116.16	661.168	414.852	809.458	204.297	73.8004	229.962	231.06
Rv1362c	192.831	309.43	229.742	249.199	142.23	471.618	172.237	117.08	143.282	469.154	126.003	123.567	170.444	178.523	156.791
Rv1363c	846.975	908.399	708.338	665.942	703.057	1634.46	732.008	390.265	231.668	310.424	189.004	642.547	627.304	520.44	444.584
Rv1364c	520.645	716.11	485.095	436.703	618.933	410.415	258.356	424.088	947.731	923.579	1132.29	833.663	741.519	1679.33	832.434
Rv1365c	503.586	1007.42	368.122	336.298	522.668	1321.25	107.648	330.425	219.584	242.492	292.848	449.783	781.933	199.704	262.005
Rv1366	351.546	311.64	418.963	384.686	359.623	410.415	322.945	364.248	325.232	557.533	296.324	128.509	637.847	478.079	349.684
Rv1367c	88.2574	76.0314	71.8659	79.2356	84.9913	28.8011	107.648	57.2389	112.554	222.705	69.9532	88.968	0	39.3356	94.8996
Rv1368	588.877	1531.68	628.444	632.675	818.403	1182.64	581.3	390.265	446.763	314.162	679.545	1741.47	1054.29	423.614	321.833
Rv1369c	17.7998	37.1316	25.6118	20.565	33.2449	19.8007	43.0593	7.8053	96.672	473.331	29.9799	67.5498	24.6001	18.1549	23.7249
Rv1370c	8.89991	7.51474	13.3793	11.4922	15.8997	5.4002	21.5296	10.4071	35.2162	80.4641	26.9385	8.23778	12.3001	18.1549	15.4728
Rv1371	4.44995	83.9882	5.73398	16.9358	21.9705	91.8034	0	18.2124	255.836	1291.38	23.8971	182.879	592.161	0	17.5358
Rv1372	413.104	449.116	226.301	164.52	898.769	504.019	258.356	234.159	230.632	383.194	235.06	372.348	616.761	354.021	334.212
Rv1373	117.924	152.947	94.8018	105.244	55.5045	41.4015	43.0593	62.4424	124.983	503.89	70.3877	69.1973	108.944	142.213	90.7735
Rv1374c	118.665	161.346	87.1565	88.3083	47.9883	14.4005	107.648	41.6283	80.445	372.421	19.5521	4.94267	47.4431	114.981	150.602
Rv1375	184.673	164.44	191.897	182.06	158.419	43.2016	86.1186	210.743	168.486	241.832	140.341	36.2462	123.001	456.898	427.048
Rv1376	129.049	117.141	141.82	173.592	82.9677	77.4029	21.5296	96.2654	117.387	280.305	111.23	39.5413	5.27146	181.549	226.934
Rv1377c	130.532	83.9882	103.212	166.939	68.5134	25.2009	301.415	101.469	387.724	227.982	439.706	159.813	231.944	1821.54	340.401
Rv1378c	258.839	67.1906	190.75	292.143	235.316	248.409	559.771	398.071	3210.2	998.986	3777.04	507.447	372.516	10693.2	1569.97
Rv1379	410.137	228.978	166.285	183.875	367.139	115.204	86.1186	169.115	168.486	129.27	171.19	4.94267	0	24.2065	95.9311
Rv1380	68.2326	33.1532	118.885	107.059	89.9058	68.4025	86.1186	101.469	137.067	178.736	124.699	0	12.3001	48.4131	79.4268
Rv1381	223.981	150.295	202.983	183.875	417.151	153.006	258.356	174.318	287.599	251.285	395.388	153.223	128.272	478.079	365.157
Rv1382	64.5243	29.1749	109.71	91.3326	123.44	0	64.5889	59.8407	140.52	169.502	168.583	4.94267	72.0433	51.4389	70.1432
Rv1383	324.105	149.411	289.375	228.634	359.623	73.8027	236.826	267.982	277.242	334.827	230.281	219.125	121.244	102.878	181.547
Rv1384	1049.45	592.78	924.318	724.007	1607.9	660.625	710.478	949.645	673.252	665.478	667.38	400.356	516.603	417.563	520.916
Rv1385	26.6997	30.501	54.2817	46.5736	69.9588	10.8004	0	49.4336	51.4433	67.0534	74.2981	0	75.5576	48.4131	21.6619
Rv1386	157.973	25.1965	485.859	927.842	236.183	304.211	409.063	608.814	2058.08	765.948	2729.48	51.0742	40.4145	1264.79	1228.54
Rv1387	1447.72	492.436	3259.19	4864.82	2546.85	2413.89	5942.18	3923.47	7639.16	3367.62	10997.9	711.744	586.889	5531.19	8311.97
Rv1388	1628.68	807.171	1743.89	2196.82	801.347	1206.04	2669.68	1345.11	501.659	280.305	490.541	416.832	286.416	317.711	828.308
Rv1389	417.554	336.395	441.899	486.301	265.381	363.613	387.534	338.23	253.074	267.114	334.124	100.501	261.816	239.04	258.911
Rv1390	1982.45	2164.24	1983.19	2009.92	2221.05	3569.53	2045.32	1844.65	484.396	357.692	991.945	2416.96	1620.1	6042.56	3920.8
Rv1391	6381.98	4575.59	3633.05	3941.82	3879.54	4402.96	4133.69	3887.04	1957.61	1063.4	3542.41	3245.68	2307.14	11452.7	6911.17
Rv1392	2058.1	1789.83	2185.03	2754.49	1516.55	2671.3	3035.68	2156.87	885.585	607.878	1302.17	2456.51	2257.94	3815.55	3912.54
Rv1393c	166.132	400.491	174.695	131.253	469.765	642.624	172.237	257.575	528.934	593.368	533.122	644.194	766.119	529.518	222.808
Rv1394c	238.814	407.122	222.861	188.714	559.093	725.427	43.0593	273.186	542.399	694.498	497.059	466.258	850.462	680.809	307.392
Rv1395	37.8246	15.9136	12.2325	13.9116	69.0916	0	0	15.6106	91.8384	126.412	68.6497	1.64756	84.3434	48.4131	21.6619
Rv1396c	735.726	840.766	657.114	863.728	319.151	315.012	904.245	715.486	757.149	311.304	932.854	555.226	528.903	2317.78	733.409
Rv1397c	3086.04	3365.28	1792.82	1809.11	3021.53	2163.68	1593.19	2237.52	4918.54	1673.92	6258.86	3510.94	4415.73	12753.8	2763.43
Rv1398c	2756	4083.6	2650.63	1684.51	2475.73	2550.69	1571.66	3244.4	4755.23	1620.93	5697.06	4150.19	4703.9	22569.6	3496.84
Rv1399c	60.0744	69.8428	86.392	64.7191	65.3335	70.2026	107.648	41.6283	103.232	103.768	118.616	4.94267	0	160.368	53.6389
Rv1400c	348.58	188.31	284.405	270.369	370.897	52.2019	172.237	408.478	643.56	298.773	679.98	128.509	14.0572	145.239	300.172
Rv1401	95.674	101.228	93.655	80.4453	115.345	261.01	107.648	75.4513	151.568	121.576	145.989	37.8938	93.1291	84.7229	48.4813
Rv1402	78.6158	130.403	99.7713	87.7035	46.5429	36.0013	64.5889	91.0619	100.815	224.904	93.8503	0	137.058	60.5163	42.2922
Rv1403c	35.5996	31.3851	14.1438	20.565	41.9175	84.6031	0	13.0088	72.504	291.078	24.3315	196.059	281.145	426.64	299.14
Rv1404	591.102	396.513	837.544	791.146	537.989	378.014	818.127	1038.11	1482.88	715.603	2160.29	350.929	426.988	2178.59	1883.55
Rv1405c	83.8075	132.613	22.9359	20.565	96.8438	129.605	86.1186	52.0354	194.725	277.008	129.913	556.874	880.334	4463.08	1894.9
Rv1406	86.0324	56.1395	108.181	87.7035	170.561	232.209	129.178	122.283	177.117	114.54	265.475	263.609	281.145	1376.75	563.208
Rv1407	99.3823	52.6031	65.3674	57.4609	93.0857	109.804	64.5889	49.4336	205.773	117.179	185.094	95.5582	0	641.473	296.045
Rv1408	2575.78	1174.95	2256.51	1831.49	5131.86	1780.27	4865.7	3488.97	1341.32	644.812	1373.43	568.407	388.331	1600.66	2328.13
Rv1409	557.728	410.658	597.863	522.592	688.314	585.022	581.3	715.486	907.681	492.678	1590.68	187.821	128.272	375.201	584.87
Rv1410c	1631.65	1201.47	1745.81	1648.83	3970.89	1609.26	1636.25	2104.83	7043.25	2632.45	9851.67	1403.72	1873.13	4968.39	3317.36
Rv1411c	5008.42	2602.75	2837.56	2620.82	16074.1	3551.53	3746.16	5164.51	5409.49	1884.53	6436.56	3690.52	4406.94	7758.19	5343.26
Rv1412	275.897	182.564	240.827	180.851	266.537	333.012	258.356	145.699	166.069	216.55	89.5053	334.454	414.688	172.472	214.556
Rv1413	77.8742	95.0393	42.0492	51.4124	58.6845	48.6018	43.0593	28.6194	46.2645	137.405	18.2487	31.3036	91.372	0	25.7879
Rv1414	8.89991	16.3556	9.17437	9.67763	0	0	43.0593	13.0088	18.2986	45.5084	14.7727	0	26.3573	0	2.06303
Rv1415	5437.1	3876.72	3338.32	2955.91	7853.6	9554.75	3616.98	3861.02	4812.2	1862.11	4882.39	12908.6	10592.1	5867.06	5718.73
Rv1416	282.572	297.495	307.724	239.521	541.747	243.009	387.534	351.239	1159.03	475.09	1595.02	728.22	393.602	1146.78	689.053
Rv1417	128.307	134.381	208.717	252.223	96.2657	10.8004	215.296	169.115	267.229	365.386	292.848	196.059	80.829	157.342	185.673
Rv1418	341.905	233.841	276.378	326.015	170.272	990.037	366.004	291.398	167.795	244.47	213.336	316.331	470.917	54.4647	150.602
Rv1419	938.94	817.338	701.075	632.675	2857.33	4163.55	839.656	908.017	1953.81	1173.98	2086.43	3547.19	3032.85	2024.27	2443.66
Rv1420	643.76	446.022	724.393	679.853	1586.5	851.432	818.127	887.203	1188.03	954.577	1287.4	504.152	458.617	1004.57	1486.42
Rv1421	259.581	217.043	199.16	186.899	529.895	63.0023	129.178	244.566	325.923	254.803	342.38	161.46	170.444	281.401	286.762
Rv1422	315.205	306.336	464.452	410.089	513.417	172.806	538.241	379.858	626.297	379.456	802.507	255.371	261.816	671.731	561.145
Rv1423	241.781	366.012	485.859	410.694	322.909	230.409	430.593	262.779	475.765	367.585	639.572	408.594	217.887	541.621	431.174
Rv1424c	290.73	274.951	263.381	225.61	792.963	259.21	430.593	413.681	538.947	692.299	589.171	204.297	272.359	369.15	393.008
Rv1425	585.169	1192.63	597.099	492.349	2010.59	2806.3	688.949	944.442	1459.4	894.998	1709.73	1922.7	1583.2	1095.35	668.423
Rv1426c	134.24	146.758	90.9792	109.478	95.6875	149.406	86.1186	75.4513	188.165	212.373	187.701	90.6156	145.844	111.955	42.2922
Rv1427c	415.329	397.839	577.985	608.481	346.036	127.805	602.83	543.77	406.368	714.504	659.993	514.037	260.059	290.478	278.51
Rv1428c	134.24	213.949	196.484	189.923	148.301	147.605	43.0593	182.124	273.099	409.136	227.239	229.01	367.245	105.904	112.435
Rv1429	77.1325	93.2711	108.181	96.1714	91.0621	27.001	64.5889	70.2477	171.938	452.885	100.368	79.0827	21.0858	124.058	91.805
Rv1430	133.499	120.236	102.447	103.43	142.809	39.6015	64.5889	67.646	175.736	407.597	102.975	227.363	103.672	54.4647	38.1661
Rv1431	118.665	168.418	129.206	96.1714	173.741	82.8031	107.648	91.0619	243.061	772.983	191.176	289.97	456.86	217.859	152.665
Rv1432	82.3241	121.562	62.6915	60.4852	110.142	266.41	43.0593	75.4513	88.7311	228.202	105.582	85.6729	123.001	108.929	58.7965
Rv1433	187.64	164.882	141.056	197.787	143.965	163.806	107.648	98.8672	133.615	286.681	76.0361	276.789	94.8863	154.317	179.484
Rv1434	70.4576	16.3556	27.1408	42.3396	31.2213	0	43.0593	36.4248	24.5133	54.5221	8.68984	141.69	61.5004	15.1291	42.2922
Rv1435c	214.339	123.33	167.432	165.729	142.23	34.2013	150.708	184.726	356.996	154.333	444.051	52.7218	91.372	577.931	263.037
Rv1436	638.568	617.976	1460.64	1436.52	763.476	844.231	1184.13	1321.7	668.073	582.156	857.687	215.83	231.944	550.699	772.606
Rv1437	1168.85	966.307	1914	2008.11	1634.78	1573.26	2884.97	2047.59	855.893	681.307	1315.21	243.838	189.773	496.234	1076.9
Rv1438	291.472	298.821	429.284	476.018	344.591	153.006	301.415	455.309	343.186	284.482	486.196	16.4756	24.6001	175.497	270.258
Rv1439c	65.266	162.23	65.3674	70.1628	31.5104	77.4029	107.648	54.6371	50.7528	168.183	39.5388	46.1316	66.7718	24.2065	20.6303
Rv1440	318.913	254.617	282.112	266.135	354.13	232.209	215.296	327.823	241.335	136.085	313.269	54.3693	309.259	199.704	230.028
Rv1441c	33.3747	46.8566	85.2452	116.132	41.3393	181.807	107.648	78.053	61.4558	94.0947	71.6912	146.632	10.5429	69.5938	85.6159
Rv1442	1248.21	1480.84	922.789	786.307	1549.21	3483.13	1162.6	1272.26	1594.4	1193.77	1950	3662.52	4742.56	3137.77	2076.44
Rv1443c	115.699	97.2495	131.882	137.301	129.511	54.002	193.767	197.734	169.521	152.354	227.674	168.051	311.016	214.833	160.917
Rv1444c	424.229	461.493	631.885	630.86	264.803	775.829	818.127	333.026	347.674	194.345	246.357	688.678	985.763	475.053	449.741
Rv1445c	439.804	314.293	409.024	403.436	499.541	199.807	301.415	429.292	393.939	352.415	489.238	390.471	235.459	880.513	296.045
Rv1446c	419.779	349.656	491.976	561.302	501.853	306.011	473.652	632.23	427.083	315.921	571.791	360.815	138.815	641.473	400.229
Rv1447c	2301.37	1941.45	2601.32	2537.96	2364.44	2212.28	2540.5	2757.87	1696.59	1034.38	1911.76	2408.73	1699.17	4699.09	2995.53
Rv1448c	533.253	489.784	1155.21	1069.98	635.7	966.636	1420.96	939.238	741.958	618.211	840.742	617.833	551.746	2248.18	1115.07
Rv1449c	2164.9	1816.8	3316.92	3093.21	2809.92	3270.72	3272.51	3057.08	2665.73	1298.2	3087.93	2410.37	1511.15	5165.07	3250.31
Rv1450c	31.8913	24.3124	66.8964	50.8075	30.6431	77.4029	86.1186	39.0265	77.3376	130.809	59.5254	62.6071	72.0433	190.626	81.4899
Rv1451	953.773	558.301	548.551	545.576	815.801	531.02	430.593	486.531	670.49	287.121	766.444	909.451	690.561	1125.6	954.153
Rv1452c	25.2164	19.8919	42.4315	50.8075	23.7051	16.2006	64.5889	23.4159	62.4916	126.852	33.4559	11.5329	56.2289	72.6196	43.3237
Rv1453	163.165	196.267	146.79	174.197	43.3629	100.804	129.178	70.2477	185.058	652.727	61.6979	179.584	179.23	63.5421	62.9225
Rv1454c	144.623	129.961	157.111	167.544	230.691	169.206	172.237	179.522	275.17	267.994	278.075	258.666	165.172	266.272	211.461
Rv1455	173.548	115.373	116.209	116.132	139.05	59.4022	172.237	85.8583	104.268	217.649	111.23	194.412	202.073	87.7487	140.286
Rv1456c	48.2078	26.0806	53.1349	89.5181	84.7022	57.6021	107.648	59.8407	139.829	264.916	133.389	288.322	80.829	226.936	236.217
Rv1457c	102.349	69.4008	82.1871	70.1628	172.006	34.2013	107.648	96.2654	158.818	161.588	111.23	16.4756	1.75715	48.4131	90.7735
Rv1458c	127.565	81.778	178.9	162.705	156.396	12.6005	86.1186	163.911	246.859	198.742	294.151	1.64756	0	181.549	161.948
Rv1459c	791.35	1219.16	919.731	758.484	538.567	2419.29	947.304	952.247	682.919	592.049	708.656	1158.23	1481.28	644.499	597.248
Rv1460	608.16	839.882	442.281	281.861	14620.8	28743.5	775.067	1155.19	15333.2	6724.91	30335.8	12149.1	13969.4	28808.8	10008.8
Rv1461	15566.7	13378.4	7346.76	4278.72	295619	637706	12896.3	9340.35	129193	56192.3	143590	469263	290234	386339	165265
Rv1462	1924.6	1597.99	1243.13	757.879	11091.9	43768.6	2131.44	1490.81	25830.8	8509.63	30510.5	68329.1	31500.5	99970	31877
Rv1463	608.902	605.599	476.303	349.604	2729.55	17705.5	775.067	619.221	9462.81	3185.37	10220.1	15859.4	8434.34	30899.6	9921.13
Rv1464	1306.8	1335.41	797.023	590.335	2302.57	23195.7	1291.78	978.265	14686.2	4579.42	18799.2	37877.3	21711.4	57874.8	22507.7
Rv1465	505.07	560.511	271.026	244.965	642.349	4809.78	409.063	351.239	5662.91	1639.84	9030.48	11730.6	6092.05	17380.3	5431.97
Rv1466	350.805	346.12	268.733	217.142	521.8	1530.06	279.885	327.823	4955.48	1571.91	5502.84	13795	5006.13	14732.7	5056.5
Rv1467c	440.545	944.646	330.277	268.554	808.285	964.836	193.767	234.159	311.767	762.65	270.688	4609.86	3287.63	338.891	460.057
Rv1468c	109.024	66.3065	123.854	79.2356	188.484	156.606	43.0593	114.478	162.961	94.0947	202.039	79.0827	214.373	311.659	241.375
Rv1469	371.571	320.039	472.862	417.953	707.683	414.015	279.885	442.301	247.204	430.901	208.991	5908.13	5766.98	363.098	388.882
Rv1470	275.155	269.646	141.056	148.189	147.723	313.212	43.0593	111.876	64.5631	295.475	74.2981	1716.75	2145.48	63.5421	71.1747
Rv1471	714.959	855.796	434.254	481.462	1374.6	5292.2	193.767	351.239	214.06	599.304	212.032	4473.11	4290.97	717.119	803.552
Rv1472	717.184	605.599	579.897	711.306	1426.64	1353.65	495.182	512.548	311.422	308.885	233.757	433.307	667.718	341.917	646.761
Rv1473	732.017	963.212	920.495	1059.7	363.092	349.213	753.538	801.345	246.168	374.62	222.894	130.157	444.56	157.342	313.581
Rv1473A	51.1745	59.2338	49.6945	50.2027	2.89086	55.8021	21.5296	20.8141	20.0249	167.963	6.95187	80.7302	221.401	27.2323	15.4728
Rv1474c	278.122	257.711	173.931	168.149	136.449	320.412	279.885	166.513	106.339	140.263	88.2019	135.1	15.8144	39.3356	52.6074
Rv1475c	2061.07	2001.13	2692.3	2758.12	1932.54	4140.15	6114.42	2794.3	778.555	1270.28	896.357	481.086	836.405	260.22	1248.14
Rv1476	2930.29	4695.38	2022.95	1803.67	2290.43	4629.77	1334.84	2260.94	362.865	362.089	272.861	650.784	1256.36	93.8003	519.885
Rv1477	1942.4	836.346	2063.85	2171.42	1830.2	707.426	1722.37	1730.18	1032.32	701.533	1267.41	121.919	246.001	1570.4	1199.65
Rv1478	328.555	167.534	402.143	427.63	339.098	30.6011	430.593	353.84	332.483	260.299	491.845	3.29511	40.4145	323.762	264.068
Rv1479	2271.7	1960.02	3097.88	2954.1	3185.15	3580.33	2949.56	2333.79	1631.34	954.797	2552.21	1939.17	1110.52	2021.25	2853.18
Rv1480	238.073	183.448	261.47	272.788	216.815	201.607	172.237	265.38	437.096	207.096	503.576	95.5582	8.78577	211.807	347.621
Rv1481	1243.02	763.409	879.593	1011.92	648.131	163.806	775.067	908.017	454.013	323.176	584.826	36.2462	101.915	269.298	505.443
Rv1482c	8.89991	15.0295	4.20492	10.8873	4.62538	149.406	0	15.6106	54.8959	284.482	11.7313	8.23778	12.3001	24.2065	4.12607
Rv1483	624.477	513.212	1001.15	1206.07	528.449	651.624	1033.42	835.168	382.545	368.024	438.402	113.681	100.158	84.7229	898.451
Rv1484	483.562	382.809	571.487	610.9	456.756	334.812	516.712	530.761	332.138	294.815	461.43	252.076	244.244	84.7229	570.429
Rv1485	291.472	348.33	277.142	327.83	162.755	61.2023	366.004	221.15	124.638	331.09	125.134	59.312	165.172	21.1807	174.326
Rv1486c	605.194	326.228	493.887	498.398	1424.91	367.214	732.008	832.566	2108.83	790.571	2630.85	703.506	616.761	956.158	1171.8
Rv1487	437.579	441.159	717.512	707.072	554.467	970.236	882.716	923.628	1044.75	476.409	1356.48	940.754	1614.82	1086.27	839.655
Rv1488	1044.26	1165.67	1693.05	1493.98	1912.02	2161.88	2389.79	2175.08	1689	934.791	2472.26	6179.98	5708.99	2574.97	2439.54
Rv1489	249.939	246.66	410.553	390.129	331.582	460.817	538.241	460.513	358.722	229.521	438.837	2008.37	1481.28	556.75	744.755
Rv1489A	197.281	308.104	361.623	330.854	92.2185	226.808	452.123	372.053	197.142	188.189	258.088	972.058	644.875	350.995	541.547
Rv1490	108.282	213.507	97.4777	122.785	116.791	313.212	64.5889	83.2566	192.999	900.495	110.795	136.747	476.189	3.02582	43.3237
Rv1491c	120.149	73.8212	183.87	193.553	108.407	16.2006	215.296	161.31	124.293	178.956	157.721	57.6644	72.0433	60.5163	106.246
Rv1492	404.204	288.212	276.76	243.15	592.627	594.022	387.534	403.274	1061.67	679.548	1399.5	481.086	455.103	1337.41	603.438
Rv1493	511.745	401.375	560.783	544.367	656.225	532.82	473.652	697.274	1134.52	855.646	1452.94	486.029	499.032	1316.23	798.394
Rv1494	97.1573	72.053	89.4501	114.317	39.0266	136.805	129.178	78.053	99.7794	92.5557	118.182	370.7	28.1145	90.7745	89.742
Rv1495	35.5996	20.334	40.5201	53.8318	19.3688	61.2023	0	49.4336	41.0856	37.8137	19.1176	0	0	45.3872	59.828
Rv1496	272.93	140.128	286.699	279.441	288.508	297.011	322.945	254.973	225.453	180.934	229.846	113.681	151.115	296.53	381.661
Rv1497	674.168	260.363	823.017	636.909	655.936	131.405	516.712	980.867	934.957	471.572	1005.85	1253.79	376.031	2517.48	1062.46
Rv1498A	45.2412	16.7976	28.2876	35.6862	26.885	0	21.5296	20.8141	56.6222	60.2382	48.2286	108.739	26.3573	9.07745	19.5988
Rv1498c	358.963	550.344	345.95	352.024	156.974	176.407	236.826	343.433	105.303	316.58	71.6912	482.734	391.845	114.981	247.564
Rv1499	38.5663	43.3202	23.7005	12.097	47.4101	102.604	64.5889	39.0265	42.1214	141.142	33.0214	0	96.6434	15.1291	31.977
Rv1500	4886.79	3020.04	1889.92	1651.85	2511.29	4113.15	1636.25	1043.31	309.351	662.18	270.254	1037.96	3155.85	260.22	971.689
Rv1501	915.207	1109.97	846.336	798.404	307.009	748.828	818.127	796.141	442.62	558.192	284.158	161.46	862.762	248.117	430.143
Rv1502	1099.88	1124.56	1186.17	947.803	588.29	271.81	1657.78	780.53	438.822	641.075	573.095	319.626	318.045	266.272	509.569
Rv1503c	146.848	280.697	116.973	182.665	23.9941	234.009	301.415	117.08	76.9924	297.014	25.2005	220.772	195.044	48.4131	69.1117
Rv1504c	97.1573	159.578	88.3033	142.745	18.7906	138.605	236.826	163.911	63.1821	227.982	16.0762	26.3609	77.3147	30.2582	26.8194
Rv1505c	590.361	426.572	598.628	858.889	53.4809	140.405	775.067	681.663	113.59	312.843	39.5388	201.002	882.091	78.6712	82.5214
Rv1506c	604.452	796.562	415.14	545.576	104.071	160.206	473.652	400.672	121.531	317.24	66.4773	591.472	602.704	99.8519	110.372
Rv1507A	82.3241	57.0236	163.227	212.908	33.2449	9.00033	129.178	249.77	100.125	302.29	82.119	8.23778	5.27146	257.194	309.455
Rv1507c	2973.31	4613.61	1993.9	2338.96	404.142	2406.69	2540.5	1142.18	242.025	533.35	165.976	1067.62	2178.87	172.472	659.139
Rv1508A	75.6492	68.9587	161.698	134.882	57.8172	32.4012	215.296	273.186	448.834	231.279	542.68	3.29511	52.7146	396.382	159.885
Rv1508c	1810.39	1299.17	2242.75	1920.4	3731.23	2655.1	3810.75	2273.95	864.87	1274.45	766.009	489.324	1170.26	686.86	2064.07
Rv1509	292.955	255.059	384.177	354.443	160.732	207.008	344.474	442.301	290.707	511.365	287.199	235.6	846.948	196.678	289.856
Rv1510	88.2574	68.5167	96.3309	85.8889	149.458	32.4012	64.5889	119.681	217.167	257.881	249.833	18.1231	84.3434	187.601	120.688
Rv1511	676.393	584.823	589.071	696.789	672.125	759.628	732.008	741.504	588.318	466.736	581.35	545.341	419.96	284.427	541.547
Rv1512	410.137	432.76	582.955	601.223	527.582	1009.84	387.534	647.84	543.09	413.972	812.5	558.521	688.804	332.84	434.269
Rv1513	324.105	456.631	234.711	264.925	425.824	293.411	215.296	249.77	319.018	318.998	297.192	171.346	189.773	108.929	181.547
Rv1514c	164.648	204.666	101.683	116.736	64.1771	145.805	64.5889	44.2301	94.9458	539.505	57.3529	189.469	246.001	3.02582	16.5043
Rv1515c	273.672	278.487	212.922	263.715	142.23	180.007	150.708	101.469	175.045	447.389	53.4425	18.1231	179.23	33.284	94.8996
Rv1516c	106.799	111.837	119.649	116.132	65.0444	75.6028	64.5889	78.053	110.482	369.563	58.6564	39.5413	57.9861	12.1033	59.828
Rv1517	47.4662	65.8644	42.4315	42.3396	58.3954	0	21.5296	26.0177	80.445	342.962	43.0147	0	145.844	39.3356	21.6619
Rv1518	32.633	105.206	32.1103	38.1057	2.89086	88.2033	0	20.8141	57.3127	366.705	27.373	57.6644	77.3147	3.02582	20.6303
Rv1519	111.249	65.4224	32.4926	27.8232	44.8083	469.817	0	13.0088	68.7062	253.044	94.7192	718.334	676.504	69.5938	191.862
Rv1520	2063.3	2167.78	686.166	661.103	838.639	2403.09	775.067	580.194	410.856	720	301.972	3146.83	3055.69	465.976	929.397
Rv1521	11755.3	8874.46	5457.99	4968.86	7058.04	15520.2	8547.27	3835.01	1715.58	1687.11	2196.36	7761.63	7682.27	2853.35	3877.47
Rv1522c	1435.11	1085.22	1181.2	923.609	1585.35	806.43	1356.37	1157.79	691.55	1377.56	673.897	894.623	657.175	783.687	961.374
Rv1523	103.091	144.99	84.4807	83.4695	120.26	109.804	64.5889	83.2566	134.996	500.812	69.5187	34.5987	96.6434	15.1291	59.828
Rv1524	255.872	144.99	165.903	175.407	154.083	54.002	193.767	119.681	105.994	404.519	66.0428	82.3778	0	33.284	101.089
Rv1525	246.231	199.362	266.821	296.982	209.587	135.005	193.767	288.796	176.772	391.328	114.271	164.756	137.058	111.955	188.768
Rv1526c	45.9829	55.6974	50.459	59.8803	44.5193	52.2019	86.1186	65.0442	109.447	446.95	33.0214	72.4924	45.686	36.3098	20.6303
Rv1527c	491.72	517.191	457.954	588.521	549.264	248.409	430.593	437.097	600.748	1677.87	391.043	537.103	428.745	405.459	314.613
Rv1528c	20.0248	51.277	34.4039	26.0086	106.673	270.01	64.5889	49.4336	97.3626	187.09	76.0361	1105.51	325.073	810.919	939.712
Rv1529	1406.19	1144.01	745.8	773	611.706	1715.46	925.775	738.902	370.116	876.751	338.035	1329.58	889.12	644.499	682.864
Rv1530	96.4157	81.336	79.5112	73.7919	103.782	25.2009	43.0593	83.2566	171.593	272.831	152.941	49.4267	0	84.7229	66.0171
Rv1531	430.162	411.1	281.347	249.804	337.363	997.237	193.767	226.354	240.299	542.363	266.344	365.757	349.673	260.22	235.186
Rv1532c	54.1411	68.0747	39.3733	50.2027	28.3304	23.4009	21.5296	62.4424	76.6471	258.54	38.2353	42.8364	124.758	15.1291	42.2922
Rv1533	4562.69	4879.72	1948.41	2362.55	1750.71	2628.1	3186.39	1974.74	485.777	465.637	558.322	1668.97	4377.07	375.201	1280.11
Rv1534	1061.31	1266.9	641.059	803.848	204.962	714.627	1184.13	962.654	135.686	368.904	112.099	685.383	644.875	24.2065	266.131
Rv1535	541.411	650.688	124.236	298.797	599.276	1688.46	43.0593	65.0442	92.529	69.6916	58.2219	1.64756	8.78577	69.5938	102.12
Rv1536	1110.26	1868.07	1170.11	1500.64	941.264	1441.85	1420.96	1142.18	869.703	1338.65	998.897	2270.33	1816.9	2417.63	1856.73
Rv1537	120.89	106.09	51.9881	73.1871	81.5223	124.205	43.0593	59.8407	123.602	209.075	81.6845	126.862	50.9574	127.084	93.8681
Rv1538c	111.249	62.3281	125.001	145.769	165.357	14.4005	172.237	137.894	253.764	170.821	324.131	57.6644	0	93.8003	97.9941
Rv1539	356.738	184.774	274.084	277.022	628.473	194.407	236.826	379.858	1682.09	741.765	1985.63	317.978	200.315	735.273	542.578
Rv1540	401.979	158.694	391.822	370.774	710.863	97.2036	473.652	460.513	1213.92	657.124	1402.97	810.597	434.017	1077.19	587.965
Rv1541c	28.9247	38.4578	29.4344	39.3154	34.6903	0	21.5296	39.0265	70.0872	241.612	31.7179	0	75.5576	30.2582	20.6303
Rv1542c	7.41659	11.0511	10.7034	7.25822	14.7434	0	0	5.20354	35.9068	165.765	3.04144	31.3036	0	12.1033	6.1891
Rv1543	403.462	434.529	632.649	606.666	566.031	864.032	645.889	692.07	556.9	613.374	835.963	387.176	869.791	532.544	506.475
Rv1544	341.163	319.597	447.251	441.542	537.989	930.635	581.3	512.548	556.9	421.667	610.027	858.377	613.246	396.382	372.378
Rv1545	599.26	561.395	258.794	263.11	727.052	1290.65	409.063	296.602	213.024	123.114	206.818	637.604	702.861	326.788	361.031
Rv1546	867.741	811.591	612.771	733.08	265.092	640.824	495.182	689.469	180.915	174.339	144.686	252.076	173.958	39.3356	213.524
Rv1547	3262.56	3085.46	5673.58	7100.35	1710.52	608.423	5597.71	5193.13	1485.3	1864.31	1744.92	3771.25	2544.36	5107.58	3911.51
Rv1548c	158.715	166.208	196.484	208.069	115.345	131.405	236.826	161.31	390.141	1857.49	81.6845	400.356	525.389	335.866	168.137
Rv1549	107.541	100.786	150.23	204.44	22.2596	70.2026	150.708	98.8672	51.0981	167.304	33.4559	14.828	128.272	15.1291	15.4728
Rv1550	171.323	259.037	186.928	220.771	73.717	1.80007	193.767	143.097	108.411	426.284	40.4078	443.192	182.744	15.1291	15.4728
Rv1551	168.357	293.075	137.616	159.076	108.696	0	64.5889	130.088	147.77	684.385	55.615	128.509	100.158	36.3098	22.6934
Rv1552	180.223	597.2	108.181	96.1714	112.454	153.006	129.178	166.513	191.273	692.299	138.168	558.521	817.076	124.058	17.5358
Rv1553	88.2574	293.517	55.0462	26.6135	100.313	93.6035	86.1186	36.4248	80.0997	316.36	46.9251	332.806	448.074	27.2323	5.15759
Rv1554	57.1077	296.611	37.0797	29.6377	42.4957	81.003	21.5296	36.4248	90.8027	486.082	49.9666	158.165	465.646	45.3872	5.15759
Rv1555	40.0496	204.666	25.2295	21.7747	31.2213	64.8024	21.5296	23.4159	49.0265	252.165	48.2286	135.1	189.773	24.2065	4.12607
Rv1556	85.2908	150.737	53.1349	35.0814	89.0385	32.4012	21.5296	75.4513	116.006	190.168	105.582	154.87	38.6574	93.8003	93.8681
Rv1557	329.297	322.692	212.922	251.013	243.989	156.606	279.885	166.513	196.797	942.925	109.057	1230.72	516.603	102.878	480.687
Rv1558	2791.6	2019.25	1177	1329.46	599.854	1762.27	1571.66	1092.74	186.094	158.73	195.521	1930.94	2098.04	127.084	647.793
Rv1559	983.44	800.54	837.926	824.413	969.017	1308.65	602.83	845.575	502.349	384.513	726.905	548.636	240.73	266.272	539.483
Rv1560	97.899	99.0177	45.8719	47.7833	50.0119	187.207	0	44.2301	68.3609	97.6122	72.5602	54.3693	0	39.3356	45.3868
Rv1561	45.2412	55.2554	34.0216	39.9202	42.4957	27.001	21.5296	36.4248	79.4092	106.846	86.0294	11.5329	0	48.4131	46.4183
Rv1562c	134.982	137.033	104.358	102.22	184.148	48.6018	86.1186	135.292	282.766	570.284	220.287	42.8364	196.801	124.058	108.309
Rv1563c	269.964	242.682	221.714	206.254	296.313	145.805	301.415	395.469	393.248	469.154	331.952	309.74	72.0433	175.497	299.14
Rv1564c	1058.35	1265.57	1207.19	1242.37	746.709	1128.64	1743.9	1368.53	1070.99	1603.79	1487.7	2112.17	2389.73	892.616	1131.57
Rv1565c	760.942	416.405	597.099	619.973	1538.23	284.411	710.478	871.592	2136.8	1237.74	2235.9	405.299	739.762	835.125	1062.46
Rv1566c	663.785	276.719	522.175	645.377	1402.93	457.217	710.478	541.168	1369.98	570.943	1893.08	60.9596	1.75715	823.022	758.165
Rv1567c	465.02	571.562	180.047	219.561	92.7966	397.815	129.178	187.327	96.3268	169.282	76.9051	205.944	597.432	69.5938	105.215
Rv1568	142.399	82.6621	118.12	125.809	95.3984	0	43.0593	109.274	144.663	214.131	177.707	4.94267	96.6434	81.697	109.341
Rv1569	249.939	106.974	144.879	152.423	574.703	63.0023	64.5889	184.726	513.052	174.119	668.683	31.3036	82.5862	96.8261	208.366
Rv1570	49.6911	13.2613	57.3398	57.4609	80.3659	7.20027	21.5296	67.646	280.694	92.5557	268.516	0	1.75715	36.3098	54.6704
Rv1571	65.266	47.7407	47.7832	46.5736	28.9086	19.8007	0	41.6283	55.5864	63.9756	48.6631	21.4182	7.02861	27.2323	21.6619
Rv1572c	5.19161	4.42043	7.26304	9.07278	1.73452	0	0	2.60177	59.039	117.398	4.77941	0	50.9574	0	4.12607
Rv1573	24.4747	7.51474	11.0857	19.3553	3.17995	0	21.5296	23.4159	15.1913	88.5985	9.55882	0	0	15.1291	10.3152
Rv1574	4.44995	18.5658	15.2906	21.7747	13.8761	55.8021	0	20.8141	47.9908	130.589	6.08289	0	0	30.2582	19.5988
Rv1575	6.67493	4.42043	10.7034	15.7261	5.78172	0	0	20.8141	67.3252	190.168	16.5107	0	0	18.1549	6.1891
Rv1576c	263.289	207.76	253.824	176.617	381.305	176.407	387.534	385.062	533.077	467.835	715.174	194.412	237.216	6632.59	980.973
Rv1577c	70.4576	72.4951	72.2482	55.6464	140.496	147.605	107.648	127.487	375.295	206.876	421.892	126.862	231.944	1709.59	269.226
Rv1578c	20.0248	19.8919	23.3182	7.25822	36.7139	0	21.5296	23.4159	129.126	137.844	79.0775	3.29511	14.0572	130.11	72.2062
Rv1579c	52.6578	84.8723	100.154	96.7763	65.9116	66.6025	279.885	78.053	72.504	390.889	33.4559	201.002	356.702	193.652	135.129
Rv1580c	15.5748	24.7544	63.4561	60.4852	7.51624	0	172.237	46.8318	36.252	278.986	17.8142	14.828	0	66.568	58.7965
Rv1581c	17.7998	18.5658	16.0551	32.0571	7.51624	7.20027	43.0593	13.0088	101.851	307.786	19.9866	11.5329	89.6148	36.3098	25.7879
Rv1582c	22.2498	32.2692	31.3458	38.7105	30.354	0	21.5296	33.823	126.364	420.348	43.8837	47.7791	1.75715	81.697	44.3552
Rv1583c	7.41659	7.95678	10.3212	4.83881	4.91446	0	0	5.20354	21.7512	68.1527	22.1591	0	5.27146	114.981	21.6619
Rv1584c	57.8494	68.9587	48.93	50.2027	52.6137	10.8004	43.0593	70.2477	175.391	71.6702	69.9532	23.0658	22.843	102.878	51.5759
Rv1585c	9.64157	9.28291	9.9389	7.86307	5.49264	0	43.0593	0	43.1572	65.7343	39.9733	51.0742	0	248.117	41.2607
Rv1586c	352.288	288.212	270.262	335.693	219.127	387.014	516.712	317.416	424.666	563.908	432.319	464.611	609.732	2060.58	789.111
Rv1587c	80.0992	83.1041	66.5142	108.873	107.829	163.806	107.648	91.0619	407.058	889.722	298.496	255.371	289.93	1052.98	248.596
Rv1588c	41.5329	56.1395	45.8719	62.9046	61.2863	12.6005	86.1186	67.646	466.443	515.982	407.553	202.649	75.5576	698.964	187.736
Rv1589	815.825	492.878	893.737	965.948	801.636	532.82	366.004	694.672	470.931	312.183	568.315	161.46	12.3001	202.73	598.28
Rv1590	85.2908	66.7485	101.683	120.365	82.3895	32.4012	21.5296	72.8495	123.947	65.0748	132.52	11.5329	0	30.2582	46.4183
Rv1591	433.87	308.104	389.528	404.041	227.8	41.4015	409.063	320.017	214.06	207.316	212.467	51.0742	52.7146	63.5421	189.799
Rv1592c	1161.44	123.772	571.105	429.445	2331.19	2345.49	172.237	348.637	364.937	499.273	423.63	214.182	140.572	756.454	3593.81
Rv1593c	1822.26	1443.71	1056.2	1021.59	2419.65	2826.1	1076.48	1657.33	3286.5	1251.37	2625.63	296.56	63.2575	9392.13	3437.02
Rv1594	2411.13	654.666	1381.12	1227.24	5374.69	3655.94	990.364	1722.37	4508.37	1305.89	6796.32	69.1973	189.773	3951.72	4168.36
Rv1595	3640.8	943.32	2746.19	1985.73	4547.04	3614.53	3444.74	2786.49	9042.63	2255.41	13250.3	186.174	151.115	8057.75	6608.93
Rv1596	2564.66	983.546	2831.06	2487.15	4203.89	2181.68	2605.09	2906.18	6340.31	1763.62	9104.78	172.993	307.502	3845.81	5193.69
Rv1597	223.239	102.112	308.87	326.015	94.2421	183.607	344.474	208.141	276.551	254.583	330.648	3.29511	77.3147	151.291	301.203
Rv1598c	549.569	575.098	431.96	425.816	857.429	666.025	753.538	837.769	522.72	359.45	600.033	912.746	955.891	514.389	527.105
Rv1599	282.572	83.1041	244.268	179.641	621.246	144.005	258.356	356.442	1691.76	609.856	2024.3	146.632	193.287	1509.88	586.933
Rv1600	446.479	277.603	376.149	310.289	760.875	392.415	366.004	559.38	919.075	715.603	971.524	739.752	325.073	1382.8	1204.81
Rv1601	486.528	385.904	595.187	581.867	720.113	367.214	602.83	624.424	1120.01	715.603	1272.19	1046.2	1319.62	1528.04	1035.64
Rv1602	312.98	266.11	363.534	359.282	332.16	343.813	430.593	294	1111.73	664.159	1244.38	683.736	442.803	874.461	594.154
Rv1603	494.687	263.9	300.843	287.305	630.786	185.407	409.063	338.23	694.658	351.096	864.639	690.326	423.474	1189.15	599.311
Rv1604	160.198	114.489	165.521	221.376	168.248	0	172.237	179.522	297.267	263.597	340.642	172.993	80.829	587.008	253.753
Rv1605	157.232	92.8291	217.509	257.667	129.8	32.4012	279.885	262.779	534.458	351.536	669.118	64.2547	98.4006	692.912	343.495
Rv1606	105.316	137.475	87.5388	85.8889	66.7789	118.804	129.178	111.876	141.21	113.002	119.051	57.6644	26.3573	127.084	86.6474
Rv1607	263.289	162.672	173.549	224.4	232.136	0	236.826	231.557	117.733	348.898	95.1537	39.5413	217.887	36.3098	107.278
Rv1608c	544.378	676.326	763.002	685.902	875.064	1668.66	968.834	1048.51	383.236	464.977	698.229	1512.46	1015.63	659.628	661.203
Rv1609	702.351	541.503	975.924	909.092	642.928	1063.84	1098.01	892.406	513.398	593.148	649.565	512.39	377.788	438.743	693.18
Rv1610	702.351	551.67	584.484	609.691	468.898	430.216	645.889	470.92	247.895	188.409	337.166	141.69	251.273	105.904	230.028
Rv1611	832.141	850.049	1123.48	1180.67	556.202	462.617	1119.54	1074.53	436.06	293.056	644.352	14.828	314.53	66.568	300.172
Rv1612	2523.87	1747.4	3252.31	3791.21	282.148	550.82	4951.82	2510.71	336.626	548.519	435.361	149.928	393.602	99.8519	363.094
Rv1613	404.946	198.477	1335.64	1252.04	361.647	90.0033	3057.21	845.575	403.951	397.044	497.928	0	86.1005	66.568	194.957
Rv1614	1338.69	912.377	1781.74	1818.79	860.32	372.614	2045.32	1719.77	668.763	690.54	718.65	92.2631	217.887	232.988	481.719
Rv1615	1650.93	1922.45	1239.3	1008.29	3968.86	1580.46	796.597	1532.44	1231.53	871.475	3300.84	1064.32	1488.31	1364.64	1124.35
Rv1616	94.1907	115.815	93.2728	87.7035	59.2627	126.005	43.0593	109.274	120.495	112.782	169.017	93.9107	5.27146	190.626	86.6474
Rv1617	765.392	583.497	680.432	644.772	670.102	462.617	387.534	548.973	416.035	350.217	520.956	95.5582	298.716	263.246	409.512
Rv1618	484.303	475.639	592.511	695.579	327.535	106.204	279.885	400.672	307.97	398.363	398.429	8.23778	372.516	78.6712	280.573
Rv1619	215.823	201.572	207.188	213.513	244.856	347.413	172.237	280.991	345.603	484.763	318.483	342.692	676.504	338.891	238.28
Rv1620c	266.997	309.872	173.931	131.858	246.301	95.4035	150.708	182.124	759.911	573.801	912.868	7908.27	2143.73	7622.03	2592.2
Rv1621c	146.848	83.9882	96.3309	56.8561	162.466	41.4015	107.648	127.487	587.283	420.568	635.227	3220.97	1495.34	6874.66	2049.62
Rv1622c	107.541	106.532	134.94	83.4695	247.169	68.4025	344.474	158.708	2280.77	920.721	2901.54	6656.12	1616.58	11939.9	3937.3
Rv1623c	227.689	295.727	138.762	88.9132	903.105	471.618	301.415	153.504	3491.93	1543.33	4067.28	6033.35	2131.43	13398.3	4785.21
Rv1624c	100.124	152.947	84.0984	82.8647	239.363	532.82	86.1186	67.646	278.277	461.46	240.709	458.02	133.544	260.22	119.656
Rv1625c	562.177	634.332	694.576	574.004	1484.17	1166.44	1248.72	892.406	2256.26	1285.45	3187	4484.65	2691.96	6505.51	2746.93
Rv1626	1754.77	1996.71	1997.72	2138.15	1031.46	1607.46	1980.73	1940.92	1118.29	911.707	1793.15	1332.87	1194.86	1195.2	1280.11
Rv1627c	792.833	988.851	522.175	580.658	946.468	810.03	516.712	564.584	1130.72	459.921	1442.95	1102.21	532.417	2181.61	964.469
Rv1628c	232.881	316.503	191.133	167.544	257.865	459.017	172.237	158.708	264.812	174.779	289.806	311.388	200.315	729.222	325.959
Rv1629	1220.77	603.831	982.804	1073.01	2152.25	984.637	753.538	952.247	879.716	876.311	1166.18	438.25	318.045	2989.51	1959.88
Rv1630	7960.97	8131.83	11554.7	13768.8	4927.47	5744.01	13671.3	10433.1	3434.96	1769.55	5810.46	4038.16	4283.94	6768.75	8937.06
Rv1631	1319.41	1125	1524.86	2204.68	524.691	124.205	2174.49	1412.76	529.97	394.626	700.401	196.059	177.472	626.344	795.3
Rv1632c	476.145	240.914	472.862	563.117	55.7936	5.4002	452.123	546.371	104.613	157.191	108.623	93.9107	108.944	78.6712	108.309
Rv1633	1002.72	983.104	1954.14	1918.59	1900.45	1578.66	2605.09	2162.07	1644.12	1180.14	2261.97	3291.82	1122.82	12054.9	5326.75
Rv1634	398.271	443.811	459.865	380.452	362.803	158.406	645.889	460.513	788.568	479.047	845.521	1087.39	969.949	2520.51	1052.15
Rv1635c	204.698	140.57	125.383	110.083	436.809	268.21	129.178	143.097	850.023	867.957	922.426	451.43	453.346	880.513	449.741
Rv1636	3818.06	2257.96	4662.49	4502.52	11245.7	12271.1	4564.29	4295.52	8220.92	2469.11	7129.58	7727.04	3958.87	10759.8	12603.1
Rv1637c	220.273	217.485	238.151	241.941	239.941	493.218	86.1186	231.557	229.596	366.705	256.785	260.314	173.958	214.833	222.808
Rv1638	2785.67	2151.87	2271.8	2486.55	3052.75	3825.14	2820.38	2003.36	2075.69	1430.33	2757.72	7806.12	3273.58	10965.6	6690.42
Rv1638A	1730.29	6197.45	2151.77	2043.79	1115.87	4120.35	2260.61	2034.58	543.09	394.846	1019.75	9761.77	8929.85	1128.63	1146.02
Rv1639c	1983.94	5579.03	2858.2	2743.61	2014.35	4480.37	2260.61	2794.3	1914.45	881.808	2709.06	8147.16	9838.3	2623.38	1932.03
Rv1640c	528.061	830.157	518.352	512.914	255.841	79.2029	387.534	379.858	356.651	1216.64	219.418	1565.18	769.633	553.724	363.094
Rv1641	4517.44	7378.14	11450	12429.1	1048.52	6541.44	11281.5	5117.68	968.792	682.406	1300.43	3741.6	5392.7	5240.71	3607.22
Rv1642	8084.08	9820.43	14700	16081.2	1593.73	9002.13	29818.6	10172.9	540.328	452.006	758.623	4949.26	7833.39	6454.07	5302
Rv1643	502.103	724.067	903.675	1389.95	246.012	651.624	796.597	720.69	218.893	136.965	329.345	98.8533	354.945	432.692	519.885
Rv1644	1429.92	1373.87	1693.05	2406.1	547.818	379.814	3961.46	2058	347.674	248.867	526.604	113.681	296.959	744.351	656.045
Rv1645c	426.454	662.181	279.818	269.159	455.311	842.431	344.474	343.433	220.965	551.597	185.963	240.543	562.289	245.091	237.249
Rv1646	795.058	1811.05	564.606	494.164	820.137	2154.68	322.945	676.46	892.835	463.658	941.544	2288.45	1200.14	1328.33	717.936
Rv1647	94.1907	110.511	83.7161	89.5181	54.6373	79.2029	64.5889	57.2389	148.115	365.166	97.3262	77.4351	244.244	175.497	110.372
Rv1648	130.532	126.424	180.812	159.076	211.9	68.4025	150.708	135.292	244.097	247.328	183.356	144.985	1.75715	329.814	214.556
Rv1649	251.422	186.1	188.839	206.254	129.511	5.4002	193.767	78.053	94.6005	332.849	63.0013	9.88533	0	54.4647	75.3008
Rv1650	417.554	431.876	494.269	551.02	470.921	306.011	495.182	377.256	286.564	388.91	299.799	197.707	130.029	196.678	170.2
Rv1651c	517.678	278.045	464.07	426.42	540.302	480.618	495.182	335.628	484.051	436.397	430.147	515.685	794.233	1037.86	481.719
Rv1652	307.788	65.8644	160.934	162.705	241.387	160.206	129.178	140.495	425.357	157.191	395.388	220.772	144.087	629.37	914.956
Rv1653	236.589	100.786	141.056	134.277	372.343	178.207	129.178	119.681	333.173	241.392	468.382	34.5987	57.9861	532.544	620.973
Rv1654	155.007	102.112	167.432	189.923	252.661	273.61	129.178	137.894	224.417	128.611	228.108	1.64756	3.51431	363.098	473.466
Rv1655	123.857	43.7623	94.4196	95.5666	149.168	28.8011	64.5889	62.4424	123.602	114.76	169.017	0	17.5715	360.072	311.518
Rv1656	289.247	170.629	115.826	123.39	372.054	70.2026	21.5296	98.8672	151.568	95.6336	279.813	95.5582	45.686	287.453	226.934
Rv1657	525.836	259.921	206.806	215.932	717.223	329.412	258.356	156.106	151.223	106.846	201.604	301.503	130.029	175.497	386.819
Rv1658	720.892	472.102	561.166	672.595	868.415	388.814	473.652	577.593	333.173	254.143	388.87	326.216	346.159	532.544	858.222
Rv1659	213.598	167.534	218.656	220.166	186.461	288.011	64.5889	275.787	180.57	152.794	126.872	103.796	130.029	154.317	265.1
Rv1660	209.889	175.491	111.239	97.986	105.806	178.207	107.648	83.2566	98.3983	184.892	124.699	817.188	611.489	172.472	93.8681
Rv1661	952.29	1075.93	1820.35	1019.18	1408.14	511.219	1485.55	1272.26	1467.34	3203.18	1190.07	3300.05	1467.22	2938.07	871.632
Rv1662	439.804	720.973	1098.25	590.94	784.291	712.826	1119.54	629.628	754.387	2606.73	459.692	2413.67	1353.01	983.39	265.1
Rv1663	326.33	472.544	484.33	307.265	203.228	268.21	710.478	429.292	320.744	1321.06	99.0642	871.557	1124.58	278.375	207.335
Rv1664	373.796	437.181	620.417	532.269	218.26	720.027	818.127	489.132	493.027	1984.34	275.902	383.88	687.047	390.33	212.493
Rv1665	705.318	553.88	679.668	490.535	347.771	297.011	624.36	372.053	157.092	324.055	170.321	555.226	45.686	378.227	1032.55
Rv1666c	99.3823	141.896	126.912	116.736	124.307	43.2016	64.5889	132.69	202.321	313.942	179.445	140.042	40.4145	81.697	91.805
Rv1667c	109.024	97.6916	98.6245	85.8889	127.198	90.0033	107.648	109.274	114.625	173.679	119.92	186.174	163.415	84.7229	107.278
Rv1668c	83.0658	81.336	86.0097	112.502	146.567	75.6028	107.648	111.876	202.321	259.86	185.094	0	131.786	121.033	119.656
Rv1669	26.6997	42.8782	29.8167	42.9445	11.5634	0	21.5296	26.0177	37.633	102.229	30.8489	201.002	233.701	69.5938	26.8194
Rv1670	27.4414	28.2908	36.3152	54.4367	31.7995	75.6028	21.5296	49.4336	84.2428	124.873	78.643	464.611	318.045	245.091	99.0257
Rv1671	37.8246	63.2122	42.4315	67.1385	21.9705	19.8007	0	28.6194	62.8368	140.263	72.5602	489.324	219.644	139.188	88.7105
Rv1672c	57.8494	64.9804	64.9851	45.9687	88.1713	57.6021	86.1186	62.4424	127.745	372.641	137.299	64.2547	123.001	63.5421	71.1747
Rv1673c	63.7827	96.3654	60.0157	58.0658	39.8939	84.6031	43.0593	65.0442	114.971	522.357	47.3596	36.2462	251.273	105.904	60.8595
Rv1674c	53.3994	59.2338	29.0522	12.097	52.3246	162.006	0	18.2124	73.1945	433.539	44.3182	65.9022	170.444	81.697	44.3552
Rv1675c	21.5081	38.4578	22.9359	21.1698	30.354	64.8024	0	26.0177	32.1089	154.113	36.4973	3.29511	12.3001	6.05163	8.25214
Rv1676	566.627	491.552	956.046	772.396	525.848	658.824	624.36	905.415	459.883	408.696	641.31	232.305	509.574	308.633	655.013
Rv1677	176.515	251.081	230.888	235.287	216.236	52.2019	172.237	312.212	261.705	169.063	265.475	4.94267	22.843	121.033	143.381
Rv1678	720.892	544.597	1578.76	1296.8	738.037	741.628	1722.37	1165.59	1282.29	588.531	1830.95	708.449	112.458	1328.33	674.612
Rv1679	384.179	306.336	391.44	344.161	471.21	504.019	387.534	408.478	535.149	510.705	701.27	466.258	165.172	372.175	243.438
Rv1680	379.729	469.892	562.695	600.618	442.88	579.622	581.3	684.265	400.844	316.58	428.409	647.489	363.731	314.685	283.667
Rv1681	85.2908	96.8075	95.5664	90.1229	78.6314	113.404	107.648	78.053	115.316	200.501	109.926	49.4267	80.829	72.6196	48.4813
Rv1682	399.754	534.872	277.525	420.372	55.2154	88.2033	322.945	262.779	124.638	631.182	61.6979	815.54	1514.67	148.265	545.673
Rv1683	686.035	610.462	857.039	780.259	1292.5	379.814	753.538	889.805	1224.97	985.795	1439.91	591.472	300.473	1243.61	975.815
Rv1684	63.7827	60.1179	86.392	78.0259	65.3335	7.20027	64.5889	62.4424	78.7187	84.2015	135.127	121.919	47.4431	63.5421	52.6074
Rv1685c	73.4242	54.3713	27.5231	28.428	4007.31	4600.97	43.0593	18.2124	4318.13	1885.85	6381.38	181.231	298.716	148.265	103.152
Rv1686c	66.7493	76.0314	37.0797	39.3154	3356	5164.39	0	18.2124	10822.1	2929.91	12238.8	29.656	0	175.497	79.4268
Rv1687c	45.2412	52.6031	40.1379	41.1299	21891.9	34258.9	21.5296	52.0354	12659.9	3860.3	13210.3	108.739	235.459	338.891	152.665
Rv1688	25.9581	26.9646	16.0551	15.1213	137.027	0	0	7.8053	114.28	67.713	86.4639	0	0	42.3614	26.8194
Rv1689	419.037	383.694	325.69	375.008	694.096	554.421	344.474	200.336	287.254	488.501	255.481	60.9596	311.016	48.4131	136.16
Rv1690	713.476	598.969	825.311	537.108	290.821	246.609	301.415	593.203	188.856	206.217	266.344	3031.5	3008.25	568.854	550.83
Rv1691	6644.52	7429.42	2239.69	2382.51	2145.02	4660.37	1614.72	1907.1	443.656	287.34	295.02	5791.16	7977.48	759.48	1099.6
Rv1692	192.831	185.216	263.381	278.232	144.543	162.006	193.767	241.964	177.808	218.528	221.156	171.346	70.2861	145.239	177.421
Rv1693	100.124	162.23	183.87	211.698	81.5223	57.6021	107.648	223.752	150.877	60.2382	218.984	80.7302	221.401	57.4905	142.349
Rv1694	373.796	351.424	443.428	414.323	419.464	212.408	301.415	606.212	446.072	220.947	480.983	291.617	107.186	220.885	184.642
Rv1695	189.865	189.195	371.562	364.121	285.039	178.207	409.063	455.309	395.32	299.432	505.749	130.157	0	154.317	200.114
Rv1696	441.287	375.295	542.817	575.214	496.939	361.813	387.534	611.416	506.838	510.266	462.299	209.24	253.03	320.737	316.676
Rv1697	1062.06	629.912	1239.69	1665.76	943.288	455.417	2884.97	1943.52	721.243	721.759	900.267	28.0084	542.96	114.981	375.472
Rv1698	1116.2	878.782	926.994	1364.55	1053.14	750.628	882.716	908.017	453.668	621.069	710.394	377.29	989.277	72.6196	346.59
Rv1699	4781.48	3094.74	3444.59	3099.86	6933.73	3292.32	4542.76	3181.96	920.801	1241.92	941.544	741.4	1642.94	910.771	2288.94
Rv1700	724.601	739.538	1539	1451.64	806.839	293.411	1916.14	1384.14	432.953	349.557	527.473	161.46	326.831	323.762	647.793
Rv1701	1534.49	1615.23	1600.55	1414.14	1043.31	235.809	2497.44	1792.62	468.169	441.893	469.686	278.437	247.759	305.607	675.644
Rv1702c	336.713	186.542	357.8	787.517	205.251	66.6025	796.597	895.008	1432.13	1239.72	1512.03	1016.54	795.99	5446.47	961.374
Rv1703c	1001.98	1092.29	853.981	939.335	801.636	579.622	473.652	702.477	418.107	344.721	586.999	1115.4	1152.69	562.802	548.767
Rv1704c	1356.49	1296.51	1583.73	1851.45	938.663	1146.64	1528.6	1204.62	348.019	785.954	295.455	425.069	629.061	366.124	839.655
Rv1705c	24.4747	8.84086	20.2601	27.2183	22.2596	73.8027	21.5296	23.4159	49.7171	176.757	29.9799	97.2058	49.2003	6.05163	36.1031
Rv1706A	0.741659	0.884086	1.91133	2.41941	0	0	0	0	18.6439	73.2092	3.91043	0	0	0	0
Rv1706c	45.2412	32.7112	42.0492	39.9202	59.5517	54.002	64.5889	41.6283	97.7078	219.188	57.7874	44.484	131.786	99.8519	72.2062
Rv1707	731.276	974.705	1015.3	987.723	3319.58	1053.04	775.067	1485.61	1122.43	780.898	706.049	380.585	434.017	705.015	1156.33
Rv1708	433.87	317.829	453.367	660.498	141.941	43.2016	538.241	416.283	186.094	337.905	187.701	16.4756	52.7146	133.136	213.524
Rv1709	422.004	309.43	526.379	759.089	73.717	59.4022	452.123	385.062	128.436	230.84	136.43	8.23778	54.4718	72.6196	143.381
Rv1710	1124.35	961.886	1170.88	1192.77	911.489	2158.28	1808.49	1129.17	305.553	426.064	423.63	543.693	664.204	326.788	591.059
Rv1711	406.429	405.354	612.007	671.99	239.074	349.213	1054.95	671.256	215.095	197.203	189.873	107.091	7.02861	111.955	226.934
Rv1712	166.132	248.428	559.637	607.271	141.652	171.006	732.008	608.814	208.535	135.646	282.854	84.0253	123.001	108.929	200.114
Rv1713	460.57	558.743	781.733	899.414	586.845	352.813	1399.43	1017.29	599.367	308.446	553.543	462.963	52.7146	390.33	406.418
Rv1714	16.3165	7.07269	19.4955	33.8717	3.75812	5.4002	43.0593	41.6283	46.6097	73.2092	42.1457	0	42.1717	24.2065	16.5043
Rv1715	46.7245	61.002	68.0432	109.478	23.416	102.604	172.237	109.274	54.2054	219.847	44.7527	57.6644	43.9288	33.284	23.7249
Rv1716	52.6578	67.6326	98.2422	128.833	49.4337	73.8027	215.296	111.876	75.6113	285.362	55.615	57.6644	72.0433	27.2323	38.1661
Rv1717	6.67493	6.63065	13.7616	18.1456	26.5959	28.8011	21.5296	2.60177	14.1555	40.2321	11.2968	0	0	21.1807	4.12607
Rv1718	54.8828	29.1749	86.392	156.052	72.2715	72.0027	215.296	158.708	131.198	225.783	169.017	1.64756	14.0572	93.8003	48.4813
Rv1719	33.3747	10.167	90.5969	121.575	42.7847	7.20027	258.356	62.4424	88.7311	150.156	73.4291	57.6644	21.0858	102.878	49.5128
Rv1720c	28.183	64.0963	24.0827	18.1456	52.0355	0	0	18.2124	65.9441	202.26	59.9599	107.091	0	30.2582	37.1346
Rv1721c	21.5081	41.11	21.4069	24.7989	27.1741	0	43.0593	59.8407	75.9566	133.227	41.2767	1.64756	68.529	66.568	52.6074
Rv1722	166.873	122.004	199.925	169.358	261.045	237.609	215.296	218.549	306.934	322.296	243.315	171.346	210.858	187.601	292.951
Rv1723	54.1411	32.2692	56.9575	61.09	26.885	0	0	39.0265	68.0157	207.316	22.1591	37.8938	87.8577	24.2065	36.1031
Rv1724c	321.138	471.218	205.659	191.738	110.431	451.817	236.826	280.991	112.209	375.939	97.7607	1584.95	1755.4	611.215	263.037
Rv1725c	94.9323	91.503	94.8018	82.2598	111.876	343.813	86.1186	106.672	158.818	330.431	183.356	372.348	557.018	786.712	226.934
Rv1726	12.6082	7.95678	4.58719	1.2097	4.62538	0	0	2.60177	62.4916	240.073	11.2968	0	63.2575	21.1807	5.15759
Rv1727	3.70829	2.65226	4.96945	4.83881	5.20355	0	21.5296	0	15.8818	85.0809	15.6417	13.1804	42.1717	0	7.22062
Rv1728c	189.123	209.971	393.351	420.977	119.103	239.409	344.474	338.23	173.319	423.866	128.61	44.484	135.301	281.401	256.848
Rv1729c	242.522	346.562	169.344	189.319	26.5959	405.015	172.237	119.681	50.7528	249.307	26.504	79.0827	147.601	15.1291	54.6704
Rv1730c	202.473	202.014	130.735	150.003	377.836	79.2029	172.237	163.911	326.959	672.293	358.021	90.6156	66.7718	130.11	223.839
Rv1731	177.998	204.224	192.28	159.076	235.894	118.804	172.237	158.708	387.724	389.789	491.41	242.191	191.53	175.497	182.579
Rv1732c	151.298	221.906	202.601	204.44	183.57	705.626	258.356	200.336	191.963	184.672	241.578	530.513	390.088	487.156	374.441
Rv1733c	13.3499	12.8193	13.3793	0.604852	2225.1	5538.81	0	26.0177	2081.9	864.22	2612.17	550.284	611.489	2659.69	401.26
Rv1734c	10.3832	22.9862	1.1468	0	984.627	486.018	0	0	465.062	330.87	852.473	102.148	305.745	72.6196	7.22062
Rv1735c	0.741659	14.5874	2.29359	1.2097	8.96167	0	0	2.60177	29.6921	92.3359	12.6003	0	79.0719	21.1807	2.06303
Rv1736c	264.031	104.322	318.427	84.6792	14887.6	83361.1	409.063	244.566	33853.5	9714.83	37846.4	9504.75	4670.51	18194.2	3778.45
Rv1737c	108.282	24.7544	90.2146	13.3067	9519.61	32233.8	129.178	119.681	17282.2	5403.63	23576.8	3038.09	940.077	9631.17	1605.04
Rv1738	47.4662	44.2043	82.1871	9.07278	22125.5	79694.4	236.826	143.097	25981.6	12212.7	39036.9	6918.09	2066.41	15891.6	2304.41
Rv1739c	68.2326	124.214	45.4896	39.3154	1328.93	739.827	0	65.0442	485.777	973.484	1440.34	182.879	235.459	99.8519	76.3323
Rv1740	208.406	388.556	196.102	148.794	280.992	543.62	107.648	184.726	414.654	172.58	334.559	108.739	592.161	245.091	165.043
Rv1741	120.149	152.505	105.123	91.9375	175.186	151.206	172.237	57.2389	186.439	109.044	136.43	36.2462	19.3287	202.73	154.728
Rv1742	125.34	139.686	118.12	88.9132	152.927	102.604	193.767	46.8318	162.271	224.024	162.934	242.191	144.087	251.143	150.602
Rv1743	945.615	883.202	1134.56	997.4	723.293	527.42	1248.72	1269.66	819.296	672.073	774.265	606.3	360.216	974.313	911.861
Rv1744c	26.6997	4.86248	14.5261	13.3067	2.31269	0	21.5296	15.6106	33.8352	97.1725	18.2487	60.9596	3.51431	18.1549	5.15759
Rv1745c	8.15825	80.0098	7.26304	9.67763	59.2627	3.60013	0	5.20354	75.9566	272.171	19.5521	11.5329	87.8577	0	8.25214
Rv1746	146.107	90.6189	149.084	136.696	234.449	54.002	258.356	239.363	183.332	236.116	166.845	44.484	66.7718	33.284	120.688
Rv1747	1853.41	1251.87	1616.22	1834.52	2704.98	864.032	1765.43	1995.56	2118.15	1335.13	2304.11	494.267	186.258	1134.68	1547.28
Rv1748	41.5329	38.0157	37.462	38.7105	76.8969	27.001	107.648	75.4513	113.244	151.914	107.754	410.241	94.8863	193.652	104.183
Rv1749c	77.1325	103.438	168.961	136.092	95.1093	257.41	43.0593	127.487	131.543	135.866	150.769	159.813	15.8144	105.904	86.6474
Rv1750c	221.014	343.026	173.549	189.319	166.514	183.607	172.237	197.734	194.725	498.614	140.341	151.575	418.202	118.007	167.106
Rv1751	1024.23	919.008	649.469	776.63	1035.51	1465.25	1054.95	710.283	617.665	451.786	702.573	288.322	84.3434	193.652	456.962
Rv1752	68.9743	88.4086	97.8599	98.5908	50.5901	0	172.237	114.478	82.1712	258.321	60.8289	1.64756	131.786	27.2323	40.2292
Rv1753c	415.329	541.503	589.836	647.191	171.139	793.829	688.949	483.929	622.844	1907.18	150.334	1558.59	2785.09	184.575	210.43
Rv1754c	530.286	356.287	460.63	411.904	278.968	230.409	150.708	265.38	263.431	788.812	132.086	113.681	240.73	78.6712	70.1432
Rv1755c	11.8665	6.63065	5.73398	10.8873	8.67258	21.6008	0	2.60177	28.6564	160.708	6.95187	0	3.51431	0	1.03152
Rv1756c	22.9914	38.4578	24.8473	19.9601	24.8614	30.6011	0	20.8141	102.196	440.794	33.0214	42.8364	31.6288	21.1807	19.5988
Rv1757c	10.3832	12.3772	12.2325	20.565	15.3216	5.4002	0	26.0177	40.0498	67.0534	26.504	6.59022	7.02861	21.1807	18.5673
Rv1758	2.22498	4.42043	0	0	0.289086	0	0	2.60177	11.7387	82.4427	0	21.4182	24.6001	0	0
Rv1759c	35.5996	19.0079	37.462	35.6862	32.6667	7.20027	0	18.2124	56.2769	108.385	57.7874	110.386	170.444	84.7229	28.8825
Rv1760	674.168	1536.98	294.344	159.076	905.707	1584.06	107.648	247.168	256.871	448.049	275.468	1084.09	694.076	562.802	344.527
Rv1761c	27.4414	64.9804	14.5261	16.9358	9.53984	18.0007	21.5296	5.20354	40.3951	142.461	19.9866	154.87	57.9861	0	15.4728
Rv1762c	205.44	273.625	268.35	234.078	284.461	372.614	279.885	286.194	349.746	489.38	360.628	546.988	405.902	347.969	260.974
Rv1763	8.89991	10.609	14.5261	9.07278	19.6579	5.4002	21.5296	13.0088	45.2287	77.826	28.6765	9.88533	7.02861	18.1549	14.4412
Rv1764	23.7331	36.2475	26.3763	26.0086	32.0886	28.8011	21.5296	18.2124	103.232	450.247	28.6765	67.5498	28.1145	30.2582	17.5358
Rv1765A	78.6158	284.234	11.0857	23.5892	56.0827	14.4005	0	7.8053	58.3485	219.188	6.95187	172.993	307.502	0	4.12607
Rv1765c	192.09	145.874	175.842	214.117	268.85	196.207	452.123	280.991	568.639	484.104	587.868	1169.76	230.187	4036.44	1388.42
Rv1766	60.0744	61.002	80.658	122.785	51.1682	343.813	43.0593	65.0442	121.531	122.015	117.747	75.7876	26.3573	87.7487	56.7334
Rv1767	57.1077	55.2554	77.9821	84.0744	53.77	45.0017	107.648	132.69	90.1122	57.8198	94.2848	365.757	42.1717	372.175	315.644
Rv1768	194.315	129.961	451.838	410.089	263.357	298.811	538.241	327.823	241.335	224.904	217.246	108.739	54.4718	257.194	179.484
Rv1769	893.699	654.224	1397.18	1090.55	1255.79	442.816	1485.55	1082.34	652.191	527.414	816.41	149.928	261.816	481.105	875.758
Rv1770	2884.31	2349.46	2199.56	2054.08	3243.26	4185.16	2131.44	2130.85	993.305	555.114	1098.83	754.58	574.589	726.196	1411.12
Rv1771	910.016	796.12	750.387	710.096	905.707	691.226	667.419	624.424	451.942	611.615	541.811	161.46	353.188	429.666	492.034
Rv1772	798.767	398.723	560.783	275.208	900.503	225.008	258.356	608.814	420.869	186.65	541.377	6606.7	7884.35	3579.54	2379.71
Rv1773c	49.6911	33.5953	39.3733	47.7833	59.8408	0	0	54.6371	62.1463	272.831	36.0628	158.165	82.5862	45.3872	51.5759
Rv1774	508.778	690.03	435.783	449.405	276.077	529.22	301.415	353.84	411.547	475.75	407.988	583.235	692.318	338.891	408.481
Rv1775	289.247	297.495	284.788	282.466	256.419	500.419	215.296	340.832	245.478	309.985	329.779	777.646	367.245	357.046	258.911
Rv1776c	47.4662	50.3929	27.5231	17.5407	53.1918	81.003	64.5889	31.2212	80.0997	290.858	40.8422	75.7876	19.3287	130.11	79.4268
Rv1777	68.9743	77.7996	58.8689	45.9687	103.782	55.8021	43.0593	85.8583	156.747	584.794	73.4291	209.24	193.287	78.6712	68.0801
Rv1778c	26.6997	45.9725	63.0738	73.1871	30.6431	7.20027	64.5889	70.2477	73.8851	145.319	44.7527	0	33.3859	45.3872	129.971
Rv1779c	623.735	303.684	355.889	469.365	7298.27	15135	495.182	416.283	1549.17	995.249	1777.94	1771.12	1553.32	1758	3590.71
Rv1780	505.07	535.314	585.631	940.544	197.446	622.823	559.771	369.451	127.745	300.092	92.1123	184.526	147.601	96.8261	238.28
Rv1781c	83.8075	60.1179	58.8689	52.6221	84.7022	0	64.5889	62.4424	154.33	425.844	94.2848	205.944	170.444	245.091	129.971
Rv1782	1011.62	1054.72	1308.49	1093.57	1881.95	1994.47	1528.6	988.672	1566.09	868.617	1766.64	3557.07	1078.89	3730.83	2681.94
Rv1783	3559.96	3517.78	2726.32	2293.6	9570.48	5072.59	2002.26	2247.93	2027.01	1236.42	3088.37	7323.38	5253.89	8063.8	4685.15
Rv1784	1799.26	2574.9	1937.32	1501.24	2883.63	2957.51	1937.67	1724.97	1608.9	1090.88	1671.06	4204.56	2465.29	3516	2556.1
Rv1785c	140.915	171.071	142.203	156.052	160.732	613.823	344.474	200.336	188.165	620.189	152.072	57.6644	314.53	169.446	218.682
Rv1786	183.931	253.733	167.05	174.802	293.711	136.805	150.708	140.495	407.404	275.908	659.124	47.7791	7.02861	130.11	136.16
Rv1787	139.432	72.053	129.206	143.955	72.5606	36.0013	258.356	109.274	204.392	335.707	157.721	131.804	184.501	196.678	144.412
Rv1788	33.3747	16.7976	115.826	150.608	42.4957	7.20027	279.885	96.2654	120.15	109.264	116.009	128.509	101.915	54.4647	64.9856
Rv1789	611.127	329.322	733.95	600.618	1212.14	648.024	861.186	759.716	1424.53	629.863	1636.73	229.01	296.959	1346.49	834.497
Rv1790	33.3747	17.6817	50.0768	48.3881	21.1033	36.0013	43.0593	46.8318	108.066	165.765	82.5535	0	54.4718	96.8261	42.2922
Rv1791	1037.58	1444.6	2821.5	2230.09	655.069	2071.88	2282.14	1516.83	261.36	195.884	411.464	2632.79	3150.58	1518.96	1359.54
Rv1792	3695.69	5959.19	8790.96	7560.04	1483.88	15050.4	10484.9	5677.06	594.878	664.379	948.061	18114.9	14686.3	3876.07	3230.71
Rv1793	1817.06	3028	3023.34	2825.87	1387.9	2244.68	1873.08	2289.56	3018.24	937.209	4394.89	7679.26	5239.83	2417.63	2035.18
Rv1794	4011.63	5828.34	7096.38	6110.21	2557.54	5216.59	9817.52	5794.14	1391.04	1141.89	1747.09	7357.98	6353.87	5915.47	5088.47
Rv1795	1768.11	1541.4	1264.53	1215.75	1984	1225.85	1614.72	1397.15	1323.03	813.875	1601.1	5046.46	2883.49	4354.15	2073.35
Rv1796	1531.53	1790.28	1413.62	1726.25	1645.48	646.224	1593.19	1381.54	1429.37	746.601	2021.26	1967.18	2036.54	2677.85	1471.98
Rv1797	1633.87	1509.14	2542.83	2589.37	2674.91	988.237	3918.4	2851.54	2147.16	1060.98	2672.56	2673.98	2568.96	4720.27	2347.73
Rv1798	1800.01	1742.53	2816.91	2989.78	1862	1143.04	4392.05	3247.01	1834.7	1265.22	2571.32	2064.39	1340.71	3198.29	2116.67
Rv1799	26.6997	15.0295	16.8197	7.25822	20.236	0	21.5296	7.8053	30.0374	58.9191	23.4626	0	98.4006	48.4131	5.15759
Rv1800	154.265	289.096	213.304	164.52	96.2657	108.004	193.767	148.301	258.598	1052.41	141.21	591.472	1057.81	272.323	174.326
Rv1801	40.0496	150.737	21.0246	24.1941	59.5517	28.8011	21.5296	20.8141	122.566	440.354	56.484	177.936	499.032	151.291	94.8996
Rv1802	161.682	383.251	80.2757	91.9375	58.9736	538.22	86.1186	85.8583	124.638	548.519	19.1176	571.702	1038.48	81.697	46.4183
Rv1803c	200.99	99.0177	284.023	221.376	127.776	95.4035	279.885	205.54	211.988	506.308	153.376	80.7302	36.9002	242.065	164.011
Rv1804c	71.1993	167.976	32.1103	32.0571	45.6756	104.404	43.0593	44.2301	87.6954	253.264	26.504	164.756	149.358	60.5163	63.9541
Rv1805c	73.4242	567.141	2.67586	7.86307	602.455	129.605	0	2.60177	250.657	501.692	219.853	197.707	377.788	0	3.09455
Rv1806	46.7245	62.3281	16.4374	21.7747	21.6815	90.0033	64.5889	10.4071	30.7279	125.973	9.55882	0	0	24.2065	9.28365
Rv1807	9.64157	82.22	3.82265	9.67763	30.354	5.4002	0	2.60177	43.1572	176.318	8.68984	1.64756	0	9.07745	8.25214
Rv1808	86.0324	125.098	98.2422	84.0744	65.6225	185.407	86.1186	91.0619	95.9815	231.939	95.1537	421.774	488.489	402.434	169.169
Rv1809	186.898	247.102	128.823	148.189	214.213	210.608	43.0593	137.894	183.677	362.528	123.396	484.381	687.047	541.621	221.776
Rv1810	63.7827	127.75	92.5082	100.405	70.537	54.002	86.1186	80.6548	200.594	162.027	249.833	171.346	300.473	133.136	158.854
Rv1811	107.541	220.58	113.533	116.736	59.5517	106.204	129.178	67.646	67.3252	188.409	76.0361	11.5329	1.75715	66.568	91.805
Rv1812c	191.348	176.817	227.066	245.57	224.62	765.028	344.474	140.495	2845.27	1172.23	4484.39	1149.99	957.649	9749.18	1885.61
Rv1813c	31.1497	16.7976	68.0432	99.8005	2610.45	21046.4	645.889	156.106	27009.5	7982.22	38924.4	8320.16	4760.13	32131.1	5697.07
Rv1814	252.164	259.479	324.161	273.998	379.859	351.013	236.826	374.655	321.435	667.676	302.841	345.987	623.789	665.68	650.887
Rv1815	912.982	755.452	663.995	699.813	790.651	1297.85	947.304	559.38	370.806	253.484	511.397	212.535	173.958	160.368	144.412
Rv1816	572.561	461.935	368.504	417.953	285.328	460.817	753.538	366.849	174.01	281.844	182.487	149.928	195.044	69.5938	91.805
Rv1817	74.9076	66.7485	115.444	94.9617	63.3099	154.806	150.708	101.469	214.405	523.017	154.679	219.125	79.0719	293.504	164.011
Rv1818c	549.569	620.187	305.812	206.254	730.81	1089.04	215.296	288.796	978.804	386.052	1358.66	2235.73	1105.25	1104.42	548.767
Rv1819c	123.857	158.694	214.451	272.788	134.714	376.214	172.237	197.734	209.226	893.02	91.6778	54.3693	303.988	48.4131	108.309
Rv1820	357.48	208.202	411.7	350.814	732.255	327.612	495.182	496.938	1642.39	763.53	1837.47	724.924	189.773	1164.94	891.231
Rv1821	5622.52	4824.02	4651.02	4239.41	8668.83	5216.59	5726.89	5596.4	3319.99	1880.35	4523.06	7451.89	4677.54	3700.57	4029.11
Rv1822	160.94	108.301	144.879	186.899	121.994	86.4032	86.1186	171.717	225.453	366.705	240.709	135.1	0	63.5421	119.656
Rv1823	485.787	253.733	293.198	307.87	672.703	174.606	150.708	286.194	252.728	306.467	275.033	1.64756	342.645	133.136	117.593
Rv1824	70.4576	76.4735	51.6058	60.4852	64.4662	25.2009	21.5296	44.2301	53.5149	86.8397	61.6979	47.7791	0	48.4131	31.977
Rv1825	548.828	556.974	365.446	449.405	355.865	165.606	344.474	364.248	265.158	493.777	326.303	332.806	437.531	105.904	140.286
Rv1826	1727.32	2131.97	1714.08	1861.13	742.373	430.216	1162.6	1241.04	390.486	444.971	770.354	609.596	1115.79	662.654	642.635
Rv1827	3836.6	4131.34	4440.01	4305.94	4117.16	8361.31	4155.22	3868.83	2452.71	1165.19	2647.79	8041.72	9221.54	6935.17	4863.6
Rv1828	6719.43	5674.95	4075.33	3509.95	6092.2	5121.19	5554.65	5187.93	1984.54	905.551	2204.18	9705.75	9434.16	9797.59	5744.52
Rv1829	780.225	1506.93	748.093	629.651	1207.22	1969.27	602.83	931.433	887.657	379.456	1073.2	4410.51	4197.84	992.468	984.067
Rv1830	1104.33	1166.11	2918.21	3006.72	1137.26	1661.46	4133.69	2047.59	389.105	348.898	432.319	1009.95	1295.02	511.363	1615.36
Rv1831	581.461	617.534	497.327	419.767	878.822	725.427	236.826	538.566	931.849	491.359	1081.88	617.833	720.433	3652.16	1258.45
Rv1832	1256.37	1462.28	1160.56	1294.38	1377.78	2338.29	1011.89	1352.92	1119.67	976.342	1388.2	4931.13	3867.49	6042.56	2435.41
Rv1833c	820.275	958.35	374.238	354.443	773.016	1126.84	645.889	351.239	269.646	404.299	290.675	2917.82	2275.51	3077.26	1668.99
Rv1834	100.124	171.513	77.2176	53.2269	416.284	1767.67	64.5889	156.106	179.879	405.618	209.425	205.944	112.458	172.472	103.152
Rv1835c	203.215	161.346	248.473	261.901	170.561	34.2013	387.534	322.619	199.904	465.637	169.017	1.64756	103.672	78.6712	105.215
Rv1836c	1347.59	755.01	1299.7	1383.3	1539.96	986.437	947.304	1462.19	1426.6	729.453	1803.58	92.2631	307.502	886.564	1021.2
Rv1837c	4191.86	2257.07	3881.52	4127.51	3711.58	2907.11	4801.11	3639.87	4196.26	1912.89	5065.74	771.056	859.248	2650.62	3147.16
Rv1838c	361.93	553.438	245.414	224.4	267.983	513.019	322.945	395.469	188.856	286.241	169.017	258.666	792.476	169.446	203.209
Rv1839c	57.1077	77.3576	40.9024	42.9445	102.915	41.4015	64.5889	33.823	179.534	141.142	204.646	1.64756	212.616	139.188	68.0801
Rv1840c	47.4662	63.6542	85.6275	61.09	56.95	43.2016	107.648	80.6548	98.7436	100.25	127.741	57.6644	14.0572	214.833	82.5214
Rv1841c	1378.74	1232.42	993.508	781.468	1176.58	1045.84	1873.08	1110.95	672.216	549.179	791.21	3379.14	1449.65	2696	1230.6
Rv1842c	1390.61	1124.12	787.849	627.836	1652.42	649.824	904.245	952.247	610.76	465.197	785.561	3568.61	1869.61	2844.27	1412.15
Rv1843c	1312.74	1193.07	1018.74	837.72	1918.95	1603.86	839.656	1025.1	2052.21	830.363	2659.96	6544.09	3686.51	9694.72	3090.43
Rv1844c	1989.87	1987.43	1560.41	1417.77	1352.63	2910.71	1464.02	1693.75	1292.3	775.841	1646.72	6890.08	4888.4	7143.95	3548.42
Rv1845c	1067.25	755.452	988.156	704.047	3620.51	887.433	904.245	1410.16	6442.16	1622.47	8173.23	6114.08	4786.49	12877.9	3817.65
Rv1846c	1790.36	1712.48	1161.7	1031.27	5019.4	3628.93	1485.55	2375.41	6815.38	1992.04	8974	24522.2	18806.8	19574	6778.1
Rv1847	175.773	93.7132	92.5082	91.9375	63.888	289.811	86.1186	75.4513	161.235	128.611	169.452	153.223	597.432	347.969	923.208
Rv1848	65.266	136.149	83.7161	82.2598	49.1446	0	150.708	104.071	59.7295	182.253	74.2981	8.23778	49.2003	72.6196	78.3953
Rv1849	27.4414	64.5383	39.7556	42.9445	36.7139	0	21.5296	39.0265	45.2287	145.319	40.8422	56.0169	50.9574	15.1291	24.7564
Rv1850	250.681	228.094	365.828	388.92	209.298	82.8031	409.063	351.239	281.73	547.86	276.337	202.649	309.259	193.652	258.911
Rv1851	34.858	38.4578	35.5507	24.1941	2.89086	28.8011	0	36.4248	50.7528	97.1725	32.5869	31.3036	179.23	24.2065	10.3152
Rv1852	89.7407	150.737	138.762	165.125	78.0532	165.606	193.767	161.31	120.15	147.737	124.265	197.707	425.231	111.955	121.719
Rv1853	69.7159	120.236	109.328	110.688	56.6609	0	172.237	111.876	64.2179	109.044	71.6912	107.091	286.416	54.4647	64.9856
Rv1854c	628.185	595.874	505.355	494.164	7503.52	4645.97	581.3	564.584	5922.2	2720.83	5582.79	2899.7	2133.18	6342.11	4168.36
Rv1855c	746.109	758.546	1074.17	1008.89	1379.23	995.437	947.304	1428.37	1766.68	919.621	2075.57	1601.42	572.832	3458.51	1581.32
Rv1856c	398.271	565.373	428.902	517.148	334.473	1119.64	279.885	239.363	283.111	178.516	343.249	161.46	483.217	121.033	204.24
Rv1857	577.752	920.776	433.107	711.91	575.57	347.413	559.771	606.212	286.564	495.536	277.206	237.248	418.202	127.084	193.925
Rv1858	18.5415	39.3418	29.8167	35.6862	10.118	1.80007	21.5296	36.4248	80.445	171.481	37.3663	4.94267	0	21.1807	13.4097
Rv1859	121.632	92.387	110.475	120.365	84.1241	0	64.5889	148.301	143.627	174.119	187.701	39.5413	0	142.213	142.349
Rv1860	335.971	206.434	228.977	188.714	140.785	338.413	215.296	171.717	175.391	211.713	215.942	215.83	158.144	121.033	68.0801
Rv1861	49.6911	125.098	66.1319	71.9774	33.534	126.005	107.648	57.2389	108.756	99.8107	54.3115	1463.03	752.062	187.601	120.688
Rv1862	247.714	267.878	220.185	201.416	497.228	178.207	150.708	291.398	432.262	344.061	383.656	1576.71	1110.52	559.776	460.057
Rv1863c	620.027	533.546	834.485	856.47	662.007	835.231	796.597	614.017	813.426	589.411	1162.7	855.081	449.831	653.576	748.881
Rv1864c	87.5158	102.554	142.585	148.794	67.068	198.007	86.1186	106.672	102.541	296.354	57.3529	82.3778	110.701	184.575	105.215
Rv1865c	58.5911	51.7191	41.2847	41.1299	94.2421	19.8007	43.0593	36.4248	94.6005	149.936	37.8008	500.857	101.915	39.3356	56.7334
Rv1866	105.316	171.955	89.4501	112.502	97.422	172.806	86.1186	88.4601	216.822	716.263	131.217	530.513	620.275	63.5421	101.089
Rv1867	63.041	76.9155	72.2482	82.8647	174.03	82.8031	43.0593	161.31	261.015	311.084	232.019	26.3609	0	60.5163	107.278
Rv1868	506.553	390.324	406.348	263.11	863.5	838.831	322.945	465.716	612.832	693.398	549.198	1093.98	680.018	762.506	516.79
Rv1869c	2123.37	1428.68	2296.65	2740.58	1425.48	1128.64	3896.87	3400.51	779.591	716.043	932.854	492.619	238.973	729.222	1425.56
Rv1870c	4713.98	6418.03	4573.42	6566.87	695.541	811.83	7104.78	5619.82	686.372	401.441	979.345	2563.6	2410.81	1031.8	1337.88
Rv1871c	9966.41	22293.1	14882.4	13680.5	4881.22	31818	8181.27	13836.2	6987.32	1460.45	9322.02	24261.9	15129.1	10454.2	7551.74
Rv1872c	18896	31534.9	21377	19452	16766.1	35270.5	16319.5	23379.5	15262.8	4669.56	24809.5	28898.1	23584.5	22034	19297.6
Rv1873	5.93327	0	8.40984	7.86307	2.31269	3.60013	0	7.8053	20.7154	53.8626	6.08289	0	0	3.02582	4.12607
Rv1874	245.489	211.297	240.827	221.376	787.471	741.628	279.885	309.61	265.848	403.2	311.096	841.901	411.174	883.538	559.082
Rv1875	106.799	119.794	124.236	133.067	160.732	532.82	86.1186	70.2477	173.664	163.786	279.813	243.838	156.387	284.427	201.146
Rv1876	5585.43	5969.35	2931.59	3031.52	1318.52	7655.68	3444.74	1961.73	208.19	365.386	177.273	2613.02	3874.52	1068.11	1116.1
Rv1877	468.728	522.495	327.219	229.239	364.827	230.409	236.826	270.584	325.232	778.479	324.565	176.288	144.087	226.936	217.65
Rv1878	102.349	169.745	125.765	145.164	71.9824	158.406	64.5889	127.487	148.806	481.246	104.713	225.715	260.059	60.5163	127.908
Rv1879	77.8742	96.8075	85.6275	85.8889	91.6403	0	86.1186	72.8495	150.532	459.701	139.037	90.6156	52.7146	27.2323	67.0486
Rv1880c	859.583	1429.57	1092.13	908.487	1307.83	1058.44	1377.9	1321.7	1414.86	1045.81	1623.26	2786.02	2126.16	2656.67	1226.47
Rv1881c	193.573	205.108	306.959	284.885	154.083	189.007	344.474	429.292	301.41	368.904	253.309	352.577	242.487	172.472	199.083
Rv1882c	651.177	617.534	739.684	663.522	597.252	534.62	581.3	892.406	904.919	614.253	863.335	426.717	576.346	478.079	509.569
Rv1883c	1716.94	1260.71	1401.77	1440.76	1980.82	2527.29	1227.19	1542.85	1920.67	749.02	2253.28	528.865	729.219	620.292	620.973
Rv1884c	6474.68	3651.72	5877.33	5381.37	6533.35	8015.7	5942.18	6194.81	2275.25	1145.62	3591.94	800.712	639.604	602.138	606.532
Rv1885c	431.645	382.809	392.204	457.873	252.083	0	279.885	273.186	138.448	378.137	106.451	46.1316	17.5715	6.05163	45.3868
Rv1886c	2423.74	1639.54	1517.98	2048.03	2506.38	3220.32	1098.01	1043.31	684.645	566.327	855.08	54.3693	68.529	81.697	189.799
Rv1887	2110.76	2051.08	2420.89	2547.03	862.055	1378.85	2023.79	1982.55	731.6	490.479	590.04	153.223	388.331	520.44	865.443
Rv1888A	33.3747	35.8055	13.3793	17.5407	0	1.80007	21.5296	10.4071	14.1555	149.056	2.17246	29.656	1.75715	0	3.09455
Rv1888c	106.799	140.57	79.1289	73.1871	155.528	225.008	150.708	57.2389	191.963	313.722	176.404	286.675	108.944	302.582	128.94
Rv1889c	14.8332	10.167	12.6148	18.7504	8.96167	0	0	7.8053	26.2396	193.246	9.12433	41.1889	0	9.07745	9.28365
Rv1890c	38.5663	22.9862	49.3122	47.1784	45.9647	1.80007	43.0593	31.2212	82.8618	295.475	40.4078	74.14	31.6288	51.4389	68.0801
Rv1891	523.611	526.916	350.537	270.369	476.125	369.014	172.237	262.779	255.145	241.612	410.595	97.2058	70.2861	281.401	183.61
Rv1892	1050.93	1987.87	899.853	618.158	1191.9	1665.06	387.534	772.725	282.075	255.463	325.434	196.059	586.889	251.143	307.392
Rv1893	549.569	1092.29	583.337	369.564	275.21	916.234	559.771	541.168	106.685	169.722	129.044	191.116	426.988	151.291	202.177
Rv1894c	367.863	262.132	297.785	291.539	642.06	988.237	387.534	359.044	764.745	582.815	745.154	1426.78	637.847	3658.21	1101.66
Rv1895	350.805	402.259	797.788	583.077	192.82	91.8034	732.008	569.787	228.56	481.685	135.561	146.632	195.044	529.518	663.266
Rv1896c	232.139	244.45	246.561	278.232	311.346	144.005	258.356	192.531	206.119	634.26	122.527	51.0742	110.701	130.11	161.948
Rv1897c	63.041	53.0452	54.664	85.2841	33.534	0	43.0593	31.2212	34.5257	149.056	22.5936	32.9511	0	6.05163	27.851
Rv1898	1547.1	1086.1	676.61	401.622	4124.68	923.434	366.004	905.415	719.861	445.631	591.778	1494.33	762.605	1446.34	1291.46
Rv1899c	1578.99	1514	1327.23	1279.26	1464.51	1209.64	1227.19	1233.24	1255.7	397.044	1285.23	789.179	479.703	732.248	1263.61
Rv1900c	1992.84	1662.08	1041.67	912.721	1945.55	999.037	1571.66	1246.25	877.299	572.922	957.186	920.984	803.019	801.841	1219.25
Rv1901	668.235	690.03	808.109	940.544	286.773	673.225	495.182	507.345	203.011	406.498	228.108	196.059	21.0858	118.007	227.965
Rv1902c	116.44	188.752	90.9792	108.268	107.54	34.2013	64.5889	122.283	141.901	580.617	104.713	98.8533	147.601	48.4131	55.7019
Rv1903	1474.42	1182.91	481.272	512.309	397.493	639.024	624.36	429.292	93.2195	452.226	44.7527	570.054	1718.5	81.697	203.209
Rv1904	1254.89	4134.43	746.947	829.252	768.969	3439.93	387.534	738.902	639.071	290.858	788.603	2298.34	2020.73	275.349	375.472
Rv1905c	457.604	408.89	453.367	524.406	226.065	79.2029	516.712	489.132	695.693	645.032	609.592	255.371	282.902	1703.53	519.885
Rv1906c	1805.94	1904.76	2522.19	2582.11	1720.35	1269.05	2518.97	2976.42	2810.74	1061.42	2832.45	828.72	564.046	3912.38	2275.53
Rv1907c	277.38	158.694	277.142	564.931	176.632	1526.46	559.771	280.991	365.973	228.641	417.547	799.064	527.146	3697.55	1286.3
Rv1908c	1747.35	1308.01	2300.47	2983.73	16024.3	31645.2	4026.04	2266.14	15357.7	5581.7	20881.2	14050.4	7536.43	30736.2	16759.1
Rv1909c	224.723	251.965	235.093	316.942	5179.84	8759.13	215.296	236.761	1951.39	1120.12	2044.72	2899.7	1555.08	4623.45	1749.45
Rv1910c	89.7407	198.477	58.8689	54.4367	154.661	144.005	43.0593	85.8583	115.316	239.194	98.1952	682.088	481.46	169.446	83.5529
Rv1911c	422.746	640.963	331.806	290.934	531.918	846.031	301.415	434.495	537.22	288.22	660.862	1471.27	1291.51	626.344	383.724
Rv1912c	168.357	236.935	139.145	119.761	483.641	595.822	129.178	132.69	187.475	476.849	169.452	293.265	432.26	178.523	208.366
Rv1913	27.4414	19.8919	31.728	20.565	34.1122	1.80007	21.5296	18.2124	54.2054	223.365	43.8837	3.29511	228.43	21.1807	58.7965
Rv1914c	2078.87	1471.56	854.363	720.378	1503.83	1611.06	452.123	684.265	194.725	207.976	253.743	1133.52	813.562	232.988	698.337
Rv1915	585.911	567.141	1151	945.988	1621.19	1645.26	1119.54	1157.79	826.201	519.499	1091.01	863.319	1215.95	2099.92	1485.38
Rv1916	562.177	626.817	851.687	757.879	927.388	619.223	839.656	1277.47	952.565	601.502	1212.23	1380.65	811.805	1694.46	1787.62
Rv1917c	111.99	354.077	172.784	228.029	92.2185	144.005	215.296	171.717	1070.3	4388.37	89.9398	1232.37	3090.83	66.568	68.0801
Rv1918c	1433.63	2000.25	1420.12	1333.09	542.036	1420.25	947.304	1230.64	713.992	1655.45	322.828	1996.84	4960.44	417.563	439.426
Rv1919c	2561.69	2204.91	3839.86	3782.74	855.695	2061.08	3186.39	2310.37	311.422	285.362	480.983	252.076	193.287	223.91	846.876
Rv1920	1378	1651.92	865.449	658.683	2369.06	2210.48	753.538	1045.91	513.398	341.643	487.934	3079.28	2830.77	1358.59	1129.51
Rv1921c	81.5825	206.434	73.395	63.5094	27.1741	153.006	21.5296	70.2477	122.566	587.652	45.6217	181.231	205.587	33.284	37.1346
Rv1922	539.186	315.177	233.946	162.705	798.456	230.409	150.708	291.398	660.822	588.751	652.172	873.205	755.576	1013.65	756.102
Rv1923	794.317	818.222	624.622	616.344	1927.05	1193.44	645.889	715.486	1989.37	1058.34	2279.34	779.294	690.561	544.647	760.228
Rv1924c	70.4576	104.764	83.7161	95.5666	72.5606	208.808	43.0593	91.0619	116.352	123.994	116.009	47.7791	70.2861	69.5938	63.9541
Rv1925	16981	10908.7	17976.4	15545.3	34515.4	21874.4	38818	36411.7	33687.4	11396.2	35946.4	51598.1	22022.4	61142.7	38327.1
Rv1926c	982.698	865.079	486.242	399.202	1417.97	1557.06	452.123	593.203	464.026	299.652	502.273	817.188	423.474	580.957	681.833
Rv1927	99.3823	127.75	119.649	112.502	172.295	131.405	64.5889	137.894	269.646	293.716	296.758	250.428	200.315	438.743	143.381
Rv1928c	105.316	195.825	82.9516	68.9531	105.806	122.405	0	41.6283	112.899	472.892	53.877	77.4351	328.588	24.2065	50.5443
Rv1929c	161.682	167.976	123.472	95.5666	128.932	104.404	86.1186	111.876	161.235	241.612	166.845	19.7707	107.186	136.162	125.845
Rv1930c	5.93327	0	7.64531	1.81456	13.298	50.4019	0	7.8053	18.6439	78.2656	23.4626	0	0	18.1549	2.06303
Rv1931c	43.0162	41.11	45.4896	39.9202	96.5548	19.8007	43.0593	57.2389	89.7669	164.885	102.975	47.7791	89.6148	66.568	44.3552
Rv1932	950.807	754.126	716.365	755.46	1179.47	793.829	387.534	803.946	641.143	265.356	710.394	14.828	35.1431	96.8261	316.676
Rv1933c	24.4747	42.4362	6.11625	11.4922	41.3393	1.80007	21.5296	2.60177	50.0623	189.728	43.0147	4.94267	1.75715	3.02582	2.06303
Rv1934c	24.4747	33.1532	14.5261	10.2825	60.1299	0	0	5.20354	73.8851	271.292	27.373	28.0084	0	18.1549	10.3152
Rv1935c	12.6082	35.8055	16.0551	3.02426	5.78172	0	21.5296	18.2124	48.336	201.38	6.08289	28.0084	56.2289	9.07745	14.4412
Rv1936	189.865	205.992	116.973	97.986	198.602	216.008	129.178	101.469	217.512	341.203	170.755	289.97	173.958	308.633	97.9941
Rv1937	157.232	270.53	103.976	121.575	147.434	273.61	107.648	169.115	291.397	556.653	219.418	196.059	73.8004	239.04	121.719
Rv1938	83.0658	114.047	55.8108	64.1143	112.165	108.004	86.1186	70.2477	147.08	275.469	98.1952	136.747	288.173	205.756	47.4498
Rv1939	8.15825	15.9136	11.0857	6.04852	12.4307	0	0	13.0088	40.3951	57.8198	54.746	47.7791	0	66.568	18.5673
Rv1940	46.7245	111.395	50.459	49.5978	121.127	1.80007	43.0593	80.6548	108.756	156.971	114.271	18.1231	256.544	145.239	54.6704
Rv1941	54.8828	97.2495	47.7832	60.4852	41.3393	0	43.0593	54.6371	59.039	132.568	51.27	18.1231	128.272	33.284	27.851
Rv1942c	81.5825	171.955	134.557	150.608	70.2479	156.606	150.708	200.336	124.983	147.518	181.618	194.412	89.6148	275.349	160.917
Rv1943c	106.057	121.562	187.31	191.133	192.531	298.811	452.123	278.389	130.162	197.423	169.886	166.403	110.701	175.497	198.051
Rv1944c	35.5996	19.8919	31.3458	29.0329	13.587	81.003	0	28.6194	48.336	131.469	52.139	0	89.6148	6.05163	19.5988
Rv1945	249.197	286.886	203.365	271.578	812.332	370.814	882.716	301.805	1026.1	1030.42	1216.58	4740.02	2345.8	16953.7	2942.92
Rv1946c	22.2498	48.6248	6.11625	6.65337	15.0325	0	0	2.60177	30.3826	181.374	6.08289	0	0	9.07745	8.25214
Rv1947	115.699	134.381	160.934	133.672	54.6373	14.4005	129.178	140.495	36.9425	111.682	43.4492	64.2547	40.4145	84.7229	50.5443
Rv1948c	29.6664	64.5383	26.7586	55.6464	42.4957	124.205	43.0593	23.4159	70.0872	361.869	29.5455	16.4756	493.76	42.3614	41.2607
Rv1949c	28.183	110.511	41.6669	88.3083	41.3393	97.2036	21.5296	31.2212	146.044	679.328	37.8008	11.5329	941.834	18.1549	27.851
Rv1950c	44.4995	52.6031	25.2295	36.2911	29.7759	55.8021	0	10.4071	58.6937	118.278	32.5869	77.4351	180.987	3.02582	19.5988
Rv1951c	30.408	49.9509	29.4344	30.2426	34.6903	0	0	13.0088	36.9425	50.7847	21.7246	191.116	1.75715	0	20.6303
Rv1952	79.3575	78.2417	94.8018	95.5666	146.856	108.004	64.5889	130.088	83.5523	128.831	81.25	69.1973	0	93.8003	88.7105
Rv1953	300.372	567.584	355.507	247.989	194.266	1420.25	236.826	366.849	263.777	191.927	249.833	2828.85	2206.98	1216.38	414.67
Rv1954A	893.699	3087.67	1251.54	735.5	479.883	3965.55	732.008	1566.26	718.826	372.421	833.356	13440.8	13521.3	8293.76	2607.68
Rv1954c	63.041	132.171	17.2019	27.2183	33.8231	59.4022	0	0	50.0623	273.93	36.9318	69.1973	151.115	63.5421	11.3467
Rv1955	1356.49	2162.48	1144.12	876.43	256.419	2323.89	1937.67	788.336	281.73	697.356	223.763	8045.01	4962.2	5307.28	1583.38
Rv1956	96.4157	245.334	164.756	189.319	46.8319	9.00033	215.296	85.8583	48.6813	225.124	31.2834	466.258	61.5004	738.299	192.894
[truncated: 2,021 more rows]

## Sheet: S1B
Supplementary Data S1. B) Differential expression analysis of transcript levels during NO exposure using DESeq2
	Log2 fold change			Adj. P-value
RvNumber	20min	2h	24h	20min	2h	24h
Rv0001	-0.980717	-3.05753	-1.86969	0.519745	6.82972e-06	0.00375206
Rv0002	-0.671136	-1.03737	-1.31684	0.52525	0.0432426	0.00274474
Rv0003	-1.0812	-0.863298	-1.38769	0.273378	0.173998	0.00902723
Rv0004	-0.280544	-0.635204	-1.33135	0.863389	0.150765	0.00025976
Rv0005	0.100134	-1.57293	0.0119542	0.969892	0.00137349	0.98804
Rv0006	-0.104995	-1.13378	-0.432937	0.969892	0.015713	0.359807
Rv0007	0.111236	-1.52587	-0.662613	0.969892	0.000917254	0.143681
Rv0008c	0.20155	0.652278	0.0262518	0.967064	0.431956	0.98132
Rv0009	-1.32278	-2.38863	-3.67232	0.365003	0.00232726	9.80648e-08
Rv0010c	-0.570323	-0.676593	-0.000501547	0.833837	0.411792	0.999389
Rv0011c	-0.647542	-0.145762	-0.594847	0.727781	0.857962	0.344791
Rv0012	1.12245	-0.254206	0.419049	0.0790951	0.670972	0.410266
Rv0013	-0.708936	-1.54092	-1.46064	0.694423	0.019359	0.0134796
Rv0014c	0.365485	-0.904967	-0.3471	0.578264	0.00128476	0.21895
Rv0015c	0.514207	-0.20634	-0.509594	0.777201	0.770281	0.385575
Rv0016c	-0.0572319	-0.839329	-0.0778152	0.981752	0.0652331	0.88457
Rv0017c	0.0398963	-0.326142	-1.29884	0.987594	0.552931	0.0014743
Rv0018c	-0.0171735	-1.01299	-0.686622	0.993877	0.0166128	0.0794089
Rv0019c	-0.19251	-0.968165	-0.740047	0.944926	0.0647811	0.122588
Rv0020c	0.0334675	-0.355457	0.0472514	0.988882	0.506931	0.938171
Rv0021c	-1.27948	0.123181	-1.40075	NA	0.915383	0.0999635
Rv0022c	0.688362	2.5513	-0.431491	NA	0.0219486	0.756304
Rv0023	0.19855	0.658725	-0.118559	0.967064	0.431358	0.89709
Rv0024	0.966502	0.743403	0.471373	0.278724	0.197222	0.393377
Rv0025	0.626733	0.790033	-0.0309193	0.518758	0.0888716	0.960513
Rv0026	-0.130086	-0.652524	-0.671471	0.975719	0.473898	0.416278
Rv0027	0.901914	1.1961	1.45321	NA	0.205686	0.0846694
Rv0028	0.288395	1.86104	1.51914	NA	0.0197894	0.0422212
Rv0029	-0.240637	-0.717908	-0.675646	0.898187	0.123799	0.103983
Rv0030	-1.32282	-0.64867	-0.347287	NA	0.531104	0.739379
Rv0031	-1.3542	-1.18428	-0.172452	0.398774	0.18401	0.866363
Rv0032	-1.23592	-0.0738003	-0.674712	0.447033	0.946081	0.435818
Rv0033	-1.06003	-0.935432	-1.42728	0.492277	0.233668	0.0349045
Rv0034	-1.0119	0.781158	-0.951891	NA	0.517123	0.396215
Rv0035	-0.528363	0.570902	-0.631733	0.89583	0.606778	0.534281
Rv0036c	0.293295	-0.629633	-0.958677	0.895258	0.264665	0.045345
Rv0037c	0.0294861	0.412642	-0.281319	0.993877	0.649515	0.753609
Rv0038	0.537218	1.31485	1.10298	0.777103	0.0280659	0.0426577
Rv0039c	0.0390389	0.237013	0.308855	0.992308	0.762266	0.668478
Rv0040c	-0.15949	0.099222	0.252178	0.966902	0.890799	0.677523
Rv0041	0.198832	-0.403267	-0.456613	0.913821	0.395623	0.272184
Rv0042c	0.220569	-0.312855	-1.11517	0.938965	0.635077	0.0270429
Rv0043c	-0.377407	0.346021	0.137468	0.895258	0.653635	0.861643
Rv0044c	-0.378293	0.183941	0.648376	0.88679	0.808564	0.288037
Rv0045c	-1.19453	-0.999191	-0.330894	0.335729	0.180924	0.675899
Rv0046c	-0.0484628	-0.495973	-0.0376227	0.99288	0.615056	0.97479
Rv0047c	-0.582361	-1.22041	-0.400385	0.836253	0.13246	0.639327
Rv0048c	-0.46193	-0.0953058	-0.193985	0.916508	0.943181	0.879559
Rv0049	-0.195438	0.20073	0.548008	0.967064	0.840471	0.51114
Rv0050	-0.0889182	-0.906209	0.0630048	0.975844	0.128649	0.932102
Rv0051	-0.173957	-0.275822	0.229007	0.967064	0.722565	0.756741
Rv0052	-0.516833	-0.66476	-0.301911	0.768432	0.270357	0.620077
Rv0053	-1.45786	-1.50381	-1.56558	0.111599	0.0239825	0.00851273
Rv0054	-0.209805	-1.98726	1.00638	0.921044	1.3945e-05	0.0216618
Rv0055	-0.818254	-2.41522	0.361035	0.580323	8.4929e-05	0.611526
Rv0056	-0.513844	-2.31878	0.460796	0.620838	4.18857e-09	0.281805
Rv0057	-0.218165	-2.77815	-0.177085	0.966902	5.89186e-05	0.842903
Rv0058	-0.261642	-0.691728	0.933375	0.913821	0.251725	0.0704433
Rv0059	-0.352623	-0.257787	0.537476	0.866553	0.690223	0.316475
Rv0060	0.255392	0.0140293	1.50566	0.889839	0.980676	4.29327e-05
Rv0061c	-0.857929	-1.66374	-0.985331	0.50618	0.00585553	0.087269
Rv0062	-1.6707	0.0131881	-0.962529	NA	0.990529	0.30045
Rv0063	0.376318	0.960885	0.422282	0.897244	0.176857	0.559685
Rv0064	0.246185	0.800628	2.8697	0.916508	0.174995	2.31484e-10
Rv0064A	-0.357299	-0.318985	2.31107	0.890889	0.652736	3.81226e-06
Rv0065	0.146346	0.452718	2.38903	0.969892	0.584285	6.88916e-05
Rv0066c	0.639997	0.291688	0.292863	0.492277	0.592625	0.548647
Rv0067c	0.23761	0.715324	1.16565	0.938965	0.247017	0.0244785
Rv0068	1.34902	2.50304	0.014388	NA	0.00284444	0.99256
Rv0069c	-0.837516	-0.477576	-1.24138	0.728948	0.62332	0.109284
Rv0070c	-1.65027	-0.27805	-1.34958	0.321768	0.811735	0.139494
Rv0071	-0.447855	2.77715	2.49509	0.894127	4.62318e-05	6.88916e-05
Rv0072	-0.231306	-0.369423	-0.970708	0.945822	0.625243	0.102452
Rv0073	-0.121322	-1.35699	-0.807414	0.975259	0.0544391	0.231722
Rv0074	-0.604925	-0.684619	-1.07336	0.731324	0.302088	0.056253
Rv0075	-0.343492	-1.61446	-0.886652	0.836253	0.000203061	0.0330376
Rv0076c	-1.62798	0.791186	-1.18189	NA	0.530457	0.297436
Rv0077c	0.0350336	1.44266	0.38138	NA	0.138537	0.725159
Rv0078	-1.3668	0.228884	-0.126674	NA	0.795127	0.887443
Rv0078A	0.716634	0.7108	1.46148	0.269469	0.0841434	1.23708e-05
Rv0079	5.22302	5.97721	6.01779	6.16089e-07	9.46486e-10	5.08529e-11
Rv0080	5.03475	5.91394	6.48824	1.96965e-08	2.94993e-12	1.05104e-16
Rv0081	2.26398	1.64381	2.91095	0.0354122	0.075407	0.000202742
Rv0082	1.01812	1.26691	2.21673	0.519745	0.0994142	0.00058144
Rv0083	0.395192	0.569631	1.68472	0.863389	0.377657	0.000731861
Rv0084	0.19894	0.490131	0.877222	0.969892	0.647349	0.344303
Rv0085	1.07213	0.742249	1.09866	0.531846	0.406299	0.151676
Rv0086	0.448357	0.556766	1.20611	0.762443	0.284375	0.0040016
Rv0087	0.0887023	-0.557599	0.539008	0.975259	0.331094	0.297436
Rv0088	0.133841	-1.00165	0.564387	0.966902	0.0282426	0.194236
Rv0089	-0.445783	1.30153	0.404764	NA	0.221914	0.730985
Rv0090	0.468007	2.24688	0.764075	NA	0.0114518	0.431943
Rv0091	-0.965462	-0.321589	-1.03976	0.614716	0.734422	0.173906
Rv0092	0.0173114	1.05088	1.47105	0.993877	0.0338223	0.000462431
Rv0093c	0.666881	0.72699	1.05685	0.513844	0.153342	0.0134085
Rv0094c	1.12251	3.47912	3.19905	0.472456	5.70387e-07	5.3524e-07
Rv0095c	-0.0837268	0.898884	2.23542	0.981772	0.22185	0.000148574
Rv0096	0.160696	1.93487	1.14362	0.974098	0.0235694	0.16853
Rv0097	-0.268917	1.06027	0.755753	0.944926	0.153101	0.28022
Rv0098	0.763914	-0.308227	-0.40615	0.710981	0.725335	0.608071
Rv0099	-0.861455	1.19715	0.0968415	0.757536	0.20322	0.934652
Rv0100	0.547054	1.08937	-1.67842	NA	0.259833	0.0558051
Rv0101	0.0528332	0.931827	0.216986	0.985536	0.113469	0.7361
Rv0102	0.576078	1.68845	0.842946	0.538894	3.83598e-05	0.0334692
Rv0103c	-0.347048	-0.0787228	-0.321464	0.791823	0.882489	0.434969
Rv0104	-1.22493	0.944955	-2.03401	0.445049	0.269435	0.00493801
Rv0105c	-0.608624	3.35737	-0.222809	NA	0.00681077	0.89606
Rv0106	-1.37622	0.817186	-0.133242	NA	0.482787	0.920188
Rv0107c	-0.0085109	-0.493309	-1.55509	0.995168	0.280001	1.25689e-05
Rv0108c	-1.0648	-0.922766	-1.56815	0.279338	0.140074	0.00267183
Rv0109	-0.138774	-1.47255	-0.492506	0.967064	0.00404606	0.353734
Rv0110	-1.43328	-0.621026	-0.965628	0.244239	0.471677	0.190699
Rv0111	-0.362567	0.112777	-1.7616	0.921044	0.917729	0.0201577
Rv0112	-0.877613	-1.48851	-0.950335	0.730201	0.0969876	0.274954
Rv0113	-0.936017	-1.66395	-0.730956	0.52525	0.0160126	0.29274
Rv0114	-1.23416	-1.00399	-1.92352	0.490702	0.272593	0.0126601
Rv0115	-0.376751	0.00157845	-0.670674	0.912775	0.998243	0.400231
Rv0116c	1.34442	2.05758	3.08116	0.118511	0.000632718	2.60109e-09
Rv0117	0.969849	1.60734	0.238073	0.274339	0.00137727	0.691155
Rv0118c	1.23393	0.456331	2.75971	0.0188733	0.384758	1.99666e-13
Rv0119	0.0513912	-0.141388	-0.407284	0.988002	0.860839	0.539205
Rv0120c	0.831111	0.336411	0.972486	0.403489	0.602052	0.0494778
Rv0121c	-0.493921	0.805007	1.67563	NA	0.414572	0.0405609
Rv0122	-0.0514081	-0.194831	1.95336	0.985536	0.758795	8.00569e-06
Rv0123	0.075356	1.02045	2.4449	0.981772	0.12938	6.29829e-06
Rv0124	1.13771	1.19638	1.45872	NA	0.185808	0.0715541
Rv0125	0.450783	-0.0631317	1.32488	0.727781	0.913892	0.00050056
Rv0126	-0.0848319	-0.279554	0.590208	0.969892	0.526167	0.0917466
Rv0127	-0.411085	0.345548	0.0852373	0.913821	0.74173	0.941814
Rv0128	-1.13555	0.0606127	0.207814	0.493189	0.952648	0.828686
Rv0129c	0.259651	-1.05084	-0.163806	0.954539	0.188887	0.85739
Rv0130	-1.3802	0.889841	-2.05844	NA	0.457757	0.0481221
Rv0131c	-0.00301258	1.13347	1.19241	0.998058	0.0410838	0.0145534
Rv0132c	1.24533	2.18488	3.23586	0.176681	0.000108574	3.46688e-11
Rv0133	0.724572	1.20698	1.60189	0.355037	0.00404821	1.09282e-05
Rv0134	0.323193	0.893368	0.437041	0.912712	0.203594	0.534574
Rv0135c	0.189593	0.894383	0.657128	0.955577	0.130832	0.231884
Rv0136	0.0861585	1.39027	1.90439	0.969892	7.79539e-05	3.50621e-10
Rv0137c	0.176179	-0.0971944	0.691023	0.94822	0.881596	0.134297
Rv0138	-0.970264	-0.905342	-2.49243	NA	0.363804	0.00219793
Rv0139	-0.581801	-0.313232	-0.958511	0.777201	0.687428	0.118541
Rv0140	2.18017	3.13958	3.46353	0.00624514	6.63343e-06	2.97206e-08
Rv0141c	1.03553	1.14622	0.167169	0.483634	0.129496	0.847105
Rv0142	0.00695796	0.89409	1.22095	NA	0.388199	0.181413
Rv0143c	0.257453	0.940308	-0.0609585	0.913864	0.104319	0.934077
Rv0144	-0.358548	-1.38772	-0.634194	0.912712	0.062989	0.394492
Rv0145	0.663704	-1.64501	-0.611976	0.725972	0.0109087	0.353714
Rv0146	1.74378	-0.159282	0.995785	0.0245065	0.858568	0.119822
Rv0147	0.975075	0.0334913	1.98949	0.365835	0.966821	0.000142831
Rv0148	-0.309606	-0.788386	1.37789	0.892303	0.163933	0.00299048
Rv0149	-0.323852	-0.731068	1.47865	0.889839	0.21312	0.00185174
Rv0150c	0.331515	2.50151	-0.974703	NA	0.0290703	0.446418
Rv0151c	0.100347	1.24366	0.779043	0.979119	0.0784223	0.250043
Rv0152c	-0.824665	1.31482	0.274181	0.833837	0.23695	0.832962
Rv0153c	0.627732	0.235754	0.507263	0.521341	0.672097	0.268703
Rv0154c	0.658429	-0.167303	1.08417	0.447033	0.758795	0.00561121
Rv0155	-0.0569147	-0.412457	-1.33276	0.987476	0.593928	0.0254826
Rv0156	0.149313	0.437103	-2.60629	NA	0.67613	0.0013402
Rv0157	0.119948	-0.0888626	-2.02797	0.969892	0.902262	1.57741e-05
Rv0157A	-0.387739	0.370927	0.0704067	0.865899	0.583127	0.922316
Rv0158	0.431682	-0.299217	-0.490755	0.817129	0.632185	0.355547
Rv0159c	-0.671471	2.69826	1.01494	0.849409	0.00153811	0.25577
Rv0160c	0.309268	3.36952	1.78841	0.956246	9.31573e-05	0.03674
Rv0161	-1.1086	1.04844	0.091728	NA	0.257981	0.936614
Rv0162c	-0.116389	1.09232	-0.615747	NA	0.22405	0.498897
Rv0163	0.594831	0.62136	-0.360109	0.849409	0.509932	0.700948
Rv0164	-1.27896	-4.62305	-2.20784	0.207086	4.46433e-15	0.000110752
Rv0165c	-1.26088	-2.67823	-2.71792	0.398774	0.000466943	9.5828e-05
Rv0166	-0.754698	-3.35249	-2.46785	0.743813	3.98786e-06	0.000287784
Rv0167	-0.0936559	-0.952254	-2.07317	0.975719	0.125545	4.12884e-05
Rv0168	-0.0278481	-1.97171	-1.90432	0.993877	0.000504601	0.000183375
Rv0169	0.0616975	-2.22554	-1.8264	0.985536	0.000299355	0.00116186
Rv0170	0.0764431	-2.19425	-2.02355	0.981752	7.51694e-05	5.28224e-05
Rv0171	-0.362808	-1.13738	-2.35565	0.856166	0.032641	6.14655e-08
Rv0172	0.0104493	-1.51797	-1.90966	0.995168	0.0056998	6.21676e-05
Rv0173	0.154193	-1.57038	-1.97115	0.965654	0.00149024	5.05052e-06
Rv0174	0.489097	-1.27065	-1.93026	0.727781	0.00801028	1.89231e-06
Rv0175	-0.192355	-0.719082	-1.68922	0.944926	0.179343	8.23033e-05
Rv0176	-0.470968	-0.945448	-2.08373	0.826744	0.134675	5.24553e-05
Rv0177	-0.0991814	-2.33059	-0.300898	0.975719	5.82389e-05	0.660348
Rv0178	-0.20178	-1.99823	-1.16552	0.938965	2.94893e-05	0.00962258
Rv0179c	-0.49917	-1.69267	0.396034	0.731324	0.000443242	0.445336
Rv0180c	-0.555109	-0.0256534	0.846188	0.825169	0.978318	0.202556
Rv0181c	0.0564898	-0.155665	2.00268	0.982525	0.810694	4.65796e-06
Rv0182c	0.0152795	0.0954601	1.93542	0.993877	0.872361	2.73869e-07
Rv0183	0.267544	0.825177	-0.647113	0.929105	0.221914	0.312241
Rv0184	-0.132773	-0.102789	1.47045	0.966902	0.867004	0.000255333
Rv0185	-0.693174	0.261657	1.61777	0.743813	0.757315	0.0090514
Rv0186	-0.362265	0.53894	1.65106	0.889839	0.43915	0.0019707
Rv0186A	0.326814	3.91737	2.24711	0.897449	1.76885e-13	9.28583e-06
Rv0187	0.704915	1.23829	1.65133	0.615034	0.037943	0.00119901
Rv0188	0.494876	1.48715	4.60228	0.833837	0.0201963	2.54059e-19
Rv0189c	0.290176	0.307703	-0.128266	0.863389	0.539257	0.801394
Rv0190	0.689262	0.958509	3.04954	0.615034	0.116274	1.38628e-10
Rv0191	-0.939975	-0.580012	-0.228009	0.276629	0.305283	0.695077
Rv0192	-0.481955	-1.16025	-1.00553	0.728948	0.0141847	0.0183292
Rv0192A	0.241975	-0.43195	-0.316325	NA	0.589105	0.680721
Rv0193c	0.204648	1.74764	0.660319	0.967064	0.0163172	0.377559
Rv0194	-0.248899	2.94992	1.41013	0.967117	0.00149978	0.134609
Rv0195	-0.534727	2.86046	1.89743	NA	0.0178809	0.116425
Rv0196	0.515799	1.14089	-0.114626	NA	0.255788	0.926432
Rv0197	-0.193098	1.24698	0.0497219	0.967064	0.125588	0.964554
Rv0198c	-0.617605	-1.45159	-0.871451	0.493189	0.000643097	0.0297592
Rv0199	0.443164	1.04881	-0.533111	0.913864	0.305833	0.61317
Rv0200	0.425346	0.774895	-1.7453	0.912712	0.417497	0.0271981
Rv0201c	-0.210636	0.590742	0.816296	0.967064	0.543917	0.33859
Rv0202c	-0.127258	-0.187905	1.12189	0.967064	0.741079	0.00600133
Rv0203	-0.814931	-1.29464	-1.97466	0.492277	0.0238899	7.48148e-05
Rv0204c	-0.131567	0.137209	-0.23519	0.967064	0.839517	0.693471
Rv0205	-0.0631479	0.510698	-1.49712	NA	0.528028	0.0217484
Rv0206c	0.22903	-1.106	0.680447	0.892971	0.00488151	0.0644482
Rv0207c	-0.275035	-0.245204	1.16041	0.916508	0.744283	0.0387167
Rv0208c	-0.614082	-1.57524	1.33344	0.733637	0.0114518	0.0176868
Rv0209	-0.246056	0.205433	-0.0650447	NA	0.891179	0.969875
Rv0210	-0.139657	0.228078	-0.671078	0.978949	0.849455	0.50213
Rv0211	1.78458	1.49081	3.89532	0.028267	0.0370861	1.34744e-11
Rv0212c	0.452593	1.28512	0.929818	0.814523	0.0139215	0.0561638
Rv0213c	-0.201984	1.23066	0.0638231	0.967064	0.119358	0.951539
Rv0214	0.558597	1.40017	1.22409	0.847287	0.0708233	0.0836205
Rv0215c	-0.103323	-0.703981	-0.685946	0.969892	0.174131	0.13854
Rv0216	-0.784031	0.43376	-0.544446	0.777201	0.674992	0.564085
Rv0217c	-0.580067	0.277393	-1.3072	0.863389	0.790786	0.105359
Rv0218	-0.596542	0.791898	0.198498	0.825169	0.312786	0.821471
Rv0219	-0.817732	1.55063	-0.787128	NA	0.181084	0.524082
Rv0220	0.193374	-0.702928	-1.14033	0.927914	0.154844	0.00523572
Rv0221	0.397489	-0.683508	-0.533663	0.840469	0.241803	0.326419
Rv0222	0.344045	0.614157	-0.144221	0.865899	0.276893	0.82004
Rv0223c	0.0546996	0.342588	0.388268	0.985536	0.618196	0.523616
Rv0224c	-0.612239	-0.327604	-2.10236	NA	0.753535	0.00912086
Rv0225	-0.466085	-0.016096	-1.32401	0.866446	0.986249	0.0425715
Rv0226c	-0.245179	-0.195774	-3.91409	0.944926	0.807942	6.71097e-11
Rv0227c	-0.805317	-2.24426	-2.99787	0.492277	3.22714e-05	2.90631e-10
Rv0228	-0.0200855	1.01213	0.304074	0.995077	0.174449	0.703743
Rv0229c	-0.0750852	-0.246759	-1.14741	0.978949	0.685299	0.0111447
Rv0230c	-0.447807	0.444891	0.557504	0.837038	0.510928	0.34797
Rv0231	-0.84118	-0.782338	-1.3606	0.640715	0.329329	0.0431003
Rv0232	-0.183961	-2.14405	-0.939189	0.967064	0.000767793	0.136334
Rv0233	-0.118761	-1.09615	0.15743	0.975259	0.137563	0.851524
Rv0234c	0.0728771	0.677279	0.282005	0.985536	0.439374	0.754551
Rv0235c	-0.180444	1.03082	0.145986	0.969892	0.201255	0.875855
Rv0236A	-1.09694	-1.11925	-2.37435	NA	0.293994	0.00881593
Rv0236c	-0.461084	-0.130486	-1.19868	0.863389	0.884161	0.0565344
Rv0237	-0.692459	-0.537411	-1.56487	0.869628	0.663012	0.121212
Rv0238	0.361097	0.0859228	0.352163	0.856166	0.900133	0.520252
Rv0239	0.610951	-1.29573	0.390405	0.820209	0.0933183	0.635009
Rv0240	-0.754976	0.642869	0.493548	NA	0.608047	0.686538
Rv0241c	0.441921	0.530671	0.759066	0.777201	0.336705	0.102568
Rv0242c	0.888142	1.02163	0.599932	0.359229	0.0703609	0.26588
Rv0243	1.30739	0.842096	0.944477	0.0432531	0.140787	0.0582876
Rv0244c	3.0545	1.45099	2.38098	0.000709177	0.124058	0.00297748
Rv0245	0.731621	1.19914	1.6464	0.444892	0.0146848	8.54592e-05
Rv0246	-0.317492	1.04554	0.0188974	0.914983	0.150765	0.985508
Rv0247c	-0.00848208	-2.48071	-1.50265	0.995475	3.22532e-07	0.00101328
Rv0248c	-0.0805315	-2.24961	-1.48122	0.975259	1.2773e-07	0.000191653
Rv0249c	-0.144486	-1.88529	-1.3463	0.969892	0.00261826	0.0207326
Rv0250c	-0.983861	-3.12317	-0.891118	0.578093	1.52658e-05	0.245392
Rv0251c	-0.000252104	-0.112224	3.16661	0.999962	0.894794	1.92796e-09
Rv0252	0.251977	0.10854	0.219881	0.929105	0.892575	0.753609
Rv0253	0.0682592	0.723031	1.02189	0.988882	0.48304	0.259146
Rv0254c	-0.951959	-0.0766097	-0.356018	NA	0.93611	0.659545
Rv0255c	0.0274325	-0.0245877	-0.468155	0.993877	0.972971	0.400231
Rv0256c	-0.200977	-0.471227	-0.269842	0.955577	0.496049	0.689675
Rv0257	0.212597	1.47758	2.1207	0.966902	0.0417412	0.000646551
Rv0258c	0.869427	2.33599	1.7008	NA	0.0111913	0.0539128
Rv0259c	-0.268294	2.60992	-0.123283	NA	0.0168012	0.934853
Rv0260c	0.481496	4.15613	-0.724459	NA	0.00014676	0.601782
Rv0261c	-0.999487	-0.511479	-1.41507	0.681759	0.631635	0.0970129
Rv0262c	-0.346364	-0.839722	0.556874	0.825169	0.0587705	0.176403
Rv0263c	-0.496559	0.151639	0.475227	0.847893	0.862148	0.501432
Rv0264c	0.352146	0.658051	0.566724	0.912712	0.395926	0.432498
Rv0265c	0.80029	0.903353	-0.416255	0.541274	0.164054	0.523184
Rv0266c	0.0535732	0.264783	0.0409095	0.984905	0.672647	0.954107
Rv0267	-0.307767	2.45272	0.5321	NA	0.0132016	0.639327
Rv0268c	-0.730892	-1.23639	-0.631801	0.525568	0.0261614	0.241489
Rv0269c	0.363121	0.928617	0.13367	0.873959	0.115963	0.844934
Rv0270	0.642547	0.597428	0.655965	0.602873	0.302852	0.199214
Rv0271c	0.51917	0.776305	0.953628	0.768432	0.201373	0.0703629
Rv0272c	0.377384	-0.580242	1.20561	0.866166	0.370329	0.0204154
Rv0273c	0.381587	-0.738173	1.17362	0.870712	0.251559	0.0299103
Rv0274	0.931787	2.08724	1.34088	0.42208	0.000348342	0.0143818
Rv0275c	0.134884	0.616722	2.67883	0.978949	0.56333	0.000860188
Rv0276	0.870553	0.932182	2.09209	0.643078	0.257046	0.0017028
Rv0277A	0.379406	1.07748	1.36739	0.873737	0.079754	0.00966945
Rv0277c	-0.519591	0.353777	-0.070083	0.825169	0.634909	0.932183
Rv0278c	-0.217039	0.991251	0.2036	0.945822	0.0887282	0.75772
Rv0279c	-0.344184	0.128304	0.0867108	0.88705	0.861625	0.90013
Rv0280	-0.0823262	0.69245	0.156414	0.978949	0.250199	0.818217
Rv0281	0.0173261	-1.59535	0.183408	0.993877	0.00204676	0.768001
Rv0282	1.54484	1.21235	2.89786	0.0306933	0.0559865	1.32777e-08
Rv0283	1.14448	2.89973	2.79361	0.286259	1.73926e-06	3.46748e-07
Rv0284	0.773683	1.50118	2.4275	0.42208	0.00287084	1.19081e-08
Rv0285	0.552422	2.32004	2.58242	0.777201	5.88065e-05	4.84547e-07
Rv0286	0.570599	-0.261589	2.07497	0.713673	0.695272	8.88245e-06
Rv0287	0.216177	0.639632	2.1348	0.938965	0.279737	2.94536e-06
Rv0288	0.481013	-0.509143	2.18645	0.801579	0.431358	4.8609e-06
Rv0289	0.538226	-0.631531	2.1316	0.777201	0.344706	3.15533e-05
Rv0290	0.547623	1.58417	2.60305	0.760755	0.00595134	8.58871e-08
Rv0291	0.721244	1.00782	2.81789	0.625799	0.119482	3.4232e-08
Rv0292	0.319797	0.759428	2.52166	0.898187	0.229906	2.49323e-07
Rv0293c	0.617528	1.71111	2.81051	0.733637	0.00519016	5.92873e-08
Rv0294	-0.0163052	1.26059	0.341051	NA	0.165696	0.73552
Rv0295c	-0.203643	-0.305482	-2.92537	0.969892	0.776243	0.000200503
Rv0296c	-0.458262	0.631247	-1.42944	0.890607	0.469687	0.045345
Rv0297	0.188352	0.20694	0.0501632	0.955577	0.770334	0.949436
Rv0298	-0.0565161	-0.890086	-1.17984	0.989122	0.312865	0.124633
Rv0299	0.117554	0.97886	-1.38555	0.969892	0.083733	0.00440858
Rv0300	0.313756	-0.499228	0.0108928	0.895258	0.432351	0.990882
Rv0301	0.209503	-0.759593	-0.0779655	0.934423	0.164117	0.901957
Rv0302	-0.706735	-1.29382	-1.0102	0.729556	0.0703635	0.125419
Rv0303	0.124748	-0.116815	-0.825283	0.969892	0.871409	0.116493
Rv0304c	-0.0413106	1.79148	0.867261	0.993877	0.0361623	0.309753
Rv0305c	0.432911	1.66468	1.02064	0.856166	0.00640828	0.0774938
Rv0306	0.473101	1.85013	0.845313	NA	0.0764489	0.436374
Rv0307c	0.364098	0.955866	2.50516	0.863389	0.082007	1.02093e-08
Rv0308	0.649247	0.824614	0.183477	0.512145	0.0875377	0.731255
Rv0309	-0.372896	-0.774889	0.295356	0.825169	0.111709	0.551034
Rv0310c	-0.830677	1.83256	0.671929	NA	0.101317	0.57938
Rv0311	1.63001	2.59556	3.37387	0.0434375	3.19187e-05	6.83462e-10
Rv0312	-0.585269	-0.981877	-0.845327	0.492277	0.017852	0.0230964
Rv0313	0.337817	0.4726	2.16667	0.904074	0.542432	0.000141366
Rv0314c	0.0336519	1.0315	-0.54884	0.990469	0.0599797	0.305761
Rv0315	-1.30814	-2.19077	-3.43402	0.059228	2.41584e-05	6.99623e-14
Rv0316	-1.24713	-1.30232	-4.54838	NA	0.177045	6.6018e-08
Rv0317c	0.0129533	0.284649	-1.28059	0.995168	0.678579	0.0129414
Rv0318c	-0.789092	1.10558	-0.940235	NA	0.183308	0.232036
Rv0319	0.0328234	1.62085	-0.944438	NA	0.0373811	0.234881
Rv0320	-0.112637	2.14343	-0.005031	NA	0.00688955	0.997073
Rv0321	-0.88136	0.335734	-1.33318	NA	0.782113	0.176403
Rv0322	-1.83129	1.06969	-0.705504	NA	0.390359	0.574539
Rv0323c	-0.119623	1.34121	-0.0801419	NA	0.234782	0.957441
Rv0324	0.305858	2.41617	1.62954	0.89583	3.67242e-07	0.000284211
Rv0325	-0.906094	1.03082	0.511364	NA	0.388199	0.6831
Rv0326	0.111176	1.60347	0.734147	NA	0.0688377	0.415439
Rv0327c	0.0745044	3.25234	4.42107	0.987824	3.87217e-05	2.7435e-10
Rv0328	1.37138	1.67166	2.64355	0.181944	0.0130443	4.02099e-06
Rv0329c	-0.939734	2.30771	0.616665	NA	0.012926	0.55573
Rv0330c	-0.161921	1.92644	0.528006	NA	0.0148891	0.550714
Rv0331	0.678038	0.932951	1.21696	0.562658	0.0837911	0.00834831
Rv0332	-0.359321	0.11343	-0.479299	0.912775	0.905681	0.547181
Rv0333	0.401423	0.869644	0.0944736	0.84119	0.125588	0.887443
Rv0334	0.466505	0.204423	0.363516	0.817129	0.766622	0.544705
Rv0335c	1.70596	2.69449	1.69714	NA	0.0139215	0.117202
Rv0336	0.0795699	1.93046	2.22409	0.985571	0.0261993	0.00384182
Rv0337c	-0.785155	-1.4881	-1.24897	0.215885	0.00013852	0.000440893
Rv0338c	0.147614	-1.63165	-2.07732	0.944926	1.27961e-05	1.79103e-10
Rv0339c	-0.105285	-0.545186	-1.23238	0.973035	0.376533	0.012204
Rv0340	0.43734	0.456299	0.792356	0.863389	0.550161	0.210999
Rv0341	-0.0319213	0.459453	0.547703	0.995168	0.750021	0.693684
Rv0342	0.101002	-0.19771	0.820742	0.979302	0.827654	0.246894
Rv0343	-0.0508408	0.748059	0.64568	0.990469	0.408015	0.441204
Rv0344c	-1.20718	0.547022	-1.37204	NA	0.648682	0.175248
Rv0345	-0.430697	1.54665	0.0443149	0.892971	0.030594	0.965647
Rv0346c	-0.573918	-1.1817	-1.87129	0.777201	0.0752254	0.000843777
Rv0347	0.815372	1.46808	1.3781	0.57786	0.0219914	0.0164441
Rv0348	0.196082	0.245027	1.37666	0.955577	0.726357	0.00680815
Rv0349	-0.0990504	1.15411	1.42185	0.975259	0.0302703	0.00207678
Rv0350	1.28813	-0.414896	0.219425	0.278724	0.632185	0.801394
Rv0351	0.66799	-1.31523	-0.223348	0.733637	0.0600409	0.781888
Rv0352	0.615778	-0.496858	-0.301075	0.667567	0.434768	0.620331
Rv0353	0.493431	0.0750485	0.0241395	0.825169	0.928293	0.978571
Rv0354c	-0.712366	2.61084	0.878293	NA	0.0154563	0.457085
Rv0355c	0.30035	1.86291	0.67627	0.895258	0.00024227	0.188342
Rv0356c	-0.845403	0.985389	0.139252	NA	0.376508	0.912906
Rv0357c	-1.00255	-0.299189	-1.23574	0.518758	0.735934	0.0704433
Rv0358	0.129906	0.581753	-0.812941	NA	0.599074	0.421076
Rv0359	0.345996	0.989405	-0.261904	NA	0.328154	0.820105
Rv0360c	-0.488531	-1.91782	-0.591651	0.863389	0.00760994	0.43427
Rv0361	0.733062	0.275903	0.491237	0.513844	0.669633	0.367874
Rv0362	-0.205713	0.705613	-0.469052	0.968764	0.461734	0.615738
Rv0363c	0.880541	0.130062	0.205167	0.20989	0.824573	0.69229
Rv0364	-0.780829	-0.678823	-0.975799	0.580675	0.306971	0.0879966
Rv0365c	0.408491	1.15877	0.580537	0.863389	0.0601224	0.341681
Rv0366c	0.0953359	-0.38389	-0.644908	NA	0.706297	0.476358
Rv0367c	0.314811	0.439693	1.31094	0.913864	0.584659	0.0350337
Rv0368c	0.231509	2.64488	1.69704	NA	0.0109276	0.096778
Rv0369c	0.190741	0.284243	-0.315266	0.955577	0.669913	0.604862
Rv0370c	-0.512978	0.475507	0.166762	0.889839	0.637085	0.872857
Rv0371c	0.610099	1.87923	0.847467	NA	0.151848	0.551034
Rv0372c	1.64093	2.35118	-0.281211	NA	0.0259632	0.836374
Rv0373c	-0.108486	0.847087	1.48204	0.975844	0.237098	0.0127255
Rv0374c	0.561589	2.39135	1.38423	NA	0.0356043	0.229901
Rv0375c	-1.04477	1.76239	1.30556	NA	0.0500077	0.128616
Rv0376c	0.357667	1.60825	2.5405	0.899145	0.0138977	4.74023e-06
Rv0377	0.619446	1.78424	1.85097	0.724027	0.00145344	0.00022614
Rv0378	0.56204	2.39427	1.06568	NA	0.0431126	0.398523
Rv0379	-1.36249	-2.56856	-1.84482	0.42208	0.00248854	0.0223458
Rv0380c	-0.379722	0.458361	-0.605353	NA	0.625817	0.4777
Rv0381c	0.134995	0.930303	0.360619	NA	0.115691	0.561312
Rv0382c	-0.135956	0.380124	-0.366538	0.969892	0.613018	0.592152
Rv0383c	0.603962	0.99965	0.979345	0.733637	0.126459	0.0916811
Rv0384c	0.46777	0.334163	1.3119	0.824797	0.63082	0.0110182
Rv0385	-0.0775285	1.2474	1.22961	NA	0.176967	0.144746
Rv0386	0.235442	1.33124	0.589785	0.948482	0.0487625	0.382605
Rv0387c	0.853771	0.846336	1.02419	NA	0.227267	0.0963891
Rv0388c	-0.68389	0.539297	-0.631341	NA	0.682807	0.618711
Rv0389	0.809283	1.81106	1.16462	0.628347	0.00754241	0.0693664
Rv0390	-0.234246	-0.0559432	-0.508644	0.955577	0.948912	0.474007
Rv0391	-0.648091	-0.586011	-0.613583	0.674679	0.369666	0.293366
Rv0392c	0.30621	0.231903	0.301278	0.865899	0.677407	0.542346
Rv0393	0.995872	2.27372	-0.505561	NA	0.0281461	0.684729
Rv0394c	0.127556	0.465144	-1.00325	0.975719	0.621145	0.19792
Rv0395	0.898512	3.1429	-0.647006	NA	0.00596809	0.655956
Rv0396	-0.263107	1.937	0.744853	NA	0.0710232	0.516353
Rv0397	1.34865	3.4638	0.93252	NA	0.0022436	0.47767
Rv0398c	-0.512478	1.53121	1.65683	0.779592	0.00298443	0.000313808
Rv0399c	0.451816	1.1792	1.07229	0.836253	0.0515543	0.0490368
Rv0400c	0.909871	1.27997	1.56822	0.268461	0.0104295	0.000274591
Rv0401	0.453399	0.783579	-0.784209	NA	0.380158	0.350442
Rv0402c	-0.205104	-0.133798	-0.0544547	0.969892	0.909173	0.967182
Rv0403c	-0.800003	-0.494647	-0.0523351	NA	0.71056	0.97479
Rv0404	-0.659753	-1.59969	-0.734788	0.837038	0.0762763	0.421076
Rv0405	-0.267088	-1.59768	-1.47898	0.944926	0.0226657	0.0190453
Rv0406c	0.772852	1.63635	1.62246	NA	0.00633361	0.00262787
Rv0407	0.0502373	0.00432024	0.0208222	0.981772	0.993388	0.973831
Rv0408	-0.261913	-0.299053	-0.992867	0.90778	0.63082	0.0375082
Rv0409	0.167903	-0.758389	-0.548595	0.955577	0.150765	0.263446
Rv0410c	0.439756	1.22067	2.21106	0.879788	0.0964119	0.0002978
Rv0411c	0.473395	0.378355	2.83959	0.849409	0.632262	3.06439e-07
Rv0412c	0.813518	1.03668	2.25552	0.667567	0.181736	0.000371616
Rv0413	0.485129	1.26057	0.0533336	0.912775	0.230935	0.970648
Rv0414c	-0.114365	0.855323	-1.02621	NA	0.469687	0.348813
Rv0415	0.18937	0.229283	0.903654	0.966306	0.763803	0.125405
Rv0416	0.0803973	0.63247	0.760359	NA	0.405788	0.260545
Rv0417	0.0807864	1.19465	1.20596	NA	0.0746961	0.0464473
Rv0418	0.0173861	-0.404481	-1.6045	0.995077	0.567715	0.00247954
Rv0419	0.102027	0.228983	1.12705	0.969892	0.678579	0.00509244
Rv0420c	-0.837432	-1.66594	-1.89043	0.647879	0.0210002	0.00327818
Rv0421c	-0.105964	-0.197012	0.348429	NA	0.758827	0.542723
Rv0422c	-0.747459	-0.852597	0.290526	0.333075	0.0528123	0.523063
Rv0423c	0.308663	-0.588555	0.784315	0.833837	0.173998	0.0328502
Rv0424c	-0.712867	-2.70693	-0.566884	0.513844	1.3215e-08	0.271836
Rv0425c	0.01936	-0.402732	0.895257	0.993877	0.469235	0.0422212
Rv0426c	0.248803	-0.846756	1.63258	0.913864	0.135743	0.000415805
Rv0427c	0.887886	1.03839	0.995591	0.230809	0.0261614	0.0168358
Rv0428c	-0.629345	0.205936	-1.05296	NA	0.871409	0.29274
Rv0429c	-0.559899	-0.0181442	-0.348534	NA	0.987806	0.744154
Rv0430	-0.725096	-1.94547	-2.87513	0.826301	0.0330612	0.000313808
Rv0431	-0.130482	-0.821618	-1.50387	0.975259	0.304811	0.0246562
Rv0432	0.160478	-0.594904	-1.06253	0.955577	0.235724	0.0109464
Rv0433	-0.0576419	-0.615183	-0.902842	0.981772	0.217825	0.0329058
Rv0434	-0.394727	-0.289737	-0.835358	0.836253	0.631957	0.0804929
Rv0435c	0.383578	-0.279841	-1.09656	0.856166	0.670097	0.0282631
Rv0436c	0.00883331	-0.379718	-1.85351	0.996475	0.642786	0.00263317
Rv0437c	0.413707	-0.555836	-0.689099	0.80226	0.288883	0.133769
Rv0438c	0.21154	-0.382796	0.279004	0.955577	0.609916	0.693471
Rv0439c	0.575236	0.850009	-1.28969	0.837038	0.305248	0.0753903
Rv0440	-0.108262	-0.587095	-0.0275957	0.981752	0.540017	0.982517
Rv0441c	-0.40017	0.589508	0.569076	NA	0.580415	0.566432
Rv0442c	-0.528792	0.529342	-0.13522	0.766471	0.406299	0.843284
Rv0443	0.703492	-0.0336123	-0.462289	0.688004	0.968847	0.501432
Rv0444c	-0.535808	-0.650988	-1.20433	0.765252	0.301386	0.0210932
Rv0445c	-0.288795	-0.654712	-1.36674	0.912775	0.314419	0.0102002
Rv0446c	0.292636	-0.625825	-1.95913	0.92404	0.414572	0.00115959
Rv0447c	-0.354509	-0.0265999	-0.180614	0.944926	0.982452	0.876539
Rv0448c	-0.273589	0.709784	0.344372	NA	0.541189	0.775228
Rv0449c	-1.03012	-0.360644	-0.336652	0.492277	0.671805	0.676106
Rv0450c	0.37348	0.33632	0.929581	0.856166	0.602208	0.0612782
Rv0451c	0.381588	0.742496	0.873203	0.856166	0.203003	0.085189
Rv0452	0.187222	0.895064	0.141482	0.965654	0.161449	0.845818
Rv0453	-0.846942	0.920995	0.236584	0.777201	0.364341	0.83418
Rv0454	-0.255281	1.22061	-0.301477	NA	0.287121	0.821471
Rv0455c	0.684195	0.438897	0.133126	0.618757	0.514287	0.847738
Rv0456A	0.285231	1.28705	0.205067	NA	0.262749	0.881629
Rv0456B	-0.118294	0.433118	0.501658	0.969892	0.506172	0.384064
Rv0456c	0.263898	1.33481	-0.32728	NA	0.0544391	0.674996
Rv0457c	0.488881	1.49821	0.869815	0.777201	0.00448481	0.0834475
Rv0458	0.269746	-0.0970946	1.27747	0.913864	0.900219	0.0152518
Rv0459	-0.0453984	0.220779	1.79622	0.990161	0.790786	0.00211751
Rv0460	-0.659138	-0.056462	-0.507286	0.833837	0.958666	0.576729
Rv0461	-0.94429	-0.506112	-0.829912	0.42208	0.469235	0.157276
Rv0462	0.281847	-0.958355	-0.988473	0.911671	0.1096	0.0616681
Rv0463	0.402906	-0.768943	-1.03987	0.902694	0.373348	0.165535
Rv0464c	-0.490216	-1.88164	0.12363	0.825169	0.00137349	0.866363
Rv0465c	-0.7722	-0.0149474	2.27169	0.733637	0.988317	0.000851759
Rv0466	-0.701843	-0.784	-1.57849	0.801579	0.387935	0.0362854
Rv0467	2.59726	1.25282	3.1755	0.0180104	0.224856	0.000168417
Rv0468	0.502626	-1.55263	-0.484517	0.88541	0.0661275	0.591261
Rv0469	-0.532271	-2.54741	-1.1558	0.802533	1.51566e-05	0.0463799
Rv0470A	0.498788	-0.985879	0.155644	0.866166	0.226557	0.86595
Rv0470c	-0.0761712	-0.669287	-0.477089	0.975719	0.169086	0.294567
Rv0471c	0.107897	-0.758915	0.494801	0.975719	0.295253	0.478113
Rv0472c	0.671915	0.592637	0.495679	0.50618	0.261201	0.307797
Rv0473	-0.0222603	0.561654	1.10567	0.993877	0.226069	0.00317551
Rv0474	-0.307623	-2.20202	-0.644495	0.894147	1.30755e-05	0.220361
Rv0475	0.171795	-0.991575	0.423057	0.959563	0.0812819	0.457597
Rv0476	0.845704	1.74169	1.34144	0.513844	0.0039468	0.0158067
Rv0477	-0.181071	-0.123052	1.1496	0.955577	0.855124	0.0118971
Rv0478	-0.580286	-0.263099	0.371117	0.777201	0.734199	0.592152
Rv0479c	-0.689548	-2.34634	-0.340047	0.562658	2.67213e-06	0.554069
Rv0480c	-0.973416	-2.63064	-1.12726	0.217484	1.9033e-08	0.0137715
Rv0481c	-0.112507	0.242509	0.473368	0.969892	0.714707	0.398976
Rv0482	0.203167	1.65859	0.367378	NA	0.0777121	0.731579
Rv0483	1.0313	0.95633	0.397527	0.49432	0.228663	0.624394
Rv0484c	0.368507	0.4362	-0.179941	0.833837	0.408215	0.739661
Rv0485	0.705951	0.798071	1.49328	0.727781	0.288907	0.0165743
Rv0486	0.438267	0.939683	1.08772	0.863389	0.179728	0.0761096
Rv0487	0.441172	0.516441	0.852009	0.82788	0.417508	0.106063
Rv0488	-0.0951986	2.08638	-0.299395	NA	0.0212366	0.789321
Rv0489	0.187441	1.12379	0.113	0.966902	0.0960699	0.888043
Rv0490	0.670772	0.566575	0.331225	0.672447	0.409716	0.618963
Rv0491	0.124492	0.378476	0.320368	0.969892	0.56796	0.601692
Rv0492A	-1.05387	0.858063	-1.12427	NA	0.547305	0.403627
Rv0492c	0.846597	1.19083	0.349823	0.731324	0.176967	0.714808
Rv0493c	-0.00498843	0.83351	0.477621	NA	0.436421	0.65748
Rv0494	0.829883	2.37279	0.808086	NA	0.0121789	0.433904
Rv0495c	0.210898	0.865063	0.392704	0.914983	0.0666268	0.401261
Rv0496	-0.218947	-0.625214	-0.897712	0.912775	0.193413	0.0282107
Rv0497	-0.24554	-0.653201	-1.10121	0.913821	0.241803	0.0181947
Rv0498	-0.85543	-0.573308	-2.40478	NA	0.595356	0.00381155
Rv0499	-0.443496	-1.10304	-1.36642	0.899145	0.211103	0.0812109
Rv0500	-0.329244	-0.198987	-1.68112	0.897449	0.789193	0.00141304
Rv0500A	-0.818171	-0.0826424	-0.885894	0.444368	0.907104	0.0819899
Rv0500B	-1.07751	-1.67291	-2.01986	0.365003	0.0105962	0.000462431
Rv0501	-1.02728	-1.71262	-1.01693	0.0662355	3.87217e-05	0.00937662
Rv0502	-0.263692	-1.57503	-0.836401	0.897449	0.00072463	0.0610897
Rv0503c	-0.0759948	-1.60939	-1.37926	0.973665	3.16671e-05	7.8334e-05
Rv0504c	0.0816383	-0.468769	0.0104185	0.981772	0.546255	0.99256
Rv0505c	0.24953	-0.498396	0.053551	0.902694	0.356817	0.932183
Rv0506	-0.113007	-1.48433	-0.251863	0.969892	0.00145623	0.634564
Rv0507	-0.0804511	-1.07309	-0.351377	0.969892	0.00538563	0.374302
Rv0508	0.389196	-2.29184	0.221366	0.760755	1.45929e-09	0.624834
Rv0509	0.37615	-0.0729336	0.513559	0.863165	0.921778	0.360386
Rv0510	0.0770934	0.676348	-0.180193	0.981229	0.284924	0.795078
Rv0511	0.216751	-0.0903282	-0.027845	0.944926	0.905681	0.973771
Rv0512	-0.0254766	-0.056567	-0.330383	0.993877	0.946081	0.634885
Rv0513	-0.268037	-1.05654	-0.851553	0.913821	0.0755953	0.116425
Rv0514	-0.876748	-0.293006	-1.38519	0.783152	0.807942	0.144918
Rv0515	0.230919	1.91885	2.45693	0.966902	0.0199493	0.00065884
Rv0516c	-0.393052	-2.1146	-2.30148	0.91629	0.0143318	0.00282358
Rv0517	-1.12035	-2.44732	-2.01807	0.164511	1.96942e-06	1.82175e-05
Rv0518	0.495701	-0.639451	-0.755779	0.820209	0.338699	0.198769
Rv0519c	0.555932	0.744366	-0.935725	0.873959	0.450173	0.288266
Rv0520	-0.872269	0.164783	-1.39112	NA	0.887201	0.104748
Rv0521	-0.609219	1.1347	-1.56145	NA	0.385636	0.199194
Rv0522	-0.0614162	0.927028	1.50183	0.983868	0.131419	0.00329592
Rv0523c	-0.277075	0.295984	0.817073	0.94822	0.750138	0.283656
Rv0524	0.903747	2.35895	-0.109359	0.622342	0.00128476	0.90986
Rv0525	0.84776	1.80589	-0.169913	0.733637	0.0354105	0.869881
Rv0526	0.264197	1.19567	-0.0897827	0.969892	0.387339	0.960339
Rv0527	-0.00698946	2.12166	-0.329597	0.997616	0.010576	0.73587
Rv0528	0.669102	1.79234	-0.394291	0.761932	0.0111174	0.617728
Rv0529	0.477236	0.72362	-0.861424	0.863389	0.365315	0.223179
Rv0530	0.0564852	-0.507164	-0.0203299	0.981772	0.37063	0.97736
Rv0531	-1.75414	0.823549	-0.744333	NA	0.463222	0.487756
Rv0532	0.234851	-0.772846	-0.607098	0.936659	0.209626	0.293366
Rv0533c	-0.397376	-0.489287	-0.46675	0.863389	0.461376	0.436954
Rv0534c	-0.291735	-1.42095	-1.56706	0.944926	0.0712954	0.0255699
Rv0535	0.353763	0.71498	0.631451	NA	0.432351	0.457031
Rv0536	-0.0282152	0.613639	0.718943	0.993877	0.509189	0.387765
Rv0537c	0.712055	0.541536	0.480316	0.63601	0.438548	0.452119
Rv0538	0.473303	0.464985	0.632714	0.728948	0.368372	0.149769
Rv0539	-0.547897	-0.111382	-1.42422	NA	0.921778	0.0843166
Rv0540	0.0678642	0.783	0.149102	NA	0.276229	0.854364
Rv0541c	0.0312322	0.465325	-0.0765095	0.993877	0.615611	0.941814
Rv0542c	-1.3338	-1.61068	-2.58997	0.374382	0.0556265	0.000378747
Rv0543c	-0.759886	-1.68169	-0.920184	0.413607	0.000379747	0.0422828
Rv0544c	-0.00013921	-1.1202	-1.53513	0.999962	0.0933183	0.0075647
Rv0545c	-0.181336	-0.765672	-1.52787	0.955577	0.190175	0.0013402
Rv0546c	0.574593	-0.0885614	-1.03947	0.744841	0.90845	0.0646038
Rv0547c	-0.293295	-0.0182194	0.0468984	0.959563	0.987806	0.971964
Rv0548c	0.291006	-0.133436	0.670459	0.863389	0.802916	0.092463
Rv0549c	0.117998	1.78713	2.92498	0.975719	0.00903399	4.84547e-07
Rv0550c	1.11562	3.09496	1.26498	0.603949	0.0002638	0.145034
Rv0551c	0.607841	0.487146	-0.677752	0.767934	0.524458	0.308461
Rv0552	0.0613729	1.74666	1.24799	0.983868	0.00153811	0.015605
Rv0553	0.135029	1.44438	0.952717	NA	0.010023	0.0745503
Rv0554	-0.875102	0.454195	-0.164158	NA	0.692106	0.892342
Rv0555	-0.0830767	0.22425	-1.44305	0.979892	0.759478	0.00726403
Rv0556	0.127131	-0.498681	-0.594669	0.967323	0.398318	0.250043
Rv0557	-0.0519558	0.355864	-0.768087	0.988002	0.625817	0.204114
Rv0558	1.07092	0.609252	0.652428	0.0704041	0.227462	0.13998
Rv0559c	0.0117697	0.380152	-0.649327	0.995456	0.648934	0.366261
Rv0560c	0.97602	0.983929	0.132725	0.42208	0.138985	0.863801
Rv0561c	0.317287	1.07425	0.664949	0.899145	0.0726994	0.249452
Rv0562	0.0107529	-0.496266	-0.990493	0.995168	0.453088	0.0654995
Rv0563	0.67613	3.068	2.63132	0.733637	1.0267e-06	4.8609e-06
Rv0564c	-0.145311	1.33857	0.828277	0.969892	0.0592721	0.224796
Rv0565c	-0.617904	0.685323	-0.167121	0.785702	0.3776	0.842988
Rv0566c	-0.11703	0.48163	-0.967431	0.976056	0.579116	0.177956
Rv0567	-0.838592	-1.95679	-1.75286	0.477771	0.000448114	0.000514544
Rv0568	0.281802	0.821565	1.12276	0.912775	0.193143	0.0379555
Rv0569	3.27445	4.31095	1.8222	0.000548855	7.61167e-07	0.0395727
Rv0570	3.4599	3.79811	2.55892	0.00346268	0.000322345	0.0131078
Rv0571c	3.14458	2.85194	1.1625	0.0019946	0.00283304	0.241339
Rv0572c	3.62838	2.22973	2.47496	9.64799e-05	0.0192746	0.00380479
Rv0573c	2.49462	3.19238	1.37837	0.0180104	0.000251402	0.119469
Rv0574c	3.18726	4.0382	2.32327	0.000805383	3.36326e-06	0.0061177
Rv0575c	0.860913	1.78326	3.22458	0.742909	0.0442639	1.7234e-05
Rv0576	-0.102544	0.666201	0.525669	0.975719	0.344079	0.421838
Rv0577	0.0899767	0.305922	0.766858	0.973393	0.589105	0.0829305
Rv0578c	0.0960518	0.273785	0.354645	0.979119	0.73915	0.633356
Rv0579	1.1091	1.61464	0.956341	0.244239	0.00571702	0.0858163
Rv0580c	0.847442	0.573599	1.5153	0.321662	0.297056	0.000451171
Rv0581	0.186564	-0.146109	1.01882	0.967064	0.871409	0.117765
Rv0582	-0.0477422	-0.0899264	0.53647	NA	0.932556	0.534574
Rv0583c	-0.150011	-0.411123	-0.744295	0.969892	0.599966	0.253194
Rv0584	-0.345136	-0.698356	-1.39241	0.912775	0.3776	0.032018
Rv0585c	-0.247999	1.1226	-0.262604	0.944926	0.0876035	0.717455
Rv0586	0.163812	0.94801	1.03653	0.959717	0.079616	0.0288715
Rv0587	0.56271	0.474719	1.61162	0.755272	0.49002	0.00197824
Rv0588	0.173813	-0.306778	1.07832	0.950842	0.605905	0.0149368
Rv0589	0.0245037	-1.35275	0.897579	0.993877	0.0156929	0.0849171
Rv0590	-0.162482	0.462254	0.628247	0.967064	0.547324	0.346006
Rv0590A	-0.204437	-0.706246	-0.382537	NA	0.532381	0.738641
Rv0591	0.341672	0.67579	0.502569	0.917657	0.436421	0.542722
Rv0592	0.0130847	2.61218	0.412361	NA	0.00400408	0.703743
Rv0593	0.0491233	1.46272	1.26491	0.992906	0.09434	0.11658
Rv0594	-0.175744	0.988106	0.0956092	0.967064	0.144183	0.904093
Rv0595c	0.265922	1.46764	1.08602	NA	0.0370861	0.0988046
Rv0596c	0.759367	1.23165	0.487165	NA	0.187156	0.622213
Rv0597c	0.121069	0.851623	0.112444	0.969892	0.154355	0.869881
Rv0598c	-0.00899409	0.314604	1.00211	0.99601	0.675749	0.087137
Rv0599c	0.0523303	1.4303	0.216659	0.993877	0.185612	0.864836
Rv0600c	-0.567855	1.19411	0.624081	0.897449	0.262799	0.566518
Rv0601c	-0.813256	3.06678	1.54673	NA	0.00479617	0.167161
Rv0602c	-0.0125965	3.32728	-0.311832	NA	0.00102271	0.821728
Rv0603	-0.895061	0.126231	0.992903	NA	0.925989	0.352352
Rv0604	-0.0489056	-1.26535	-1.54014	0.989122	0.07843	0.0141761
Rv0605	0.872299	2.61483	3.03554	0.545259	2.45086e-05	3.29137e-08
Rv0606	0.297938	1.88712	2.90565	0.935201	0.0078648	1.7825e-06
Rv0607	-0.430214	0.957589	2.06082	0.913821	0.316053	0.00891279
Rv0608	0.182086	-1.7019	0.0347923	0.945822	0.000352315	0.958892
Rv0609	-0.51061	-0.168762	0.863924	0.833837	0.838222	0.165559
Rv0609A	-0.144355	0.269016	0.651018	0.975719	0.799922	0.475142
Rv0610c	-0.419687	-0.493417	-1.00269	0.899145	0.593096	0.191559
Rv0611c	0.698181	-0.752535	0.0694981	0.618757	0.234246	0.926432
Rv0612	-0.424287	-0.10042	-0.557604	NA	0.946081	0.674326
Rv0613c	-0.80196	-1.42938	-2.57251	0.724141	0.0746961	0.000132676
Rv0614	-1.20207	1.8209	-0.389657	NA	0.0197894	0.667419
Rv0615	0.00349276	0.274829	1.14587	0.997804	0.696149	0.0307179
Rv0616A	-0.10342	0.179192	1.05338	0.975259	0.796528	0.0417256
Rv0616c	0.728165	2.11906	-0.554339	NA	0.0565245	0.66856
Rv0617	-0.238597	0.144016	-0.14717	0.966902	0.892575	0.883418
Rv0618	-0.0770667	0.594361	0.101346	NA	0.631957	0.944094
Rv0619	-0.351654	2.20803	0.441487	NA	0.0666268	0.757603
Rv0620	0.492615	2.72542	0.713214	NA	0.0281383	0.621591
Rv0621	0.532164	1.72667	1.93266	0.836253	0.0102913	0.00112596
Rv0622	0.0978407	1.31125	1.85044	0.979119	0.0525976	0.0013034
Rv0623	0.184027	0.561621	0.993849	0.95597	0.365259	0.0532172
Rv0624	0.0604771	-0.546224	0.269972	0.981772	0.306971	0.61235
Rv0625c	0.29674	-0.0318314	-1.24409	0.955577	0.979085	0.156455
Rv0626	0.0781956	-1.17372	0.0473108	0.981752	0.0587863	0.954107
Rv0627	0.0320793	0.408669	0.443619	NA	0.737863	0.703743
Rv0628c	0.489357	1.5212	2.65849	0.817129	0.00828815	3.40007e-08
Rv0629c	-0.306893	0.324842	-0.556475	0.917455	0.69305	0.435158
Rv0630c	0.267678	0.551748	-1.04478	0.895258	0.274932	0.0137938
Rv0631c	0.185341	0.538386	-1.63817	0.969892	0.603795	0.0480239
Rv0632c	0.622935	1.16886	-0.276591	0.602873	0.0223204	0.618963
Rv0633c	-0.826281	-0.0999085	-0.412762	0.693419	0.92036	0.618963
Rv0634A	-0.774016	-0.725624	-1.13286	0.46559	0.195239	0.0170735
Rv0634B	-0.983047	-2.94554	-1.28084	0.565261	3.8548e-05	0.0727842
Rv0634c	0.310309	0.27476	-0.0893067	0.901425	0.698959	0.902777
Rv0635	-0.951489	-3.07701	-1.62616	0.384032	2.29004e-08	0.00206692
Rv0636	-0.19355	-1.73969	-1.57444	0.94822	0.000902845	0.000939089
Rv0637	-1.27651	-3.0383	-1.75405	0.194332	4.04295e-07	0.0021064
Rv0638	-0.549469	-1.2059	-0.704638	0.578264	0.00511588	0.0832302
Rv0639	-0.117558	-1.09836	-0.210223	0.967064	0.0201963	0.689675
Rv0640	-0.269579	-2.51316	-0.698162	0.893301	4.32414e-09	0.113102
Rv0641	0.0781974	-1.09113	-0.545806	0.975259	0.0188306	0.224808
Rv0642c	-0.476852	-1.41683	-1.69864	0.565261	5.82696e-05	4.0076e-08
Rv0643c	-0.965815	-2.32197	-1.78341	0.453546	0.000200717	0.00197824
Rv0644c	-0.819225	-1.26004	-1.35843	0.519745	0.0402243	0.0119213
Rv0645c	-0.634359	0.0909866	-0.676967	0.820209	0.929339	0.389945
Rv0646c	0.302868	-0.20983	-0.608635	0.913821	0.793128	0.352352
Rv0647c	0.341428	-0.0600998	-0.817284	0.892303	0.938436	0.144194
Rv0648	0.581841	1.68157	0.427534	0.778454	0.00674402	0.532513
Rv0649	-1.21267	1.16729	-0.774782	NA	0.362823	0.562775
Rv0650	0.314142	1.76847	0.26711	NA	0.164117	0.863527
Rv0651	-0.0542654	-0.718696	-0.846903	0.982853	0.18608	0.0747188
Rv0652	-0.320348	-0.956046	-1.27105	0.895258	0.109309	0.0127255
Rv0653c	0.443416	0.899898	0.870595	0.88541	0.242966	0.214255
Rv0654	0.805804	1.93197	1.08004	0.513844	0.000467016	0.0430698
Rv0655	-0.480176	-2.51192	-1.68462	0.825169	8.74854e-06	0.00135058
Rv0656c	0.17636	0.414724	-0.794676	NA	0.638276	0.300786
Rv0657c	0.26241	0.0595137	0.671893	0.944926	0.946793	0.334042
Rv0658c	0.0103545	-0.271218	-0.890853	0.99601	0.756997	0.204475
Rv0659c	0.392697	1.07301	0.818742	0.863389	0.0789808	0.144662
Rv0660c	0.604361	0.534026	0.985418	0.677814	0.390413	0.0532397
Rv0661c	-0.286218	1.76223	-0.432498	NA	0.190175	0.792602
Rv0662c	-0.930773	1.21477	-0.279488	NA	0.392352	0.86595
Rv0663	0.184937	0.424712	-0.236089	0.944926	0.440605	0.661176
Rv0664	0.232942	-0.431952	-0.373169	NA	0.660469	0.694556
Rv0665	0.23364	-0.620869	-2.11063	NA	0.583127	0.0185154
Rv0666	-0.361012	1.22407	0.0472928	NA	0.310176	0.977356
Rv0667	-0.29743	-2.53581	-1.88118	0.869628	1.7055e-09	1.22585e-06
Rv0668	0.182475	-1.93135	-1.7673	0.927195	2.25205e-06	1.49597e-06
Rv0669c	-0.67351	0.131152	-2.00179	0.791823	0.896136	0.00349369
Rv0670	1.06204	1.6186	2.17818	0.365703	0.0141847	0.000126353
Rv0671	0.00969953	0.84967	1.10933	0.995168	0.0894494	0.00967322
Rv0672	0.130755	0.426369	0.742966	0.966902	0.387935	0.0675292
Rv0673	0.35484	1.14916	1.01988	0.897449	0.0807933	0.0876725
Rv0674	-0.441393	0.685574	-0.216195	0.903558	0.469561	0.833353
Rv0675	-0.26493	0.464935	-0.0482103	0.961253	0.640226	0.969311
Rv0676c	0.760818	-0.23413	1.01941	0.617454	0.766748	0.0900346
Rv0677c	0.699893	0.577042	0.67966	0.711018	0.452477	0.313089
Rv0678	0.532176	0.479948	2.3776	0.836253	0.56434	9.65711e-05
Rv0679c	0.105486	-0.197046	-0.0793248	0.969892	0.721388	0.886924
Rv0680c	-0.0985767	0.580803	0.435274	0.975719	0.38381	0.487991
Rv0681	-0.040793	-0.493619	-0.352351	0.988882	0.436953	0.55735
Rv0682	-1.21972	-3.15156	-0.870496	0.0010394	1.00256e-21	0.00792446
Rv0683	-0.569285	-3.34851	-0.695463	0.518758	3.36715e-19	0.0758281
Rv0684	-0.482745	-1.97989	-1.08182	0.674679	1.40754e-06	0.00526774
Rv0685	-0.0497786	-2.55219	-1.40421	0.981772	2.97274e-11	0.000116447
Rv0686	0.0329631	0.502856	0.859637	0.98838	0.265823	0.0210774
Rv0687	-0.107019	-0.224149	-0.52114	0.969892	0.720239	0.31197
Rv0688	-0.0903331	0.00244729	0.155223	0.974098	0.9971	0.789702
Rv0689c	1.37428	2.80816	0.111111	NA	0.0281383	0.953203
Rv0690c	-0.201696	-0.46846	-0.140848	0.944926	0.439424	0.82823
Rv0691c	0.61792	1.00149	1.03148	0.731324	0.118258	0.0700012
Rv0692	1.34626	0.107374	-0.984576	0.409971	0.925989	0.25577
Rv0693	1.13145	0.321215	-1.59569	0.420608	0.720378	0.0174333
Rv0694	1.06559	0.105032	-2.02319	0.279338	0.895468	0.000106836
Rv0695	-0.327688	-0.98096	-1.65502	0.944926	0.285188	0.0354491
Rv0696	-0.377598	-1.61649	-2.59648	0.856166	0.00215634	9.23344e-09
Rv0697	-0.396205	-0.477319	-3.11994	0.904074	0.605382	2.69897e-06
Rv0698	0.068563	-0.286985	-0.858251	0.990161	0.824573	0.432498
Rv0699	-0.721597	1.26316	-0.952868	NA	0.365315	0.505483
Rv0700	-1.24411	-4.69526	-3.67539	0.264518	1.22343e-14	6.96709e-11
Rv0701	-1.33879	-3.73031	-3.98858	0.0760809	1.78261e-12	7.02103e-17
Rv0702	-0.940696	-3.63594	-3.85507	0.299134	8.19962e-14	2.10976e-18
Rv0703	-1.13021	-5.48601	-4.03962	0.282689	8.61313e-22	9.72721e-15
Rv0704	-0.692657	-3.95667	-3.26343	0.631947	1.13073e-13	2.84052e-11
Rv0705	-0.780125	-4.38068	-3.14468	0.59679	5.72594e-15	1.62876e-09
Rv0706	-0.498618	-2.3733	-3.04224	0.895807	0.0063947	8.20215e-05
Rv0707	0.28071	-2.86774	-3.32268	0.912712	5.18592e-08	1.44736e-12
Rv0708	-0.0141035	-4.37007	-3.18295	0.995168	2.80313e-16	1.24982e-10
Rv0709	0.0260008	-4.6385	-3.67976	0.993877	1.93756e-21	1.69291e-16
Rv0710	-0.0111386	-4.23853	-3.5477	0.995168	1.06884e-18	6.3981e-16
Rv0711	0.203545	0.0245339	0.626901	0.953502	0.975299	0.284278
Rv0712	0.272219	1.06795	1.34361	0.881231	0.0123498	0.000256059
Rv0713	-0.551697	-0.610315	-1.36398	0.640715	0.235294	0.00105192
Rv0714	-1.34292	-3.4301	-2.28193	0.21446	9.2158e-08	0.000169371
Rv0715	-1.4164	-3.10025	-2.60246	0.0939136	1.45148e-07	1.69321e-06
Rv0716	-0.990518	-5.07917	-3.50135	0.541274	3.60182e-14	2.88572e-08
Rv0717	-1.63539	-4.1357	-3.72132	0.145533	6.61822e-09	1.77434e-08
Rv0718	-0.159236	-3.50864	-3.41706	0.966902	4.35776e-12	1.03199e-13
Rv0719	-0.0143743	-2.99541	-1.97612	0.995077	3.85783e-10	1.02568e-05
Rv0720	-0.128762	-4.03616	-2.93364	0.969892	3.35108e-12	6.08632e-08
Rv0721	-0.162759	-2.76159	-2.5874	0.955577	2.53542e-09	6.38175e-10
Rv0722	-0.261022	-3.59342	-2.66752	0.910678	2.28166e-14	9.91805e-10
Rv0723	-0.12987	-1.10677	-2.53787	0.973035	0.120825	1.33904e-05
Rv0724	0.424931	0.58962	1.8667	0.825169	0.320024	4.74944e-05
Rv0724A	-0.396681	0.615953	-0.284487	NA	0.615611	0.826052
Rv0725c	-0.450596	0.406229	-0.67095	0.916508	0.732634	0.532399
Rv0726c	0.530193	0.324437	-0.00166661	0.733637	0.615611	0.998699
Rv0727c	0.732457	2.29856	-0.642924	NA	0.0328554	0.607179
Rv0728c	-0.140289	1.72587	-0.317662	NA	0.123524	0.817069
Rv0729	0.148868	1.1993	0.519999	NA	0.059153	0.421838
Rv0730	0.911102	0.642114	0.576672	0.195856	0.199281	0.20157
Rv0731c	-0.0825361	-0.547894	-1.24945	0.983868	0.552931	0.0959133
Rv0732	-0.293467	-1.10211	-2.22242	0.912712	0.0757157	1.35226e-05
Rv0733	-0.564021	-0.272014	-1.84465	0.821352	0.746862	0.00250194
Rv0734	-0.456809	-0.550162	-2.14795	0.898187	0.580887	0.00462479
Rv0735	-0.357369	-0.195564	0.0301066	NA	0.82297	0.976251
Rv0736	-0.186125	1.00709	0.567395	NA	0.298319	0.560966
Rv0737	-1.41753	0.972705	-0.118895	NA	0.390359	0.931539
Rv0738	0.630212	1.53633	2.20531	0.742909	0.0178032	7.03626e-05
Rv0739	-0.14008	0.204127	-0.537127	0.973393	0.824573	0.487756
Rv0740	-0.526382	-0.479098	0.349317	0.801579	0.488904	0.594054
Rv0741	0.0265767	-1.0274	-0.630212	0.993877	0.0734416	0.250043
Rv0742	-0.977335	0.565242	-1.72519	NA	0.665161	0.129024
Rv0743c	-0.36263	1.3821	0.541479	NA	0.158484	0.601707
Rv0744c	0.489522	0.796256	-0.254872	0.864035	0.321032	0.768001
Rv0745	-0.981709	1.4701	-0.359747	NA	0.198269	0.791358
Rv0746	-0.347054	0.564174	0.965258	NA	0.63042	0.345021
Rv0747	0.276011	0.486853	3.44151	0.904074	0.423013	1.06692e-15
Rv0748	0.355698	0.880447	0.468243	0.870427	0.106656	0.388142
Rv0749	-0.0753893	0.81381	0.320502	NA	0.547344	0.828686
Rv0749A	-0.00414463	0.34005	0.56724	0.997804	0.648459	0.378165
Rv0750	-0.147903	0.393313	0.740355	0.967064	0.551098	0.173984
Rv0751c	0.426013	0.399034	1.35421	0.833837	0.531956	0.00492716
Rv0752c	-0.155537	0.492369	1.19056	0.969892	0.583873	0.0963595
Rv0753c	-0.0695816	0.0653732	1.34553	0.981752	0.928455	0.00440039
Rv0754	-0.0732485	1.89383	2.5451	0.987824	0.0245446	0.000534401
Rv0755A	-0.245197	-1.55252	-0.390557	0.92404	0.00633361	0.523616
Rv0755c	0.192562	-0.0534188	-0.271062	0.944	0.936465	0.618963
Rv0756c	0.842088	0.62872	0.593256	0.274339	0.208248	0.188259
Rv0757	0.235471	0.294097	0.788119	0.902694	0.589128	0.0612645
Rv0758	0.400616	0.62491	1.25615	0.833837	0.264193	0.00564765
Rv0759c	-0.0273045	-0.698507	-0.725478	0.993877	0.303378	0.235249
Rv0760c	-0.365309	-1.14581	-0.481813	0.863389	0.0380512	0.38524
Rv0761c	-0.762902	-1.37071	-0.928123	0.301282	0.00126611	0.0189415
Rv0762c	0.160786	0.749332	1.01121	0.969892	0.324204	0.123873
Rv0763c	0.724127	-0.392767	1.3498	0.724027	0.635936	0.0341079
Rv0764c	0.0811806	0.675924	1.37585	0.981772	0.341041	0.0167991
Rv0765c	0.703232	1.14403	1.75689	0.731324	0.118373	0.00446245
Rv0766c	0.0487599	1.92569	1.73328	0.990161	0.00681077	0.00727346
Rv0767c	0.238921	1.66408	1.88047	NA	0.0746961	0.0244785
Rv0768	0.62977	0.168144	0.894265	0.493189	0.757866	0.0261651
Rv0769	-0.207041	0.765766	0.783906	0.955577	0.243588	0.183298
Rv0770	-0.703556	0.224164	-0.152675	0.733637	0.792196	0.854062
Rv0771	-1.00882	0.908806	0.449609	NA	0.433178	0.705427
Rv0772	-0.232796	0.139087	-0.841347	0.94822	0.866855	0.176236
Rv0773c	-0.396405	-1.249	-2.77634	0.889839	0.0706379	1.2317e-06
Rv0774c	0.592542	-0.287681	-2.31026	0.834544	0.756997	0.000855519
Rv0775	-0.77239	-0.0556449	0.0261344	0.453546	0.9338	0.971356
Rv0776c	0.822535	1.51256	1.26819	NA	0.0758213	0.109486
Rv0777	0.413093	-0.610992	-0.176047	0.728948	0.165466	0.703743
Rv0778	0.106042	-0.50735	-0.683472	0.975259	0.454239	0.240222
Rv0779c	0.142628	1.73639	1.01634	NA	0.137563	0.394165
Rv0780	-0.254589	-0.272372	-0.720339	0.94822	0.752421	0.31197
Rv0781	-0.161104	-0.903711	-0.985223	0.969892	0.229768	0.13972
Rv0782	-0.467894	0.0239446	-0.799203	0.895258	0.982004	0.340335
Rv0783c	-0.212225	0.620499	-0.297325	0.897449	0.120825	0.453333
Rv0784	-0.139041	1.63104	1.07474	NA	0.0601224	0.199983
Rv0785	-0.0517948	0.00199463	-1.86616	0.988002	0.997843	0.000963192
Rv0786c	0.371733	1.13896	1.48752	0.895258	0.0826629	0.00860928
Rv0787	-0.274535	0.693864	-0.351257	NA	0.482689	0.727087
Rv0787A	-0.351061	-1.22238	-1.09014	0.848197	0.0105681	0.0117113
Rv0788	0.00569085	-0.112951	-0.166031	0.997616	0.894488	0.833057
Rv0789c	-0.324247	1.46324	1.76254	NA	0.0970807	0.0244303
Rv0790c	0.00708166	1.96344	2.06101	0.997616	0.00634617	0.00137221
Rv0791c	0.147294	1.83091	2.07568	0.974098	0.016493	0.00216589
Rv0792c	0.0685708	1.96635	2.48524	0.982616	0.000803956	1.4015e-06
Rv0793	-0.507154	2.2957	0.278291	NA	0.0513507	0.848901
Rv0794c	0.203322	1.00419	1.03715	0.944926	0.0567963	0.0261651
Rv0795	0.486959	1.83184	0.165892	NA	0.0353415	0.882838
Rv0796	-0.228954	2.53162	0.126248	NA	0.00161862	0.905557
Rv0797	-0.207683	2.83895	1.02262	NA	0.0010588	0.264507
Rv0798c	-0.191927	-0.440244	-2.17728	0.969892	0.678579	0.00690201
Rv0799c	0.00210002	-0.33409	-1.35405	0.998683	0.630209	0.0091406
Rv0800	0.401794	1.00527	-0.196945	0.856673	0.0894778	0.770378
Rv0801	-0.782315	0.526014	0.0228866	NA	0.4544	0.98019
Rv0802c	0.292949	1.28598	1.14202	NA	0.0469931	0.0538327
Rv0803	0.0644622	0.0138071	-1.35469	0.985536	0.987806	0.0306529
Rv0804	-0.730249	-0.201751	-0.440347	NA	0.891495	0.741354
Rv0805	0.972045	-0.343292	1.28082	0.59679	0.718343	0.0819086
Rv0806c	0.203056	0.48409	0.00779797	0.967064	0.602165	0.994913
Rv0807	1.19057	1.89642	1.66864	0.433533	0.0145284	0.0184781
Rv0808	1.0789	0.797613	1.56428	0.20259	0.181451	0.00128746
Rv0809	-0.238042	-0.928435	-0.790015	0.898187	0.0445466	0.0573979
Rv0810c	0.356362	1.21969	1.1217	0.898187	0.0712241	0.0654025
Rv0811c	0.680912	0.842008	1.0682	0.643078	0.185612	0.0526712
Rv0812	-0.0926042	-1.49493	-0.388237	0.979892	0.0271378	0.595887
Rv0813c	-0.840559	-0.365603	0.148508	0.514492	0.613465	0.839598
Rv0814c	-0.220235	-0.509664	-0.0728131	0.944926	0.440825	0.921281
Rv0815c	-0.496	-0.871837	-0.473037	0.824797	0.179175	0.457031
Rv0816c	0.424592	1.14023	0.233647	NA	0.325843	0.860985
Rv0817c	-0.714367	0.787645	-1.92346	NA	0.46735	0.0358678
Rv0818	0.356435	0.532251	-0.0806865	0.856166	0.349016	0.89776
Rv0819	-0.181875	0.19425	-0.0154522	0.944926	0.737041	0.982582
Rv0820	-0.610081	-0.115457	-0.277205	0.834544	0.909173	0.76393
Rv0821c	0.596007	-0.423101	1.57501	0.602873	0.453198	0.000183092
Rv0822c	0.237905	0.386859	1.52321	0.921044	0.551098	0.00148535
Rv0823c	0.821486	1.25451	1.84179	0.519745	0.0448896	0.000497643
Rv0824c	0.709782	0.380069	0.774118	0.447033	0.500159	0.087137
Rv0825c	-1.47996	-0.339326	-0.28952	0.207818	0.705273	0.7361
Rv0826	0.152717	1.67825	-0.0428635	NA	0.0467635	0.971991
Rv0827c	0.726981	1.14899	0.60983	0.733637	0.140364	0.426349
Rv0828c	-1.11692	2.39991	-1.28	NA	0.0368564	0.301205
Rv0829	-0.150613	1.69001	2.28987	NA	0.0774405	0.0065263
Rv0830	0.94415	1.68041	0.223886	0.330437	0.00158831	0.723094
Rv0831c	0.0355761	-0.673496	-1.07103	0.990161	0.261036	0.0334372
Rv0832	1.15788	1.2962	0.232044	NA	0.185081	0.840386
Rv0833	-0.127292	0.591037	0.667702	NA	0.529209	0.432764
Rv0834c	0.208009	0.868298	1.66045	0.967064	0.292822	0.015142
Rv0835	0.299441	0.497556	1.18837	0.865899	0.299527	0.00183714
Rv0836c	-0.462139	2.42344	2.29966	NA	0.0156556	0.0129414
Rv0837c	0.0421676	0.998042	0.302709	0.993539	0.221369	0.730908
Rv0838	0.13845	0.738365	-0.0386942	NA	0.25869	0.964846
Rv0839	-0.420779	-1.11511	0.873856	0.856166	0.0712241	0.121106
Rv0840c	0.336623	2.10712	0.761698	NA	0.00945483	0.371331
Rv0841	-0.0429458	1.62887	1.35594	NA	0.170564	0.241489
Rv0842	0.198023	1.60153	-0.892412	0.967064	0.0276391	0.221357
Rv0843	0.47405	2.5104	-0.344492	NA	0.00267664	0.739655
Rv0844c	0.453972	1.15966	-0.0754743	0.836253	0.0547427	0.919857
Rv0845	-0.765281	0.663074	-0.67546	0.822262	0.529195	0.488452
Rv0846c	0.559652	3.40855	1.72851	0.777201	9.00565e-10	0.00128564
Rv0847	0.836179	4.8052	3.17308	0.612555	1.92347e-15	2.42891e-08
Rv0848	-0.63006	4.30191	2.71545	0.733637	3.17011e-16	4.43611e-08
Rv0849	-0.397418	3.90134	3.01538	0.902694	5.01066e-09	1.31758e-06
Rv0850	-0.651186	1.43745	1.84119	0.840112	0.102211	0.0167498
Rv0851c	-0.471863	1.32354	0.554089	0.904074	0.162022	0.572632
Rv0852	0.349362	0.564924	-0.686727	0.936169	0.569543	0.441259
Rv0853c	0.403787	0.401442	1.09497	0.856166	0.550161	0.0362736
Rv0854	1.05101	0.176009	-0.0868414	0.0709673	0.752421	0.87693
Rv0855	0.125946	0.852132	0.0630018	0.979302	0.381506	0.958775
Rv0856	-0.118306	-0.814438	0.85006	0.967064	0.104265	0.0540175
Rv0857	0.464	0.622399	1.53261	0.825269	0.335652	0.00267183
Rv0858c	-0.717067	-0.0863621	-0.877226	0.777201	0.9338	0.262766
Rv0859	0.480043	-0.950205	0.185653	0.813448	0.11707	0.785793
Rv0860	0.588262	0.179354	0.928949	0.587884	0.758347	0.0314862
Rv0861c	0.310628	0.803275	0.932506	0.849409	0.0734416	0.0160285
Rv0862c	0.661776	0.974442	0.00349011	0.409971	0.0209751	0.995757
Rv0863	0.0190741	0.17976	0.0507286	0.993877	0.754642	0.934219
Rv0864	0.0688031	-0.0499063	0.59211	0.980149	0.940025	0.224673
Rv0865	0.235083	0.567888	0.024035	0.955577	0.496049	0.982582
Rv0866	-0.0159609	0.329961	0.680206	0.995077	0.639985	0.241428
Rv0867c	-0.861537	-0.733073	-0.828235	0.731324	0.445108	0.340215
Rv0868c	-0.879853	-0.60957	0.749963	0.607553	0.4544	0.294493
Rv0869c	0.480604	0.893802	1.61259	0.767934	0.101611	0.00033136
Rv0870c	-0.0143708	0.803966	0.906921	0.995168	0.198791	0.0983725
Rv0871	-0.485551	-1.34303	-1.12504	0.836874	0.0389336	0.0593098
Rv0872c	0.51391	0.252692	1.57997	0.821352	0.745114	0.00466998
Rv0873	0.461988	0.757076	0.98146	0.731324	0.121767	0.0182387
Rv0874c	0.512865	1.63893	3.60027	0.760755	0.00146528	4.57416e-17
Rv0875c	0.6059	1.45967	1.04197	0.836253	0.07172	0.173764
Rv0876c	0.633701	1.45538	1.51029	0.730201	0.021429	0.00683788
Rv0877	0.614942	1.66309	1.41304	0.731324	0.00634299	0.0103002
Rv0878c	-0.0334476	0.364017	-0.809167	0.993877	0.697754	0.303047
Rv0879c	0.0223826	0.202662	-1.96819	NA	0.877452	0.0464155
Rv0880	-1.30113	0.147178	-0.693123	NA	0.909173	0.534574
Rv0881	-0.259885	-0.693059	-1.08949	0.944	0.334676	0.0759584
Rv0882	-1.26286	-0.94325	-0.995718	NA	0.41417	0.356804
Rv0883c	-0.195641	0.00827212	-0.798273	0.959717	0.990922	0.188342
Rv0884c	1.21378	1.60779	1.76873	0.0116177	0.000113557	1.58094e-06
Rv0885	1.42696	0.578746	2.5337	0.177278	0.478879	3.40391e-05
Rv0886	0.469585	-1.28482	2.10849	0.849409	0.0570631	0.000191913
Rv0887c	0.0961567	0.951563	2.60265	NA	0.363985	0.00186856
Rv0888	-0.738528	-1.599	0.939234	0.820209	0.0824711	0.299864
Rv0889c	0.583049	1.4715	-0.463405	0.912775	0.242962	0.741438
Rv0890c	-0.821741	-0.638417	-2.4862	0.565261	0.370333	5.49471e-06
Rv0891c	-0.893515	-2.89193	-3.41828	0.744841	0.00107769	1.9237e-05
Rv0892	-0.629608	0.36809	-1.32348	0.733637	0.624942	0.0211955
Rv0893c	0.083514	1.54948	0.362422	0.985709	0.0956641	0.728554
Rv0894	-0.161004	2.10282	0.365058	0.973035	0.00903399	0.694955
Rv0895	0.208067	1.70111	-1.6007	NA	0.118397	0.125405
Rv0896	0.5273	-0.733704	-0.794281	0.631312	0.12896	0.0592193
Rv0897c	0.0985281	1.17119	1.55509	0.975844	0.0599749	0.00351686
Rv0898c	0.587085	1.07632	1.73031	0.654003	0.0426449	9.67748e-05
Rv0899	-0.161168	-0.672086	-0.709855	0.966902	0.269435	0.190699
Rv0900	-1.36543	-0.51277	-0.617572	NA	0.567631	0.443314
Rv0901	-0.591801	-0.26502	-0.997678	0.603949	0.635229	0.0204654
Rv0902c	0.480711	1.27135	1.9679	0.825169	0.0368597	0.000126353
Rv0903c	1.01951	1.65104	2.13789	0.493189	0.0238899	0.00074336
Rv0904c	-0.144153	0.954461	-0.0923347	0.969892	0.173597	0.911879
Rv0905	1.72227	0.142456	0.44436	0.0704041	0.885502	0.586408
Rv0906	1.35907	1.58018	0.655806	0.113447	0.0118894	0.301298
Rv0907	0.130388	0.815508	-0.290952	0.973035	0.266578	0.704842
Rv0908	-0.148235	0.218865	-0.524934	0.967064	0.767842	0.396215
Rv0909	0.00195366	-1.99174	-0.240836	0.998683	0.000118025	0.694227
Rv0910	0.322344	-0.390555	-0.460053	0.860234	0.470587	0.33165
Rv0911	-0.111129	-0.0507554	-0.480389	0.975719	0.954144	0.505529
Rv0912	-0.142705	0.885935	-0.275674	NA	0.403855	0.816205
Rv0913c	0.274044	1.01351	0.976443	0.899145	0.058812	0.039955
Rv0914c	1.06894	0.634586	0.803156	0.0794031	0.21624	0.0685359
Rv0915c	0.0937317	1.95441	1.81682	0.981772	0.00875128	0.0071271
Rv0916c	-0.96249	1.61267	0.16185	NA	0.162362	0.90986
Rv0917	-0.296152	0.588698	-0.552438	0.913821	0.402847	0.388073
Rv0918	0.0843738	1.25836	1.62467	0.981772	0.0844228	0.0103947
Rv0919	-1.29376	0.575486	0.647089	0.305424	0.48304	0.377559
Rv0920c	-0.322634	-0.419064	-0.929135	0.915884	0.623547	0.179354
Rv0921	-0.555713	-0.100792	0.475521	0.766471	0.897268	0.436374
Rv0922	0.233707	-0.654563	0.725045	0.944	0.328252	0.220361
Rv0923c	-1.0545	0.668705	0.0581265	NA	0.315031	0.944094
Rv0924c	-1.05181	0.335678	-0.804293	NA	0.731349	0.331179
Rv0925c	-0.270495	-0.290649	-0.683794	0.9292	0.708844	0.289259
Rv0926c	0.306022	0.480206	-0.219922	0.88541	0.388602	0.695616
Rv0927c	-0.112597	0.936091	0.243675	NA	0.370329	0.834748
Rv0928	0.2885	-1.12025	-0.18974	0.87303	0.0134142	0.710334
Rv0929	0.349186	0.782143	-0.509956	0.912775	0.314272	0.502112
Rv0930	0.10695	0.20147	-0.301998	0.975719	0.797364	0.672686
Rv0931c	0.202046	0.323113	-0.307104	0.926813	0.570537	0.551271
Rv0932c	0.371071	0.00708123	-0.661339	0.836253	0.990529	0.165652
Rv0933	-0.242839	-3.22941	-1.813	0.956294	4.99917e-06	0.00762194
Rv0934	0.260258	-1.37566	-1.39049	0.916508	0.0197894	0.00783368
Rv0935	-0.130073	-0.755589	-1.8794	0.974098	0.324956	0.00223593
Rv0936	-0.607115	-1.3244	-2.80521	0.767934	0.0506207	5.11758e-07
Rv0937c	0.608459	0.100218	0.756465	0.484677	0.85897	0.0538637
Rv0938	0.791998	1.37602	0.582385	0.597334	0.0354219	0.374302
Rv0939	0.6793	1.28921	1.55556	0.519745	0.0105962	0.000353984
Rv0940c	-0.0734818	0.477703	-0.810627	0.985205	0.567715	0.256804
Rv0941c	0.392691	0.34074	0.829241	0.863389	0.622311	0.129195
Rv0942	-0.0169569	2.00242	-3.13697	NA	0.0602979	0.00331064
Rv0943c	-0.195843	2.97353	1.20161	NA	0.00952268	0.331179
Rv0944	-0.631157	-1.75388	-1.9782	0.834544	0.0319685	0.00679869
Rv0945	0.103376	-0.436661	-0.680021	0.973393	0.490297	0.202937
Rv0946c	0.970026	1.13156	1.19172	0.274339	0.0393817	0.0132379
Rv0947c	-1.31928	-0.190738	-2.42905	NA	0.905331	0.0486665
Rv0948c	-0.607066	-2.02216	-1.07567	0.810467	0.00356659	0.111166
Rv0949	0.296973	0.623503	0.710941	0.892303	0.260459	0.141541
Rv0950c	-0.221883	-0.250964	-2.44883	0.967064	0.804626	0.000662374
Rv0951	-0.0319879	-0.581709	-1.22313	0.993877	0.445431	0.0479741
Rv0952	0.314154	-1.09202	-1.14336	0.898187	0.0734416	0.0347102
Rv0953c	-0.251997	0.413227	0.114926	0.944926	0.580887	0.883328
Rv0954	0.0385115	-0.122153	-0.581891	0.988882	0.863648	0.279946
Rv0955	-0.242547	-0.35193	-0.555747	0.898187	0.496049	0.201951
Rv0956	-1.00026	-2.52269	-2.33544	0.492277	0.000155341	0.000132676
Rv0957	-0.513785	-1.65245	-1.85886	0.777201	0.00344185	0.000209815
Rv0958	0.0733047	0.609765	1.39323	0.981752	0.321982	0.00465391
Rv0959	-0.107126	-0.354192	1.26167	0.969892	0.507519	0.00157446
Rv0959A	0.313447	1.05581	0.115765	NA	0.263697	0.919393
Rv0960	0.0868905	0.332775	0.0338523	0.981772	0.701398	0.974421
Rv0961	-0.0135017	0.00755253	-0.342305	0.993877	0.989135	0.422712
Rv0962c	0.181434	3.76285	1.00853	NA	7.40577e-05	0.341381
Rv0963c	-1.21248	1.45885	-2.49361	NA	0.205721	0.0174573
Rv0964c	-1.09877	0.454572	-1.96369	NA	0.695272	0.0368059
Rv0965c	-1.0039	-1.11066	-0.70463	0.199413	0.030179	0.143661
Rv0966c	-0.266042	-0.0472714	0.520841	0.944926	0.959431	0.482418
Rv0967	0.984206	1.69618	2.30418	0.492277	0.0141024	0.0001102
Rv0968	0.804982	1.87491	2.29228	0.503058	0.000672114	2.03541e-06
Rv0969	0.710991	2.6542	3.29553	0.687146	1.26937e-05	7.56197e-10
Rv0970	-0.118586	1.96777	1.17407	0.973393	0.000698247	0.0350125
Rv0971c	0.566804	0.934133	-0.959536	NA	0.373839	0.33165
Rv0972c	0.423591	-0.260303	-1.24751	0.863389	0.734422	0.0306529
Rv0973c	0.466644	-0.0497976	-0.723506	0.730201	0.936181	0.0963595
Rv0974c	0.451463	1.1367	-0.24495	0.806288	0.0308995	0.678302
Rv0975c	0.331858	0.864965	-0.545776	0.937625	0.331731	0.535225
Rv0976c	-0.0502828	0.6962	-0.928197	0.99288	0.469353	0.277371
Rv0977	-0.419117	0.552767	-0.232844	0.817129	0.309593	0.675899
Rv0978c	-0.984358	1.98026	1.26002	NA	0.101317	0.305048
Rv0979A	-1.74818	-2.23355	-3.51115	0.250769	0.0147853	1.67916e-05
Rv0979c	-1.20387	0.738208	-1.03978	NA	0.624942	0.468396
Rv0980c	-1.64987	1.40309	1.21157	NA	0.181084	0.224808
Rv0981	0.467518	0.913014	1.93683	0.820209	0.125588	6.17152e-05
Rv0982	0.105087	-0.172168	1.76929	0.969892	0.795275	0.000105679
Rv0983	0.325639	0.0189493	1.66275	0.874141	0.978718	0.000183092
Rv0984	0.528473	0.939628	1.5259	0.733637	0.0934875	0.0011004
Rv0985c	-0.194482	0.38848	-0.725413	0.966902	0.62318	0.275576
Rv0986	0.532651	0.796626	-0.312591	0.888029	0.418188	0.762883
Rv0987	-0.0150623	-0.0101848	-0.369272	0.995168	0.990529	0.636936
Rv0988	-0.0228359	-0.982891	-0.472207	0.993877	0.168764	0.507589
Rv0989c	-0.524034	1.05797	-0.415261	NA	0.305248	0.704842
Rv0990c	0.771295	1.75783	0.769551	NA	0.0452141	0.396394
Rv0991c	1.33409	1.1561	1.81278	0.310421	0.157516	0.00864628
Rv0992c	0.45798	1.27985	-0.153868	0.833837	0.027768	0.829493
Rv0993	-0.151535	-0.928478	-1.10322	0.940697	0.0156929	0.000986994
Rv0994	0.36449	-0.279205	-0.140561	0.815403	0.595075	0.787436
Rv0995	-1.1453	-0.85134	-1.11285	0.274339	0.188996	0.05164
Rv0996	0.26431	0.0476173	-0.263885	0.920325	0.952173	0.700842
Rv0997	-0.247278	-0.539978	0.141193	0.966902	0.589105	0.893796
Rv0998	0.602745	0.812336	0.0991686	0.825169	0.320786	0.916339
Rv0999	-0.876648	-0.203121	0.0534179	0.729556	0.854063	0.964932
Rv1000c	0.280239	1.00533	0.725935	0.935201	0.166204	0.288787
Rv1001	0.120999	0.0286859	-0.258466	0.969892	0.96768	0.664689
Rv1002c	-0.475855	0.301092	-0.555792	0.825169	0.670097	0.354997
Rv1003	-0.336069	-0.151446	-1.04383	0.904074	0.85897	0.0899397
Rv1004c	0.386356	0.649748	1.12149	0.863389	0.275655	0.0244303
Rv1005c	0.239032	0.466729	0.232476	0.88541	0.253776	0.571802
Rv1006	-1.02647	-2.34497	-2.45005	0.278724	1.47049e-05	4.66995e-07
Rv1007c	0.356476	0.703902	-0.115477	0.836253	0.162535	0.840386
Rv1008	-1.45605	0.220848	-1.90922	NA	0.859839	0.0363789
Rv1009	-0.217823	-1.42456	-2.17523	0.94494	0.0154563	1.50655e-05
Rv1010	-0.900292	-0.965497	-2.02517	0.692129	0.275909	0.00626327
Rv1011	0.301325	0.0997439	-1.74709	0.955577	0.932832	0.038365
Rv1012	-0.0552354	1.00219	-1.4178	NA	0.414874	0.21431
Rv1013	-0.221613	-0.463387	-0.209735	0.966902	0.603932	0.819312
Rv1014c	-1.22179	-0.986762	-2.1834	NA	0.391926	0.0251773
Rv1015c	-0.561787	-1.56595	-1.66508	0.825169	0.0263297	0.00792446
Rv1016c	-0.92727	-0.201235	-1.76018	0.650109	0.84578	0.0162453
Rv1017c	-0.462199	-1.53026	-1.23524	0.724027	0.000375356	0.00157644
Rv1018c	-0.395845	-0.262872	-1.32937	0.833837	0.665827	0.00304167
Rv1019	1.15064	2.02016	1.97416	0.248215	0.000722056	0.000231418
Rv1020	0.258344	1.08323	0.638844	0.929105	0.093632	0.304485
Rv1021	0.290548	0.0311128	0.250967	0.863389	0.95723	0.599539
Rv1022	-0.111222	0.765381	-0.345309	0.974098	0.230486	0.600358
Rv1023	0.219298	-1.44388	-0.766879	0.916508	0.00289601	0.0995147
Rv1024	-0.716347	-0.72899	-1.75324	0.849409	0.514287	0.0577418
Rv1025	-0.353385	-1.05267	-2.16353	0.913821	0.178864	0.00106039
Rv1026	-0.331716	0.283925	-2.0042	NA	0.790048	0.0123833
Rv1027c	-0.374682	2.01687	1.76407	0.898187	0.00127488	0.0020928
Rv1028A	-0.234587	1.17411	-0.172246	NA	0.40944	0.920556
Rv1028c	0.964227	1.66404	2.34782	0.191374	0.000322345	3.68384e-09
Rv1029	-0.428567	1.95298	0.472284	0.912712	0.0194032	0.611263
Rv1030	-0.747861	1.22048	-0.370548	NA	0.194445	0.718633
Rv1031	-0.691964	0.570038	-1.21408	NA	0.648459	0.264507
Rv1032c	0.198952	0.34762	0.115801	0.913864	0.471955	0.821471
Rv1033c	1.01003	1.17761	0.681681	0.18274	0.0203488	0.15991
Rv1034c	-0.025285	2.30777	1.89224	NA	0.0779999	0.144816
Rv1035c	0.287854	0.978736	-0.00627367	NA	0.410303	0.997216
Rv1036c	-0.856353	0.0364742	-0.800117	NA	0.979289	0.483023
Rv1037c	0.514273	-0.761581	-0.657633	0.778709	0.218723	0.250411
Rv1038c	0.509473	-1.55408	-0.357867	0.74165	0.00262885	0.525717
Rv1039c	0.497086	1.8976	1.70695	0.898187	0.0340841	0.0392936
Rv1040c	-0.586868	1.86581	1.28162	NA	0.0768801	0.213266
Rv1041c	-1.1361	-0.0330057	0.784017	0.0592171	0.957755	0.0739331
Rv1042c	-0.821514	-0.185427	0.754656	0.42208	0.777374	0.132348
Rv1043c	-0.260699	-0.0763186	-0.425256	0.955577	0.940791	0.621482
Rv1044	1.20579	2.00108	0.658748	0.519745	0.0231253	0.483654
Rv1045	0.741825	1.90758	1.19671	0.398774	7.67292e-06	0.00296067
Rv1046c	-0.809146	-2.50875	-0.716528	0.638937	0.000160204	0.309153
Rv1047	0.186752	4.09647	0.409996	0.974098	3.61808e-06	0.714808
Rv1048c	-0.145381	0.402043	0.160191	0.966902	0.48304	0.787436
Rv1049	0.5549	1.96706	4.04621	0.785702	0.000873603	2.90819e-16
Rv1050	0.271016	2.23968	5.19258	0.955577	0.00254728	6.4259e-17
Rv1051c	2.07662	3.07693	0.782772	NA	0.00508408	0.534746
Rv1052	-0.198043	0.825119	0.880208	0.944926	0.114238	0.057121
Rv1053c	-1.30674	3.7993	2.51072	NA	0.000169572	0.011624
Rv1054	-0.387959	-0.766566	-1.33551	0.944926	0.504835	0.177093
Rv1055	-0.7228	-2.81908	-1.78261	0.512934	3.1855e-09	7.48148e-05
Rv1056	-0.716071	0.522548	0.285719	0.59679	0.393039	0.636465
Rv1057	2.91067	3.78796	2.22555	0.000518518	8.13798e-07	0.00271853
Rv1058	0.683784	1.6482	0.238449	0.561094	0.000965832	0.684627
Rv1059	0.196668	-0.0327055	0.431866	0.912775	0.951694	0.285573
Rv1060	-1.05257	0.240976	0.0244555	NA	0.824608	0.985508
Rv1061	0.602515	-0.623555	0.244439	0.638994	0.274177	0.676072
Rv1062	0.221095	0.896456	0.719623	NA	0.131868	0.19625
Rv1063c	0.958478	1.89363	2.14721	0.244239	9.45466e-05	5.31315e-07
Rv1064c	-0.259095	-0.0374736	0.1189	NA	0.969927	0.899813
Rv1065	-0.42932	-0.292928	-0.737257	0.842755	0.674054	0.191797
Rv1066	0.0974297	0.713187	-0.596165	NA	0.557159	0.611581
Rv1067c	-0.167921	1.13488	-0.737613	NA	0.348981	0.559499
Rv1068c	-0.272294	1.81167	-0.720619	NA	0.0643405	0.502791
Rv1069c	0.0394925	-0.0205637	-1.01018	0.99161	0.980906	0.0968762
Rv1070c	0.0709963	0.0133936	-0.87878	0.988002	0.990529	0.324954
Rv1071c	0.464412	0.296604	-1.36148	0.863389	0.724996	0.0332584
Rv1072	-0.0413993	0.068833	1.30162	0.988882	0.928973	0.0105509
Rv1073	-0.762397	-0.275234	0.483941	0.443157	0.653541	0.350073
Rv1074c	0.24336	-0.0672415	-0.242044	0.912712	0.919437	0.661715
Rv1075c	0.567609	1.58374	2.00293	0.761932	0.00590402	6.8178e-05
Rv1076	1.15622	1.77885	1.74842	0.39225	0.015102	0.00748209
Rv1077	0.710303	1.31144	-0.0476237	0.42208	0.00419297	0.938523
Rv1078	-0.733851	-1.03602	-2.31065	0.50618	0.0587863	2.1289e-07
Rv1079	-0.895757	-1.97425	-2.67942	0.361409	0.000166468	4.83792e-09
Rv1080c	-0.170847	-1.70812	-0.0287295	0.967064	0.00668611	0.974933
Rv1081c	0.297992	0.249545	-0.626069	NA	0.785893	0.42199
Rv1082	-0.0399557	0.714355	0.457833	0.988002	0.167447	0.352352
Rv1083	0.559099	0.100251	0.490832	0.817129	0.908293	0.486575
Rv1084	0.0545569	0.83943	0.996637	0.990161	0.352798	0.213266
Rv1085c	-0.509068	-0.427	-1.57826	0.767934	0.485549	0.00106242
Rv1086	0.533691	1.32948	2.12363	0.599054	0.00112512	8.35885e-10
Rv1087	0.0804725	0.627435	1.1245	0.981772	0.445108	0.0977719
Rv1087A	-2.19673	3.16257	-2.40043	NA	0.0036755	0.0442634
Rv1088	0.454355	1.82308	-0.412195	NA	0.164117	0.795078
Rv1089	0.035641	2.80005	0.765468	NA	0.0115672	0.543205
Rv1089A	0.723354	1.27226	0.887181	NA	0.369651	0.543205
Rv1090	-0.744445	-0.148486	-1.13951	0.836253	0.904799	0.233195
Rv1091	0.459572	0.07912	0.390633	0.840818	0.924313	0.558913
Rv1092c	1.25495	0.370836	-0.38956	0.274339	0.656769	0.61235
Rv1093	0.602837	0.0637813	0.467051	0.820209	0.946793	0.555293
Rv1094	0.578614	-1.70959	-0.531126	0.84119	0.0312618	0.529049
Rv1095	0.136952	-0.343291	-0.416895	0.969892	0.646841	0.534574
Rv1096	-0.555497	-1.05568	-0.793923	0.719696	0.0544391	0.114511
Rv1097c	0.320988	-2.98929	-1.62694	0.895258	7.3899e-09	0.00100123
Rv1098c	-0.10097	-1.34474	-1.98152	0.978949	0.0538216	0.000847638
Rv1099c	-0.34346	-1.33543	-2.09449	0.863389	0.00952268	1.793e-06
Rv1100	0.951368	1.25356	0.968541	0.443157	0.0563316	0.106922
Rv1101c	-0.151733	-0.0654606	0.45938	0.967064	0.931528	0.431943
Rv1102c	-0.181433	-0.407066	-0.0276768	0.947205	0.476852	0.969475
Rv1103c	0.727892	0.519755	1.24187	0.48484	0.357638	0.00525156
Rv1104	0.33621	0.739505	0.616878	NA	0.475575	0.532465
Rv1105	-0.647282	1.51289	-2.16802	NA	0.199217	0.0510494
Rv1106c	0.279826	0.128776	0.442339	0.904074	0.858331	0.4324
Rv1107c	-0.193569	-2.06509	-0.916605	0.94822	7.51694e-05	0.0731151
Rv1108c	-0.245107	-0.935721	-0.677625	0.913864	0.0934503	0.190699
Rv1109c	0.724683	0.176417	0.138294	0.430332	0.767842	0.814349
Rv1110	0.654825	1.50854	1.97955	0.727781	0.0196864	0.000382003
Rv1111c	0.122836	-0.468003	-0.93286	0.969892	0.485824	0.0878592
Rv1112	-0.630551	0.187518	-0.754466	0.836253	0.86171	0.374302
Rv1113	-0.390997	-0.650113	0.763129	0.895807	0.403855	0.265542
Rv1114	-0.882182	0.559157	0.843054	NA	0.509189	0.250081
Rv1115	-1.59465	1.30306	0.488356	0.35872	0.181997	0.636936
Rv1116	0.162222	2.04843	2.41283	NA	0.116605	0.0495162
Rv1116A	-0.626955	-0.300108	-1.362	NA	0.785893	0.116811
Rv1117	0.391446	-0.528391	0.137551	0.84119	0.377657	0.832676
Rv1118c	0.10396	-0.231871	-0.773132	NA	0.808564	0.33165
Rv1119c	0.858238	1.88935	0.257183	NA	0.151968	0.87693
Rv1120c	-0.566443	2.68832	0.956029	NA	0.0259632	0.475142
Rv1121	0.233804	-0.303696	0.121807	0.927914	0.64842	0.855792
Rv1122	-0.4225	-0.339603	0.167604	0.836253	0.610585	0.801394
Rv1123c	-0.00407519	0.799435	-0.634207	0.997804	0.247035	0.328613
Rv1124	0.359039	1.32939	-0.227601	NA	0.14016	0.831576
Rv1125	-0.405943	1.34863	-0.778752	NA	0.187138	0.455385
Rv1126c	-0.363033	1.03703	0.47464	0.878308	0.0712241	0.407463
Rv1127c	0.708309	-0.467531	0.541156	0.0926358	0.174131	0.0682527
Rv1128c	0.292185	1.40584	2.10095	0.944926	0.075575	0.00183714
Rv1129c	-0.00805701	1.1784	2.2906	0.997616	0.270357	0.0111447
Rv1130	0.287491	0.158815	2.89299	0.966902	0.90143	0.000843777
Rv1131	-0.267594	0.760876	2.1995	0.969892	0.59417	0.0612782
Rv1132	0.144953	0.535447	0.530674	0.975719	0.602422	0.573681
Rv1133c	0.371966	0.218209	-1.19901	0.904074	0.811499	0.0812164
Rv1134	0.189071	0.2901	0.156977	NA	0.793824	0.890783
Rv1135A	-1.9918	1.97736	-0.32953	NA	0.100511	0.826253
Rv1135c	-0.115934	2.04896	0.65475	0.977933	0.00485173	0.392816
Rv1136	-0.645587	0.66871	-2.02253	NA	0.625817	0.0829305
Rv1137c	-1.05397	1.2329	0.976039	NA	0.347925	0.451789
Rv1138c	0.141201	1.30848	1.03777	0.969892	0.0506766	0.091387
Rv1139c	0.185723	0.857433	0.0116654	NA	0.181451	0.990882
Rv1140	-0.0509159	0.259363	-0.554346	0.988882	0.745754	0.410266
Rv1141c	-0.34559	0.461276	-0.416597	0.913864	0.593928	0.604726
Rv1142c	0.819657	2.36892	-0.579789	0.606607	0.000191615	0.404571
Rv1143	-0.0194962	-0.669061	-1.02274	0.995168	0.4544	0.182126
Rv1144	-0.21311	-0.323732	-2.02385	0.967064	0.753535	0.00874829
Rv1145	0.176524	1.1722	0.0649622	NA	0.183565	0.954582
Rv1146	-0.511547	1.25886	-0.828361	NA	0.177447	0.371059
Rv1147	-0.480714	0.882431	-0.250316	NA	0.445016	0.843478
Rv1148c	0.43681	0.765395	3.56518	0.847893	0.240858	2.82516e-13
Rv1149	-0.729461	-0.23587	0.692753	0.525568	0.720239	0.183193
Rv1150	-1.56785	-0.110583	0.193573	0.146629	0.908293	0.830565
Rv1151c	0.285377	1.06218	0.788975	0.898187	0.0445466	0.105022
Rv1152	1.02217	0.956628	2.21205	0.128018	0.0539792	2.79761e-08
Rv1153c	0.765117	1.43427	1.28799	0.760755	0.0802226	0.0868385
Rv1154c	0.850258	1.7036	0.921756	0.492277	0.00356659	0.101473
Rv1155	0.542057	0.0628474	0.947733	0.777201	0.938436	0.0960396
Rv1156	0.736182	0.0318932	0.230653	0.282689	0.954144	0.61483
Rv1157c	-0.37483	-0.555799	-1.44827	0.912775	0.53133	0.0431003
Rv1158c	-0.910268	-2.74118	-3.23275	0.727781	0.00118985	2.2849e-05
Rv1159	0.474241	1.56144	0.248145	0.711018	0.000265907	0.613275
Rv1159A	0.141302	1.11433	1.75695	0.967064	0.0487625	0.000201366
Rv1160	-2.26113	-0.407224	-0.978773	NA	0.705147	0.29131
Rv1161	0.400065	0.425451	2.28423	0.860909	0.536262	4.06525e-06
Rv1162	0.330773	-0.798733	1.3416	0.856166	0.107853	0.00106761
Rv1163	-0.165246	-0.28183	1.3378	0.966902	0.680883	0.00792446
Rv1164	-0.433544	-0.255253	0.803587	0.777201	0.661811	0.0751906
Rv1165	-0.313334	-1.03046	0.512906	0.89334	0.0663631	0.350538
Rv1166	-0.229093	-0.292992	-0.23902	0.944	0.67613	0.718652
Rv1167c	0.263187	1.16138	-0.268132	0.895258	0.0118894	0.595985
Rv1168c	-0.109929	-1.64669	-1.49539	0.967064	9.38493e-05	8.39957e-05
Rv1169c	0.0882846	0.233313	-0.725158	0.981772	0.786283	0.302103
Rv1170	-0.364987	0.216482	-0.249532	NA	0.790786	0.744153
Rv1171	-0.08857	-0.827426	-0.943746	0.979119	0.213208	0.10587
Rv1172c	-0.840325	-2.49913	-1.70706	0.250769	2.53542e-09	1.22319e-05
Rv1173	0.235752	1.00931	0.868116	0.945822	0.138461	0.160216
Rv1174c	0.107089	-0.518467	0.393342	0.969892	0.344079	0.437175
Rv1175c	-0.252402	-1.94883	-1.99956	0.944926	0.0029195	0.000655576
Rv1176c	-1.18348	-1.78402	-1.99176	0.519745	0.0424985	0.0112564
Rv1177	0.123133	-1.4368	-1.03122	0.969892	0.0182657	0.0674255
Rv1178	0.067869	-0.102582	-0.200448	0.981772	0.898921	0.780413
Rv1179c	-0.302317	-0.280186	-0.924079	0.889839	0.643711	0.0481815
Rv1180	0.132915	0.0711464	0.313364	0.968764	0.924255	0.604319
Rv1181	0.123566	-0.65763	-0.101565	0.967064	0.208096	0.862148
Rv1182	-0.196498	-1.50683	-0.590387	0.916508	0.000420708	0.165386
Rv1183	-0.209232	-1.76989	-1.25271	0.917676	0.000101966	0.00278766
Rv1184c	0.0128699	-1.76514	-0.295813	0.995168	0.000969926	0.626137
Rv1185c	0.226951	-2.00439	-0.819509	0.944	0.000352315	0.141343
Rv1186c	-0.0796551	1.19171	1.37902	0.981772	0.0663631	0.0147266
Rv1187	0.151509	0.775172	0.236336	0.966902	0.171321	0.694049
Rv1188	-0.731746	0.858634	1.75303	0.650109	0.180499	0.000801718
Rv1189	-0.942255	1.2764	-0.16431	NA	0.248141	0.90013
Rv1190	0.404987	2.16213	1.23205	NA	0.0400429	0.243694
Rv1191	-0.455274	0.0578054	-0.712215	0.897449	0.956693	0.399328
Rv1192	1.24873	1.56033	0.778876	0.343801	0.0415846	0.303593
Rv1193	-0.485202	-0.341826	-0.799987	0.833837	0.643162	0.186861
Rv1194c	0.120796	-0.410309	0.444001	0.969892	0.526487	0.437685
Rv1195	1.5148	-2.30201	-5.53333	0.267164	0.00461818	2.80099e-15
Rv1196	0.80841	-2.15727	-2.15944	0.651018	0.00171471	0.00050184
Rv1197	0.701175	-3.07738	-1.101	0.757536	9.27987e-06	0.118584
Rv1198	0.0936294	-1.09327	-0.942924	0.981772	0.164117	0.190699
Rv1199c	-0.123066	3.81923	0.157554	0.981772	9.27987e-06	0.894229
Rv1200	-0.801245	-0.199944	-0.0141582	0.50618	0.775391	0.986898
Rv1201c	-0.682933	-0.999837	-2.04505	0.733637	0.177432	0.000856696
Rv1202	-0.550328	-0.55304	-0.0860839	0.623132	0.264636	0.877073
Rv1203c	-0.265813	0.903196	-0.604972	NA	0.408368	0.584942
Rv1204c	-0.090336	-0.0254826	-1.15168	0.981772	0.978669	0.0793511
Rv1205	0.343093	0.317268	0.174691	0.777201	0.462936	0.677523
Rv1206	-0.219099	0.241783	0.110634	0.914983	0.669344	0.844997
Rv1207	-0.266297	-0.713291	-0.514914	0.914805	0.261201	0.388516
Rv1208	-0.251205	-1.11955	-0.45252	0.870712	0.00301853	0.230595
Rv1209	0.217122	1.89361	0.709929	0.959717	0.00503369	0.305048
Rv1210	-0.0458016	-1.01933	-0.0963363	0.982853	0.0193575	0.852193
Rv1211	-0.052178	1.50553	-0.273245	0.985536	0.00522845	0.656078
Rv1212c	-0.997082	0.153263	-1.2095	0.578093	0.880538	0.0970208
Rv1213	1.30756	2.52546	1.25217	0.230809	0.000122867	0.0522047
Rv1214c	-0.335897	0.865265	-0.526868	NA	0.493347	0.686996
Rv1215c	-0.0147604	-0.206416	-0.953414	0.993877	0.697991	0.0159607
Rv1216c	0.190156	1.50896	-1.98993	0.966902	0.0219185	0.000514544
Rv1217c	0.605122	2.24912	-0.881466	0.835834	0.0033747	0.263091
Rv1218c	0.4852	0.452809	-1.49815	0.847893	0.566259	0.0126601
Rv1219c	0.406269	0.283526	-1.70487	0.887349	0.731654	0.00438402
Rv1220c	0.406135	0.440548	-1.03088	0.897449	0.616953	0.144816
Rv1221	2.45312	2.48717	4.30212	0.00173579	0.000778298	1.17402e-11
Rv1222	0.452402	0.984667	1.58121	0.825169	0.0965109	0.00136403
Rv1223	0.204772	0.248721	1.35012	0.937277	0.687706	0.00247954
Rv1224	-0.477691	-0.911625	0.818175	0.840241	0.184489	0.190699
Rv1225c	0.573132	1.23048	0.109746	0.791823	0.0619107	0.892053
Rv1226c	0.0518851	1.47237	-0.431315	0.993877	0.182501	0.72557
Rv1227c	0.799612	1.85498	-0.186713	NA	0.117302	0.899502
Rv1228	-0.63248	0.628997	0.490292	NA	0.509736	0.592082
Rv1229c	0.598675	0.296027	1.10271	0.743902	0.695272	0.0567408
Rv1230c	-0.746527	-0.942664	-0.163135	0.638337	0.167447	0.834748
Rv1231c	0.202376	-0.650017	-1.06853	0.912775	0.148175	0.00412465
Rv1232c	0.0964778	0.889787	-0.653083	0.979302	0.221722	0.345277
Rv1233c	0.125895	-1.27455	-2.4541	0.975259	0.0886824	8.26667e-05
Rv1234	0.585672	2.0166	1.14346	0.727781	0.00019436	0.026959
Rv1235	0.111449	0.726205	0.798504	0.969892	0.177824	0.0913017
Rv1236	-0.0429676	-0.734499	-0.19355	0.985205	0.0965109	0.683472
Rv1237	-0.2313	0.598061	0.3411	0.956294	0.460817	0.670021
Rv1238	-0.0674218	-0.387319	-0.48259	0.978949	0.448566	0.275714
Rv1239c	-0.280393	-0.297746	1.05887	0.916508	0.690776	0.0657181
Rv1240	0.516022	-0.065168	-1.47609	0.777201	0.932556	0.00364062
Rv1241	-0.334982	-1.66301	-2.96411	NA	0.0666429	0.000187858
Rv1242	-1.21734	0.82039	-1.15225	NA	0.490297	0.286215
Rv1243c	0.515079	0.107575	0.256743	NA	0.938436	0.843414
Rv1244	-0.461431	-0.308973	-1.65723	NA	0.790786	0.0643864
Rv1245c	0.17797	0.0012427	0.579873	0.944926	0.997932	0.204114
Rv1246c	-1.20623	-0.0662073	0.713835	NA	0.946793	0.357885
Rv1247c	-0.436256	-0.328827	0.540537	0.863389	0.662933	0.40329
Rv1248c	0.167112	-0.446446	-0.100635	0.89583	0.169086	0.776964
Rv1249c	0.188087	-0.43296	0.0826113	0.935201	0.398256	0.882736
Rv1250	-0.0943169	-0.0988742	-0.58307	0.981229	0.913892	0.42116
Rv1251c	-0.64263	-1.02922	-2.4486	0.826301	0.235724	0.000530853
Rv1252c	-0.421753	-1.60292	-2.5867	0.921044	0.106431	0.00267183
Rv1253	0.0268226	-0.0506796	1.3958	0.993539	0.937925	0.00083838
Rv1254	-0.386118	0.257348	0.776085	0.825169	0.64645	0.0745993
Rv1255c	0.220191	1.05583	-0.358792	NA	0.286797	0.739584
Rv1256c	0.277409	0.37786	-0.0365639	0.917784	0.608047	0.967182
Rv1257c	0.123482	0.540766	0.468543	0.969892	0.385975	0.410746
Rv1258c	-0.0916525	0.750116	0.329748	0.979119	0.264101	0.631573
Rv1259	-0.335165	-0.404874	-0.974161	0.88705	0.52566	0.0569507
Rv1260	-0.0356254	-0.695036	-0.81623	0.989122	0.201373	0.0851215
Rv1261c	0.761696	-0.365597	0.304747	0.463982	0.551151	0.591336
Rv1262c	0.0224973	-0.241197	0.0486946	0.993877	0.751265	0.954107
Rv1263	0.130367	1.15422	-0.491118	NA	0.232499	0.629418
Rv1264	-0.253845	-1.50428	-1.01707	0.878308	8.9862e-05	0.00440858
Rv1265	-0.129812	-0.0640705	0.661813	0.969228	0.930358	0.207308
Rv1266c	0.667343	0.491604	0.935194	0.42208	0.307361	0.01713
Rv1267c	-0.175841	1.27806	0.287692	NA	0.208127	0.806488
Rv1268c	-0.776622	2.08859	-0.531257	NA	0.0635679	0.6831
Rv1269c	-0.455212	-0.66128	-1.13602	0.898187	0.490297	0.164007
Rv1270c	0.638183	0.132633	-0.0292277	0.654149	0.85897	0.971356
Rv1271c	-0.612302	0.281629	-0.885232	NA	0.818803	0.389945
Rv1272c	0.3274	0.0414495	-1.11241	0.847175	0.944191	0.00536992
Rv1273c	0.0182621	0.626341	-0.336532	0.995077	0.408215	0.656078
Rv1274	0.384661	0.414234	0.0244909	0.912775	0.661811	0.983819
Rv1275	0.203878	-0.723904	-0.117504	0.947673	0.239768	0.864836
Rv1276c	-0.366429	0.713451	-0.533641	NA	0.621219	0.714808
Rv1277	0.150779	1.07993	2.495	0.969892	0.148175	3.75608e-05
Rv1278	0.145004	0.305781	1.7763	0.969892	0.713414	0.00329142
Rv1279	0.197699	-0.901333	0.804557	0.955577	0.146077	0.147623
Rv1280c	0.0642022	-1.81395	-1.47711	0.981752	9.57268e-05	0.000489816
Rv1281c	-0.134095	0.202014	-1.07814	0.967064	0.737041	0.0168634
Rv1282c	-0.953723	0.313939	-1.93899	0.728948	0.782113	0.023602
Rv1283c	-0.430811	-0.192539	-2.12255	0.863389	0.805176	0.000126353
Rv1284	-0.93313	-0.183483	-0.582097	0.398774	0.796528	0.316198
Rv1285	-0.540497	1.08256	0.867699	0.777201	0.0793974	0.123672
Rv1286	-0.446164	0.960736	0.49666	0.836253	0.122859	0.413485
Rv1287	0.533509	-0.209782	-0.454969	0.733637	0.75379	0.419891
Rv1288	-0.0496678	1.1821	0.599706	0.990161	0.123065	0.432498
Rv1289	0.549249	1.31676	0.529502	0.833837	0.0673029	0.473809
Rv1290A	-0.429422	1.68749	1.84574	0.935201	0.0934772	0.0448924
Rv1290c	0.413608	1.27326	0.133541	0.880294	0.0588397	0.866666
Rv1291c	1.23202	2.70989	-0.222006	NA	0.0369691	0.89709
Rv1292	0.173275	-0.268904	-0.0182937	0.967064	0.739049	0.985508
Rv1293	0.219835	-0.539515	-0.651323	0.944926	0.402267	0.247022
Rv1294	-0.0786385	-0.680963	-0.346131	0.975259	0.140787	0.442154
Rv1295	0.212087	-1.16937	-0.194377	0.913864	0.0112221	0.709299
Rv1296	2.69357	1.50296	1.97989	0.00126277	0.0781472	0.00756454
Rv1297	-1.03149	-3.77862	-2.43642	0.315698	3.21277e-12	1.83682e-06
Rv1298	0.0439795	-2.74147	-0.578097	0.988882	1.97859e-07	0.313172
Rv1299	0.610053	-1.16329	0.396389	0.637272	0.0307514	0.474968
Rv1300	-0.0858937	-0.699861	0.294236	0.969892	0.0866503	0.472117
Rv1301	-0.181206	0.505391	0.527743	0.967064	0.534577	0.47206
Rv1302	-0.851141	-1.1381	-0.283012	0.531846	0.0859391	0.694599
Rv1303	0.265119	-0.00336269	1.5119	0.914001	0.996592	0.00304167
Rv1304	-0.433353	-2.34278	0.300971	0.843609	2.87517e-05	0.648087
Rv1305	-0.341927	0.144451	0.370558	0.889839	0.846646	0.55017
Rv1306	-0.0413901	-0.406013	0.859313	0.990161	0.584704	0.149769
Rv1307	-0.235676	-1.82302	0.271913	0.916508	0.000363807	0.644296
Rv1308	-0.0725219	-2.14489	0.324784	0.978949	3.19376e-06	0.536044
Rv1309	-0.0746103	-2.17585	-0.24604	0.975259	7.39533e-08	0.606308
Rv1310	0.0673474	-2.01405	0.126591	0.975719	2.92106e-07	0.802625
Rv1311	-0.0574299	-1.54695	0.201599	0.982853	0.00344185	0.744845
Rv1312	-0.0268962	-0.825803	-0.187343	0.993877	0.198625	0.795078
Rv1313c	-0.559818	1.47423	-0.0115095	0.777201	0.0142714	0.990882
Rv1314c	0.722326	0.541959	0.52704	0.50618	0.343855	0.308412
Rv1315	-0.0767048	0.194553	-0.363479	0.981229	0.78151	0.55017
Rv1316c	0.924796	1.30151	3.04674	0.199413	0.00484763	6.13788e-16
Rv1317c	0.909663	1.7178	3.56201	0.298002	0.000544049	9.50195e-18
Rv1318c	-0.780926	0.482811	0.00413453	0.613794	0.50682	0.99705
Rv1319c	-0.38093	-0.385271	-0.597358	0.895258	0.628279	0.381182
Rv1320c	0.463557	0.016613	-0.592556	0.845138	0.984099	0.357885
Rv1321	-0.571076	-2.08653	-1.63846	0.777201	0.000698247	0.00376476
Rv1322	-0.325854	0.395324	-1.08715	NA	0.622311	0.0912443
Rv1322A	0.571557	0.882993	-0.28164	0.692865	0.115611	0.629874
Rv1323	0.497259	0.160517	1.81545	0.755272	0.807991	5.68802e-05
Rv1324	0.284302	0.087954	-0.966606	0.908786	0.906358	0.0693607
Rv1325c	-0.422607	0.224769	0.496957	0.87303	0.773306	0.457521
Rv1326c	0.227963	0.372585	1.38017	0.912712	0.48304	0.000508064
Rv1327c	0.367645	-0.229721	0.936345	0.749271	0.622311	0.00592886
Rv1328	0.032297	-0.346736	-1.54661	0.993877	0.640226	0.00507332
Rv1329c	-0.078683	0.511198	-0.117787	0.981772	0.486651	0.882209
Rv1330c	-0.347256	1.20992	0.777316	NA	0.129483	0.315856
Rv1331	0.668376	1.48047	2.40037	0.694423	0.0178184	5.19903e-06
Rv1332	0.458166	1.28874	2.1941	0.810545	0.0185217	1.60248e-06
Rv1333	-0.192457	1.32933	1.84955	0.967064	0.0636037	0.00247954
Rv1334	0.0274473	0.917052	1.54417	0.993877	0.170564	0.00563948
Rv1335	1.13498	0.766237	1.90809	0.278724	0.269435	0.000568515
Rv1336	0.431662	0.789012	1.42441	0.836253	0.19459	0.00446245
Rv1337	-0.294276	0.593413	0.517088	0.895258	0.29873	0.323196
Rv1338	-0.555671	-0.48591	0.421766	0.777103	0.485549	0.512091
Rv1339	1.01729	0.866118	0.509593	0.365703	0.200353	0.436467
Rv1340	0.298836	-0.241706	-0.566447	0.904074	0.737039	0.342
Rv1341	-0.23485	-0.966093	-1.61985	0.964387	0.237379	0.0198457
Rv1342c	1.46069	0.541771	1.76896	0.215302	0.542631	0.00936508
Rv1343c	1.71092	1.09073	1.68184	0.0461414	0.143285	0.00740001
Rv1344	1.91005	1.81524	2.09273	0.0704041	0.0257678	0.00375206
Rv1345	0.391618	0.491117	1.15692	0.870427	0.475575	0.0349045
Rv1346	0.616924	-0.52178	0.975391	0.654003	0.39789	0.0535141
Rv1347c	0.211107	0.680878	0.0210774	0.969892	0.567788	0.990882
Rv1348	0.713401	1.87432	1.75722	0.777201	0.017852	0.0140207
Rv1349	0.48498	2.21894	1.84742	0.883371	0.00323111	0.00780027
Rv1350	0.889031	1.94659	0.488698	0.513844	0.00165131	0.47148
Rv1351	0.603268	1.4015	0.728147	0.674959	0.00801028	0.155529
Rv1352	-0.469189	0.0878104	-0.573394	0.825169	0.907625	0.328334
Rv1353c	-0.305298	1.39407	0.518582	NA	0.248391	0.693471
Rv1354c	0.179255	2.12015	0.701459	0.969892	0.010023	0.418762
Rv1355c	-0.4967	1.71639	-0.659419	0.881231	0.02944	0.421069
Rv1356c	-0.706947	2.16795	0.0739552	0.832555	0.0104451	0.950623
Rv1357c	1.49131	3.62843	1.87458	NA	0.000319638	0.0673337
Rv1358	-0.0802687	2.69292	0.572616	0.985536	0.0007785	0.526539
Rv1359	-0.556256	1.81693	0.304332	NA	0.0859391	0.812868
Rv1360	-0.136743	-1.42742	-1.79891	0.967064	0.00755471	0.000107074
Rv1361c	-0.121615	-0.752101	-2.3265	0.967064	0.114756	6.90337e-10
Rv1362c	-0.147003	0.0664859	-0.593406	0.969892	0.938625	0.375314
Rv1363c	0.0673325	-1.46365	-0.477686	0.979119	0.00123555	0.307937
Rv1364c	-0.285783	0.882267	0.902191	0.890607	0.076758	0.0400908
Rv1365c	-0.0863818	-0.636828	-0.434815	0.97598	0.281709	0.439502
Rv1366	0.0058162	0.0832866	0.114695	0.997513	0.908992	0.865754
Rv1367c	-0.218167	0.610182	-0.449902	NA	0.555338	0.655956
Rv1368	-0.246243	-0.438166	-0.127084	0.914983	0.482693	0.844997
Rv1369c	-0.128653	2.70776	0.315786	NA	0.000970405	0.75772
Rv1370c	0.278583	1.8943	0.342762	NA	0.0196997	0.728554
Rv1371	0.270752	3.87362	1.92734	0.967323	0.000108467	0.0578168
Rv1372	0.549454	0.219619	0.50268	0.637272	0.698001	0.28022
Rv1373	-1.08886	0.900576	-0.189007	0.43582	0.229152	0.826052
Rv1374c	-1.16851	0.197346	-0.660142	0.609316	0.871409	0.516016
Rv1375	-0.503406	-0.22666	0.217903	0.856166	0.796486	0.798561
Rv1376	-0.743531	0.0653124	-0.516952	0.777201	0.951358	0.559685
Rv1377c	-0.376889	0.99559	1.82392	0.904074	0.194445	0.00426316
Rv1378c	0.660767	2.90913	3.10078	0.821352	0.00012966	6.43711e-06
Rv1379	-0.343751	-0.626528	-2.58478	0.945822	0.560428	0.001798
Rv1380	0.266208	0.587681	-1.32669	NA	0.499316	0.0687499
Rv1381	0.424699	0.568157	0.45082	0.856166	0.396044	0.47148
Rv1382	-0.116794	0.880087	-0.455153	NA	0.408897	0.676218
Rv1383	-0.0708351	0.160321	-0.624204	0.981772	0.835439	0.308089
Rv1384	0.254951	-0.258653	-0.801665	0.895807	0.636015	0.0575249
Rv1385	-0.0715972	0.561995	-0.0942594	NA	0.62924	0.944316
Rv1386	0.574562	1.9416	0.348768	0.847893	0.0130443	0.696897
Rv1387	0.82704	1.24939	0.279031	0.545259	0.0561619	0.697453
Rv1388	-0.126731	-1.99091	-1.71898	0.967064	4.92574e-05	0.000116345
Rv1389	-0.305637	-0.6209	-0.948865	0.863389	0.190175	0.0183327
Rv1390	0.258482	-1.69574	0.708557	0.913864	0.00181218	0.191797
Rv1391	-0.200105	-1.13999	0.238616	0.955577	0.0669667	0.728554
Rv1392	0.0922513	-1.31334	0.464792	0.969892	0.00121668	0.259455
Rv1393c	0.765371	1.60234	1.25677	0.42208	0.000782751	0.00393738
Rv1394c	0.487471	1.31625	1.0997	0.814523	0.0236908	0.0377286
Rv1395	0.214043	1.95723	0.820425	NA	0.0681126	0.469477
Rv1396c	-0.635769	-0.497235	0.194112	0.692129	0.459275	0.778744
Rv1397c	-0.141179	0.73808	1.16407	0.969892	0.299139	0.0526275
Rv1398c	-0.191425	0.382691	1.4401	0.967064	0.649379	0.0252012
Rv1399c	0.0206004	0.297756	-0.681417	NA	0.793618	0.490162
Rv1400c	-0.123291	0.702617	-0.939478	0.9765	0.430618	0.226519
Rv1401	0.537553	0.648378	-0.473714	0.777103	0.303236	0.436374
Rv1402	-0.663794	0.397149	-0.635148	NA	0.713087	0.512165
Rv1403c	0.517704	2.24511	3.32475	0.888029	0.00528742	2.08845e-06
Rv1404	0.0289944	0.766066	0.551477	0.993539	0.182501	0.305761
Rv1405c	0.468872	1.50054	4.50812	0.89334	0.0647811	3.38424e-12
Rv1406	1.03419	0.945781	2.61278	0.365703	0.159714	9.18958e-07
Rv1407	0.23926	0.941796	1.43645	0.967117	0.377657	0.118584
Rv1408	0.897319	-0.959268	-0.834305	0.457824	0.141132	0.157335
Rv1409	0.315976	0.721061	-0.795618	0.895258	0.230486	0.133145
Rv1410c	0.604091	1.85354	0.790396	0.730201	0.00145391	0.173764
Rv1411c	1.03777	0.540289	0.701924	0.373737	0.470587	0.280428
Rv1412	0.103462	-0.33508	0.28711	0.969892	0.567715	0.596886
Rv1413	-0.535361	0.261789	-0.865194	NA	0.801873	0.320745
Rv1414	-0.111731	0.777518	-0.370073	NA	0.594896	0.817286
Rv1415	0.566922	0.24834	1.07348	0.580813	0.648459	0.0075736
Rv1416	0.425875	1.77639	1.30501	0.836253	0.000954973	0.00851273
Rv1417	-0.690729	0.562446	-0.146423	0.727781	0.455161	0.854386
Rv1418	0.47352	-0.321097	-0.444496	0.856166	0.694567	0.542346
Rv1419	1.25949	1.36679	1.75583	0.025325	0.00473007	2.69042e-05
Rv1420	0.775094	0.747222	0.394742	0.42208	0.173489	0.460952
Rv1421	0.199591	0.484398	0.0612078	0.966306	0.526167	0.944944
Rv1422	0.107337	0.492234	0.138105	0.969892	0.392655	0.825721
Rv1423	-0.261248	0.274787	0.078275	0.895258	0.615056	0.888793
Rv1424c	0.833488	1.14362	0.21815	0.343801	0.0229642	0.699853
Rv1425	1.01915	1.19484	0.804534	0.118511	0.0126212	0.0700117
Rv1426c	-0.254675	0.832987	-0.322147	0.912775	0.113347	0.558321
Rv1427c	-0.359914	0.152497	-0.486642	0.87303	0.829604	0.394165
Rv1428c	-0.415959	0.7675	0.0394173	0.856166	0.211131	0.960339
Rv1429	-0.477857	1.15654	-0.282745	0.870712	0.122586	0.73418
Rv1430	-0.526281	1.07524	-0.262873	0.843609	0.140074	0.743459
Rv1431	-0.178542	1.6897	1.00936	0.966902	0.00445136	0.0751534
Rv1432	0.555923	0.961078	0.222558	0.779607	0.135066	0.756483
Rv1433	-0.40773	-0.00250938	0.0258064	0.863389	0.997369	0.976251
Rv1434	-0.459765	-0.265566	0.57884	NA	0.8309	0.59871
Rv1435c	-0.476005	0.519684	0.177007	0.868058	0.535018	0.840386
Rv1436	0.0961666	-0.736113	-1.25965	0.967064	0.059728	0.000112027
Rv1437	0.455915	-0.867563	-1.68589	0.755272	0.0857418	5.12252e-05
Rv1438	-0.216619	-0.319901	-1.89023	0.955577	0.690776	0.0013402
Rv1439c	-0.469525	0.070462	-1.13859	NA	0.941715	0.107017
Rv1440	0.0321479	-0.282468	-0.47653	0.993612	0.696577	0.446198
Rv1441c	0.541749	0.0810641	0.187315	NA	0.938953	0.847738
Rv1442	0.693228	0.740656	1.57501	0.373737	0.1047	1.95367e-05
Rv1443c	0.168849	0.506324	0.824738	0.966306	0.408427	0.10638
Rv1444c	-0.0115275	-0.962396	0.246807	0.995168	0.101317	0.696612
Rv1445c	-0.099404	-0.0238208	0.146674	0.975259	0.974437	0.82823
Rv1446c	0.083551	-0.208083	-0.295008	0.975719	0.731654	0.583506
Rv1447c	0.0803985	-0.705318	0.277003	0.969892	0.0969876	0.519554
Rv1448c	0.36866	-0.312666	0.405739	0.814523	0.54939	0.36619
Rv1449c	0.312317	-0.265501	0.201346	0.863389	0.633531	0.700168
Rv1450c	0.431111	0.888842	1.14667	NA	0.199826	0.0599797
Rv1451	-0.181528	-0.115181	0.503722	0.947205	0.86171	0.315804
Rv1452c	-0.250685	0.913404	0.393986	NA	0.258866	0.64088
Rv1453	-0.975557	0.816296	-0.518424	0.572362	0.314457	0.515698
Rv1454c	0.360719	0.827632	0.574686	0.78726	0.0415206	0.129676
Rv1455	-0.277894	0.228188	0.233972	0.912775	0.735959	0.712112
Rv1456c	0.509455	1.57254	1.87528	0.831409	0.0114518	0.000581383
Rv1457c	0.31727	0.564832	-1.10768	NA	0.556054	0.172182
Rv1458c	-0.28346	0.44008	-0.98953	0.966902	0.710226	0.330959
Rv1459c	0.343777	-0.299492	-0.00847462	0.870712	0.638276	0.99256
Rv1460	3.59132	4.67917	4.52706	8.3878e-06	1.22842e-09	1.44721e-10
Rv1461	3.05421	2.7147	3.7744	0.021647	0.0158191	0.000191659
Rv1462	2.76895	3.76429	4.96373	0.000951707	9.79456e-07	3.55652e-13
Rv1463	2.79787	3.59159	4.53794	0.00128262	6.93679e-06	1.99339e-10
Rv1464	2.26451	3.47725	4.7203	0.0168873	8.93584e-06	1.01617e-11
Rv1465	1.63256	3.63432	4.37709	0.172079	1.04874e-06	5.08529e-11
Rv1466	1.02244	3.65321	4.75893	0.42208	2.04335e-09	1.54113e-18
Rv1467c	-0.0844877	0.416707	1.5083	0.979302	0.549658	0.003784
Rv1468c	0.50857	0.626563	1.08391	0.825169	0.369786	0.0620772
Rv1469	0.0421137	-0.24627	2.17594	0.993539	0.794074	0.00106654
Rv1470	-0.5156	-0.0585748	1.37297	0.879788	0.955469	0.0693664
Rv1471	0.760152	-0.374397	1.4261	0.667567	0.644147	0.0204453
Rv1472	0.428347	-1.03653	-0.319774	0.779773	0.0367732	0.537975
Rv1473	-0.725955	-1.69861	-1.70961	0.561094	0.00169241	0.000441472
Rv1473A	-0.914742	0.358863	0.373625	NA	0.768277	0.753651
Rv1474c	0.0282586	-0.778238	-1.73184	0.993877	0.273171	0.00311422
Rv1475c	0.614528	-1.27689	-1.65464	0.70841	0.0308995	0.00113287
Rv1476	-0.106159	-2.57537	-2.17557	0.975259	3.12645e-06	1.66406e-05
Rv1477	-0.183588	-1.02422	-1.40705	0.966902	0.137461	0.016822
Rv1478	-0.239621	-0.191002	-1.35567	0.966902	0.862439	0.0912443
Rv1479	0.262598	-0.622969	-0.370938	0.897449	0.234866	0.460952
Rv1480	-0.0904214	0.40967	-0.689287	0.981772	0.638276	0.357964
Rv1481	-0.761085	-1.34121	-2.27361	0.669494	0.0564185	0.000122454
Rv1482c	1.65662	2.95714	0.296573	NA	0.00421988	0.828062
Rv1483	-0.0776461	-1.20449	-1.56137	0.981772	0.0780248	0.00817932
Rv1484	-0.14543	-0.560469	-0.783385	0.967064	0.382849	0.15139
Rv1485	-0.680246	-0.699062	-1.42953	0.777103	0.401017	0.0374113
Rv1486c	0.784562	1.77308	0.781993	0.525568	0.00182274	0.166002
Rv1487	0.52563	0.674881	0.959429	0.724141	0.21997	0.0397995
Rv1488	0.641032	0.35168	1.54372	0.597334	0.567661	0.000608105
Rv1489	0.418697	0.0999196	1.76695	0.837038	0.892575	0.000221039
Rv1489A	-0.149828	-0.502979	1.06909	0.967064	0.456353	0.0495162
Rv1490	-0.0752024	1.60671	-0.182536	0.987824	0.0755912	0.86595
Rv1491c	-0.299445	-0.0403837	-0.811561	0.913864	0.961805	0.19792
Rv1492	0.697691	1.69116	1.18292	0.562658	0.00112627	0.0141162
Rv1493	0.268067	1.02832	0.541059	0.887349	0.0210251	0.207308
Rv1494	-0.0279102	0.175851	0.543768	0.993877	0.86171	0.509636
Rv1495	0.056936	-0.290809	-0.659126	NA	0.824573	0.571283
Rv1496	0.297349	-0.330588	-0.124128	0.887349	0.565637	0.834892
Rv1497	-0.0867577	0.218707	0.991751	0.981752	0.793978	0.118768
Rv1498A	-0.750421	0.742082	0.243093	NA	0.490237	0.836264
Rv1498c	-0.728711	-1.1169	-0.392108	0.682616	0.103759	0.583506
Rv1499	0.962234	1.30224	0.271347	NA	0.194258	0.819312
Rv1500	-0.319233	-2.20393	-1.13813	0.898187	0.000110628	0.0390551
Rv1501	-0.433221	-1.00359	-1.05244	0.856166	0.126377	0.0700117
Rv1502	-0.53922	-1.093	-1.58514	0.731324	0.0489998	0.00074336
Rv1503c	-0.0890012	-0.280328	-0.472251	0.984905	0.793771	0.622213
Rv1504c	0.097946	-0.242081	-1.39918	0.981772	0.826024	0.0954629
Rv1505c	-0.566017	-1.69989	-0.81434	0.887349	0.075039	0.397368
Rv1506c	-0.877749	-1.51126	-0.785961	0.667838	0.0593841	0.320745
Rv1507A	-0.712938	-0.104845	-0.584754	0.811503	0.924642	0.515255
Rv1507c	-0.694529	-2.72808	-1.53464	0.766471	0.000119209	0.0247432
Rv1508A	0.0121683	1.27312	-0.067682	0.995475	0.100271	0.948324
Rv1508c	0.771138	-0.926624	-0.705961	0.483634	0.101625	0.175078
Rv1509	-0.174235	0.146286	0.294563	0.967064	0.860839	0.678302
Rv1510	0.191969	1.2522	0.147015	0.967064	0.0821639	0.863717
Rv1511	0.183057	-0.208012	-0.493459	0.912775	0.64795	0.17983
Rv1512	0.318176	0.247552	-0.0470894	0.87343	0.678579	0.94362
Rv1513	-0.0834978	0.124604	-0.915871	0.969892	0.804626	0.0124798
Rv1514c	-0.859096	0.84572	-0.768012	0.744841	0.383003	0.394945
Rv1515c	-0.792579	-0.109847	-1.52313	0.731324	0.913892	0.0347823
Rv1516c	-0.623206	0.609899	-1.29341	0.809475	0.453999	0.0562966
Rv1517	-0.654227	1.35862	0.012505	NA	0.240287	0.994913
Rv1518	-0.700205	1.50716	-0.473256	NA	0.151848	0.681886
Rv1519	0.628918	1.70497	2.31351	0.840469	0.0403472	0.00131872
Rv1520	-0.192298	-0.864923	0.32135	0.945822	0.113108	0.563561
Rv1521	0.180268	-1.64763	-0.505189	0.937323	0.000122867	0.254367
Rv1522c	0.0803282	-0.317925	-0.471759	0.975259	0.555397	0.302103
Rv1523	-0.108082	1.20964	-0.925766	0.979119	0.113108	0.20157
Rv1524	-0.494974	-0.0272343	-1.5601	0.898187	0.981458	0.0701226
Rv1525	-0.265726	-0.191543	-0.694701	0.913821	0.778024	0.19625
Rv1526c	0.138051	1.71137	-0.264625	NA	0.0315688	0.782133
Rv1527c	-0.291789	0.771923	-0.281648	0.904074	0.20322	0.656101
Rv1528c	1.73085	1.83491	4.32394	0.0405456	0.00662513	6.36449e-15
Rv1529	-0.0095117	-0.701427	-0.19035	0.995168	0.203329	0.746891
Rv1530	-0.282087	1.00686	-0.732566	0.955577	0.269435	0.40704
Rv1531	0.246266	0.272511	-0.157841	0.914983	0.672791	0.808277
Rv1532c	-0.474839	1.17339	0.0439529	NA	0.176857	0.970915
Rv1533	-0.332205	-2.28616	-0.878163	0.898187	9.30921e-05	0.133704
Rv1534	-0.161737	-1.81055	-1.18719	0.969892	0.0273301	0.127375
Rv1535	0.309402	-1.67638	-2.16578	0.966306	0.10908	0.0201577
Rv1536	-0.196528	-0.386264	0.553828	0.912712	0.392655	0.144165
Rv1537	-0.113403	0.756968	0.237124	0.975259	0.249943	0.73715
Rv1538c	0.109865	0.844019	-0.842177	0.981772	0.384708	0.350051
Rv1539	0.43163	2.18399	0.614622	0.856166	0.000198206	0.325015
Rv1540	0.392892	1.53042	1.07067	0.888029	0.0190811	0.0784619
Rv1541c	-0.379739	1.36432	-0.0801908	NA	0.229756	0.957546
Rv1542c	-0.342301	2.1878	0.312183	NA	0.0622618	0.832676
Rv1543	0.41532	0.340391	0.149854	0.768432	0.517318	0.778661
Rv1544	0.663661	0.488203	0.455787	0.490997	0.345651	0.330292
Rv1545	0.615729	-0.753952	0.297181	0.492277	0.0957769	0.518059
Rv1546	-0.491537	-2.00531	-2.05312	0.817129	0.000396394	5.81782e-05
Rv1547	-0.717022	-1.63142	-0.218919	0.513844	0.00140924	0.714801
Rv1548c	-0.194745	1.88139	0.881581	0.967064	0.0154563	0.25577
Rv1549	-0.727575	-0.667964	-1.45676	NA	0.515282	0.087269
Rv1550	-0.810776	-0.0611765	-0.406403	0.836253	0.963327	0.738641
Rv1551	-1.0371	0.609655	-1.2398	0.715143	0.594411	0.197593
Rv1552	-0.369447	0.92806	0.39207	0.921044	0.306478	0.677005
Rv1553	-0.262529	1.00975	0.398579	0.966902	0.280587	0.686538
Rv1554	-0.741901	1.52591	0.424076	0.831409	0.104002	0.681275
Rv1555	-0.679549	1.29748	0.0776688	NA	0.151848	0.948556
Rv1556	-0.347825	0.882216	0.305215	NA	0.245594	0.704389
Rv1557	-0.346869	0.667113	0.886211	0.916508	0.441038	0.238688
Rv1558	-0.365723	-2.775	-0.740053	0.898187	1.22155e-05	0.273577
Rv1559	0.10516	-0.59959	-1.06621	0.969892	0.263697	0.0161484
Rv1560	-0.0110772	0.296691	-0.784751	NA	0.793771	0.416278
Rv1561	-0.323424	0.768675	-0.815221	NA	0.414632	0.354997
Rv1562c	-0.025001	1.50658	-0.0124938	0.993877	0.0234775	0.990882
Rv1563c	0.233516	0.65305	-0.143301	0.938965	0.301602	0.839211
Rv1564c	0.0555844	0.23753	0.414521	0.981772	0.692982	0.415303
Rv1565c	0.501492	1.49401	0.307617	0.811824	0.0121074	0.640303
Rv1566c	0.576034	0.897744	-0.573257	0.887349	0.393959	0.580789
Rv1567c	-0.651356	-1.09618	-0.64725	0.736165	0.111171	0.332456
Rv1568	-0.776845	0.399698	-0.631327	0.825169	0.725335	0.537975
Rv1569	0.440592	1.29503	-0.568883	0.899105	0.134201	0.521837
Rv1570	0.199868	1.70141	-1.07028	NA	0.0841434	0.279946
Rv1571	-0.869334	0.0425879	-1.35606	NA	0.961546	0.0368059
Rv1572c	-1.09724	2.33298	0.734752	NA	0.0533459	0.588315
Rv1573	-0.772104	0.705878	-1.34133	NA	0.589527	0.250157
Rv1574	0.66238	1.47523	-0.326634	NA	0.217969	0.82004
Rv1575	-0.208226	2.51453	-0.762906	NA	0.0148907	0.523616
Rv1576c	0.416752	0.835492	2.34332	0.908786	0.365259	0.00124635
Rv1577c	0.918478	1.90111	2.64208	0.606607	0.00992022	3.63862e-05
Rv1578c	0.194534	1.99973	1.05785	NA	0.0476968	0.301298
Rv1579c	0.354613	0.857635	1.31092	0.921044	0.331668	0.0832184
Rv1580c	-0.20803	1.00295	-0.431018	NA	0.37914	0.720372
Rv1581c	-0.581265	2.3366	0.858508	NA	0.0091437	0.365719
Rv1582c	-0.415652	2.09459	0.334851	NA	0.0342648	0.778744
Rv1583c	-0.749122	1.51959	1.3579	NA	0.194445	0.228362
Rv1584c	-0.377367	0.605219	-0.346823	NA	0.477336	0.685969
Rv1585c	-0.344272	1.62826	2.27929	NA	0.157046	0.025957
Rv1586c	0.137369	0.415959	1.46547	0.967064	0.507922	0.00192637
Rv1587c	0.5012	2.39975	2.24409	0.837038	0.000110628	7.03626e-05
Rv1588c	0.0226952	2.68875	2.13978	0.99394	3.19187e-05	0.000353984
Rv1589	-0.283534	-0.877078	-1.68441	0.945474	0.290005	0.0146121
Rv1590	-0.567017	-0.00305935	-2.02261	NA	0.997395	0.00496342
Rv1591	-0.771508	-1.05001	-2.1079	0.614716	0.117141	0.000159641
Rv1592c	0.986159	-0.280736	0.93316	0.730201	0.817183	0.351852
Rv1593c	0.517202	0.549235	0.888258	0.897449	0.623424	0.35815
Rv1594	0.95936	1.21505	0.3328	0.733637	0.237011	0.770297
Rv1595	0.594184	1.29694	0.229969	0.87343	0.185081	0.839741
Rv1596	0.501916	0.966218	-0.269284	0.88541	0.278765	0.783935
Rv1597	-0.210429	0.000900234	-1.00084	0.966902	0.998816	0.167362
Rv1598c	0.655901	0.11161	0.516804	0.35124	0.824573	0.173906
Rv1599	0.811135	2.38826	1.25909	0.711187	0.00126611	0.0827258
Rv1600	0.57347	1.15302	1.25471	0.711018	0.0385879	0.0097544
Rv1601	0.189566	0.933303	1.2481	0.916508	0.030578	0.000662374
Rv1602	0.100953	1.51903	0.967913	0.969892	0.000124319	0.00890736
Rv1603	0.207053	0.842922	1.0396	0.95396	0.183308	0.0589405
Rv1604	-0.369893	0.558126	0.502248	0.92404	0.578711	0.592082
Rv1605	-0.219416	1.04722	0.321511	0.953126	0.106259	0.640488
Rv1606	-0.0348065	0.122367	-0.558114	0.992898	0.873915	0.358674
Rv1607	-0.216843	-0.126835	-0.880715	0.969892	0.920714	0.378778
Rv1608c	0.720117	-0.291972	0.451932	0.420608	0.605905	0.341812
Rv1609	0.254102	-0.482615	-0.597983	0.87303	0.26369	0.10774
Rv1610	-0.300165	-1.21188	-1.6873	0.870427	0.00794639	1.98255e-05
Rv1611	-0.3412	-1.14149	-2.28482	0.914983	0.150973	0.000497594
Rv1612	-0.699628	-2.64313	-3.08248	0.755272	0.000160785	8.70424e-07
Rv1613	0.201891	-0.915153	-2.71348	0.969892	0.329822	0.0002978
Rv1614	-0.379441	-1.29284	-2.50567	0.839752	0.0116658	4.46629e-09
Rv1615	0.377266	0.476133	-0.142147	0.87343	0.485826	0.842988
Rv1616	-0.133121	0.315657	-0.130249	0.975719	0.739542	0.894229
Rv1617	-0.329231	-0.660374	-1.29342	0.874141	0.239473	0.00486805
Rv1618	-0.921624	-0.61147	-1.42426	0.659688	0.515191	0.0616681
Rv1619	0.319708	0.923709	0.853514	0.863389	0.0555892	0.0483099
Rv1620c	-0.316042	1.75991	4.33315	0.904074	0.00300374	8.14522e-19
Rv1621c	0.190473	2.26896	4.80631	0.966902	0.000235776	2.55734e-20
Rv1622c	0.78304	3.75934	5.3512	0.654003	1.32307e-09	1.93288e-22
Rv1623c	1.18366	3.80249	4.85436	0.35872	5.63249e-09	7.02103e-17
Rv1624c	0.898265	1.78503	1.12406	0.519745	0.00523984	0.0650204
Rv1625c	0.932152	1.77723	2.64222	0.232102	0.00018013	8.17055e-11
Rv1626	-0.283107	-0.676719	-0.636436	0.852598	0.105883	0.0868385
Rv1627c	-0.0108106	0.498631	0.71731	0.995168	0.469687	0.221357
Rv1628c	0.212815	0.156125	0.785909	0.952859	0.840176	0.177317
Rv1629	0.383537	-0.121053	0.356039	0.897449	0.896136	0.649638
Rv1630	-0.319794	-1.66221	-0.801634	0.849409	0.000104716	0.0534475
Rv1631	-0.917749	-1.8435	-1.98264	0.411264	0.00135851	0.000112399
Rv1632c	-1.01989	-1.83312	-1.86352	0.606607	0.028159	0.013463
Rv1633	0.559034	0.00375815	1.66679	0.728764	0.995852	0.000486014
Rv1634	-0.170203	0.533024	1.60599	0.955577	0.356145	0.000301231
Rv1635c	0.745039	2.59906	1.92613	0.50618	7.98238e-08	1.82034e-05
Rv1636	1.05844	0.588821	1.12998	0.330437	0.408368	0.0525466
Rv1637c	0.211662	0.352452	-0.0768916	0.935201	0.557349	0.903532
Rv1638	0.266663	-0.214068	1.51013	0.898187	0.726357	0.000475607
Rv1638A	-0.213304	-1.64822	0.432015	0.966811	0.0209973	0.575414
Rv1639c	-0.170893	-0.564586	0.55629	0.966902	0.414572	0.371619
Rv1640c	-1.00306	0.060619	0.37869	0.513844	0.948912	0.637279
Rv1641	-0.558759	-3.06298	-0.842815	0.777201	1.0401e-07	0.16165
Rv1642	-0.0600215	-4.17296	-0.832623	0.985571	1.57876e-12	0.194643
Rv1643	-0.506209	-2.00331	-1.28553	0.778709	0.00024227	0.0121773
Rv1644	-0.444018	-2.51287	-2.11037	0.836253	5.50119e-06	3.25438e-05
Rv1645c	0.277235	-0.0619052	-0.303751	0.904074	0.932043	0.607067
Rv1646	0.091715	0.172953	0.652842	0.97598	0.811735	0.25366
Rv1647	-0.541037	1.08436	0.64435	0.820209	0.0962446	0.308461
Rv1648	-0.0183048	0.3905	0.0701491	0.995168	0.696577	0.951586
Rv1649	-1.03415	-0.520452	-2.44925	0.711018	0.647807	0.00503172
Rv1650	-0.205658	-0.572791	-1.41564	0.902694	0.168464	2.81979e-05
Rv1651c	0.13102	0.0886881	0.722554	0.966902	0.885462	0.0938223
Rv1652	0.00835642	0.698569	1.21994	0.997252	0.386397	0.0699051
Rv1653	0.424199	0.904085	0.726836	0.90658	0.320786	0.397002
Rv1654	0.463542	0.126861	0.110246	0.913864	0.923775	0.93414
Rv1655	-0.0872823	0.301994	0.485926	0.987594	0.806389	0.670617
Rv1656	-0.224934	0.0784045	-0.0116398	0.967064	0.942185	0.993323
Rv1657	0.237423	-0.716621	-0.154485	0.94494	0.300953	0.840551
Rv1658	-0.0365144	-0.936271	-0.265386	0.988882	0.0740824	0.632801
Rv1659	0.100926	-0.457699	-0.331919	0.973393	0.445108	0.558913
Rv1660	-0.344865	0.244228	1.18936	0.893103	0.725335	0.0206956
Rv1661	-0.0591631	0.610835	0.795517	0.985536	0.38381	0.188259
Rv1662	0.149364	0.797408	0.672277	0.969892	0.31924	0.366192
Rv1663	0.029898	0.535586	0.514719	0.993877	0.569348	0.554069
Rv1664	0.162805	0.822894	-0.211109	0.969892	0.287584	0.806488
Rv1665	-0.588	-1.47845	-0.33914	0.824068	0.0443104	0.675899
Rv1666c	-0.331231	0.855787	-0.426297	0.899145	0.18608	0.516059
Rv1667c	0.125948	0.550492	0.42597	0.967064	0.275425	0.372569
Rv1668c	0.282813	1.03343	0.00742826	0.955577	0.252237	0.995599
Rv1669	-1.15035	0.631358	1.60618	NA	0.546255	0.0567408
Rv1670	0.311145	1.33705	2.69208	0.91629	0.0448344	1.00437e-06
Rv1671	-1.24293	0.836597	1.89564	0.335729	0.253083	0.00135571
Rv1672c	0.27201	1.81378	0.430148	0.917784	0.00137894	0.497413
Rv1673c	-0.19336	1.61256	0.614551	0.969892	0.0543799	0.48033
Rv1674c	0.482454	2.38093	1.18072	NA	0.00373056	0.150074
Rv1675c	0.302058	1.43797	-1.50395	NA	0.0985447	0.0749956
Rv1676	1.67673e-05	-0.545676	-0.658868	0.999962	0.28719	0.139944
Rv1677	-0.31551	-0.273892	-1.84292	0.929105	0.765096	0.00644881
Rv1678	0.104219	0.0632476	-0.539594	0.975259	0.938494	0.393524
Rv1679	0.311179	0.698147	-0.192186	0.863389	0.157155	0.714808
Rv1680	0.175668	-0.388371	-0.309877	0.944926	0.461277	0.525717
Rv1681	-0.0090145	0.6178	-0.542914	0.995429	0.259727	0.29849
Rv1682	-1.01444	-0.452904	0.760059	0.622342	0.653685	0.385575
Rv1683	0.211314	0.567894	0.00467428	0.944	0.349427	0.995599
Rv1684	-0.528064	0.38492	0.0105816	NA	0.650571	0.992971
Rv1685c	4.2627	6.03785	1.72443	8.12166e-07	9.50932e-14	0.0446106
Rv1686c	2.89339	4.44407	0.206488	0.0986674	0.000166189	0.899813
Rv1687c	5.17911	5.17803	1.17786	8.20213e-06	2.12154e-06	0.348813
Rv1688	0.631449	1.47781	-0.176851	NA	0.247584	0.90991
Rv1689	0.130875	0.0307256	-1.43086	0.969892	0.970261	0.0109983
Rv1690	-0.797516	-1.37654	1.17474	0.613794	0.0405147	0.0541874
Rv1691	-0.65949	-2.94304	-0.5184	0.602873	2.04335e-09	0.341681
Rv1692	-0.287676	-0.257736	-0.67364	0.873959	0.625817	0.108679
Rv1693	-0.474759	-0.26794	-0.290822	0.863389	0.75138	0.713875
Rv1694	-0.0297177	-0.119352	-0.92866	0.993539	0.86611	0.0654995
Rv1695	0.239599	0.305227	-1.14887	0.96501	0.749523	0.124255
Rv1696	-0.00488759	-0.0604428	-0.801877	0.99601	0.896285	0.0111447
Rv1697	0.302657	-0.629334	-1.8267	0.944	0.476852	0.00833626
Rv1698	-0.257731	-0.719416	-1.30077	0.938965	0.306971	0.0262313
Rv1699	0.301762	-1.68944	-1.30464	0.893568	0.000902845	0.00501237
Rv1700	-0.119632	-1.50992	-1.54481	0.969892	0.00224737	0.000462431
Rv1701	-0.353485	-1.88992	-2.04213	0.889839	0.00107249	7.44357e-05
Rv1702c	-0.107391	1.29608	2.00197	0.975719	0.0547905	0.00044062
Rv1703c	-0.579127	-0.956402	-0.255557	0.510309	0.0233421	0.567872
Rv1704c	-0.333912	-1.66432	-1.37199	0.863389	0.000511746	0.00160913
Rv1705c	0.627076	1.86264	0.926219	NA	0.0380301	0.308817
Rv1706A	-1.12339	3.14473	-1.18089	NA	0.00945483	0.397368
Rv1706c	0.398403	1.54843	1.04968	NA	0.0177022	0.0899897
Rv1707	0.83335	-0.116542	-0.465815	0.500969	0.884395	0.457597
Rv1708	-1.05821	-1.29211	-2.36997	0.374681	0.0565245	3.58369e-05
Rv1709	-1.39268	-1.8405	-2.87376	0.122827	0.0036755	2.36976e-07
Rv1710	0.406211	-1.45522	-1.0417	0.780015	0.00116165	0.0118052
Rv1711	-0.0240097	-1.53907	-2.20516	0.993877	0.0195265	0.000113282
Rv1712	-0.0797614	-1.06733	-1.37653	0.977402	0.0421358	0.00257866
Rv1713	0.208783	-0.61542	-0.971882	0.955577	0.382773	0.0994233
Rv1714	-0.0596206	1.13816	0.231684	NA	0.280758	0.848687
Rv1715	0.368409	0.479873	-0.706636	NA	0.606886	0.388073
Rv1716	0.217382	0.574364	-0.662208	0.966902	0.500159	0.39102
Rv1717	0.810837	0.69989	-0.772213	NA	0.585759	0.533894
Rv1718	0.655217	0.814263	-1.23427	0.734048	0.254388	0.0541482
Rv1719	0.298025	0.598012	0.122238	NA	0.515282	0.903278
Rv1720c	-0.551957	1.4763	0.329097	NA	0.19509	0.806488
Rv1721c	0.0534161	1.18892	0.589213	NA	0.266433	0.595887
Rv1722	0.535504	0.762987	0.389164	0.580675	0.075575	0.358319
Rv1723	-1.17318	0.786384	-0.104384	NA	0.469235	0.934853
Rv1724c	-0.0228323	-0.257656	1.58649	0.993877	0.757315	0.00907257
Rv1725c	0.785153	1.29836	2.2918	0.603411	0.0432135	1.91694e-05
Rv1726	-0.727712	3.2265	1.35896	NA	0.00278366	0.235094
Rv1727	-0.0370036	2.49511	1.41068	NA	0.0260478	0.219112
Rv1728c	-0.199128	-0.46526	-0.799826	0.955577	0.501993	0.16785
Rv1729c	-0.357201	-0.794595	-1.57615	0.935201	0.410303	0.0516479
Rv1730c	0.222902	1.28967	-0.399964	0.955577	0.0544391	0.574539
Rv1731	-0.0954958	1.21465	0.104639	0.969892	0.0028475	0.839058
Rv1732c	0.720977	0.139888	1.13099	0.563453	0.845276	0.0240398
Rv1733c	4.0546	4.12827	3.59677	0.00153662	0.000326007	0.00118105
Rv1734c	4.28869	6.15895	3.40052	6.25356e-06	1.25851e-12	7.59259e-05
Rv1735c	-0.070464	2.49028	1.7222	NA	0.0382029	0.148281
Rv1736c	4.38045	4.73226	3.52375	0.000166136	1.11001e-05	0.000792133
Rv1737c	4.32572	4.86518	3.41624	0.000378842	1.03438e-05	0.00164072
Rv1738	4.81088	5.01484	3.62602	5.31817e-05	5.73412e-06	0.000855597
Rv1739c	2.21905	3.97646	0.986317	0.00476427	3.058e-09	0.172705
Rv1740	0.189497	0.62945	0.223467	0.966902	0.384758	0.768001
Rv1741	0.224252	0.144283	-0.313991	0.966902	0.884452	0.714808
Rv1742	-0.0454651	0.668023	0.71709	0.988002	0.249943	0.165444
Rv1743	-0.165461	-0.585387	-0.547981	0.927064	0.16243	0.141011
Rv1744c	-0.740391	1.33507	0.466872	NA	0.250038	0.714801
Rv1745c	-0.335847	2.35624	-0.0609856	NA	0.0242904	0.969475
Rv1746	0.510943	0.436201	-0.9142	0.825169	0.553511	0.132048
Rv1747	0.164256	0.0281492	-1.07707	0.967064	0.972971	0.0603543
Rv1748	0.734693	1.58354	2.2102	0.708613	0.0173465	0.000119294
Rv1749c	0.168714	0.175368	-0.367572	0.969892	0.855046	0.656945
Rv1750c	-0.310366	0.392909	-0.13435	0.906522	0.582147	0.853529
Rv1751	0.32422	-0.469028	-1.62282	0.895258	0.476852	0.00122992
Rv1752	-0.20265	0.405493	-0.606766	NA	0.74898	0.602076
Rv1753c	-0.0537766	0.683286	0.712964	0.99161	0.493347	0.432999
Rv1754c	-0.870146	-0.0689983	-1.77745	0.531846	0.936465	0.00185095
Rv1755c	0.0417737	2.39221	-1.834	NA	0.0247967	0.0990634
Rv1756c	-0.239954	2.66751	0.0814213	NA	0.00052328	0.941814
Rv1757c	0.0744442	1.3562	-0.129599	NA	0.110947	0.903814
Rv1758	-0.00289423	2.80094	1.60687	NA	0.0268993	0.224092
Rv1759c	-0.778425	1.15405	1.39282	NA	0.154304	0.0522047
Rv1760	0.0388164	-0.161529	0.342358	0.990161	0.82918	0.593408
Rv1761c	-1.11629	1.39603	0.529448	NA	0.149864	0.607179
Rv1762c	0.294483	0.746111	0.623318	0.856166	0.0795706	0.105788
Rv1763	0.392166	1.9069	0.142907	NA	0.018453	0.893796
Rv1764	-0.139512	2.56595	0.263665	NA	0.00112627	0.795078
Rv1765A	-1.57851	1.00347	-0.0421141	NA	0.351961	0.976582
Rv1765c	0.612411	1.24724	2.82949	0.760755	0.0618511	1.7807e-07
Rv1766	0.609889	0.523653	-0.369568	0.833837	0.559012	0.673069
Rv1767	0.194728	0.0568218	1.85501	0.966902	0.946993	0.00124635
Rv1768	0.38417	-0.50158	-0.95506	0.821352	0.333009	0.026695
Rv1769	0.0909714	-0.781148	-1.27821	0.975259	0.173597	0.00751176
Rv1770	0.284696	-1.32976	-1.38167	0.893568	0.00689186	0.00138989
Rv1771	-0.119236	-0.572133	-1.12096	0.967064	0.256325	0.00642944
Rv1772	0.00859282	-0.171688	3.0777	0.99601	0.831229	3.87663e-09
Rv1773c	-0.325463	1.33098	0.794846	NA	0.190543	0.434202
Rv1774	-0.494045	-0.121711	-0.0655913	0.612555	0.808564	0.894568
Rv1775	0.177676	0.13174	0.533821	0.947673	0.831675	0.268061
Rv1776c	0.606345	1.78012	1.01818	NA	0.030594	0.207236
Rv1777	0.248216	2.0958	0.959309	0.955577	0.00220418	0.162038
Rv1778c	-0.391892	0.436202	-0.205036	NA	0.682318	0.851524
Rv1779c	2.98882	1.69714	2.14525	0.000378842	0.0511136	0.00464717
Rv1780	-0.530566	-1.80917	-1.82174	0.791823	0.0022436	0.000627643
Rv1781c	-0.245804	1.58987	1.38762	0.966902	0.068131	0.0838813
Rv1782	0.504354	0.307005	1.25481	0.75048	0.63082	0.00773794
Rv1783	0.495973	-0.284547	1.07673	0.777201	0.669633	0.0331553
Rv1784	0.259768	-0.300757	0.702626	0.870712	0.525163	0.0589405
Rv1785c	1.00975	1.0221	0.29827	0.49432	0.179728	0.715271
Rv1786	-0.0667571	0.976046	-1.28291	0.986781	0.218723	0.0660508
Rv1787	-0.296561	0.762746	0.440919	0.912775	0.229574	0.4777
Rv1788	0.208022	0.480755	0.603249	0.967064	0.626564	0.497689
Rv1789	0.6696	0.87542	0.0836611	0.674679	0.176489	0.911879
Rv1790	0.0220687	1.35168	0.2821	NA	0.127836	0.78359
Rv1791	-0.19426	-2.55073	0.23254	0.955577	4.47523e-06	0.733762
Rv1792	0.251705	-2.76277	0.38872	0.955577	9.38493e-05	0.639327
Rv1793	-0.436354	0.113883	0.586992	0.856166	0.890442	0.350538
Rv1794	-0.0153966	-2.01314	0.138482	0.993877	7.05121e-06	0.810524
Rv1795	0.110127	-0.124988	1.27782	0.968764	0.831675	0.00137221
Rv1796	-0.298067	-0.234379	0.320983	0.889839	0.701398	0.552416
Rv1797	0.301705	-0.20716	0.581558	0.888029	0.738847	0.241896
Rv1798	0.0908866	-0.492779	-0.0885326	0.969892	0.307361	0.866488
Rv1799	-0.36041	0.975709	0.930446	NA	0.438172	0.436374
Rv1800	-0.538221	1.22473	1.14382	0.852362	0.11291	0.100314
Rv1801	-0.580562	2.15583	1.8961	0.854534	0.00380312	0.00547949
Rv1802	0.062568	0.866774	0.776768	0.989122	0.38008	0.396215
Rv1803c	-0.248441	0.294174	-0.739209	0.938965	0.690184	0.222038
Rv1804c	-0.177445	1.09469	0.57561	NA	0.16286	0.460952
Rv1805c	0.277674	3.46201	-0.202429	0.955577	3.26463e-06	0.841647
Rv1806	0.232428	0.472648	-1.62821	NA	0.716163	0.128312
Rv1807	-0.860907	1.36176	-1.53046	NA	0.264032	0.187673
Rv1808	0.100055	0.600961	1.78665	0.975719	0.365283	0.000497643
Rv1809	-0.172692	0.522263	1.38431	0.965654	0.399401	0.00424729
Rv1810	-0.435199	1.0654	0.943668	0.826744	0.0443726	0.0499599
Rv1811	-0.639447	-0.487149	-1.7419	0.839752	0.627573	0.0263248
Rv1812c	0.861102	3.20868	3.4889	0.69419	1.46125e-05	1.77863e-07
Rv1813c	4.30764	5.82282	5.15538	0.000137559	1.32579e-08	1.48945e-07
Rv1814	0.314346	0.58476	1.00625	0.866363	0.255788	0.0180964
Rv1815	0.213849	-0.872654	-2.08176	0.912712	0.0507993	1.05134e-08
Rv1816	0.009538	-0.966267	-1.80045	0.995168	0.0712241	6.09285e-05
Rv1817	0.393863	1.57731	1.03327	0.88705	0.012602	0.0835176
Rv1818c	0.368698	1.4903	1.53133	0.872768	0.00803724	0.00200208
Rv1819c	0.140676	0.945175	-0.581737	0.975259	0.282344	0.502725
Rv1820	0.650388	1.85461	1.04814	0.692129	0.00136831	0.0596863
Rv1821	0.368982	-0.454491	0.0130917	0.802533	0.354889	0.983894
Rv1822	-0.300833	0.709759	-0.818994	0.94822	0.4544	0.33976
Rv1823	-0.0762168	-0.139358	-1.04586	0.987476	0.902481	0.225969
Rv1824	-0.567436	0.0399283	-0.911437	NA	0.971373	0.293026
Rv1825	-0.578262	-0.250783	-0.961764	0.727781	0.712484	0.0657181
Rv1826	-1.05932	-1.77016	-1.24397	0.135026	0.000252591	0.00536992
Rv1827	0.246307	-0.887882	0.739016	0.898187	0.0661275	0.0883634
Rv1828	0.16604	-1.38166	0.797164	0.944926	0.00127852	0.0503239
Rv1829	0.296099	0.135206	1.2332	0.898187	0.851011	0.0119346
Rv1830	0.143756	-2.34869	-0.681114	0.967064	4.39907e-06	0.199716
Rv1831	0.196261	0.562388	1.41153	0.966902	0.469235	0.0209038
Rv1832	0.21559	-0.0754816	1.69586	0.913821	0.900219	1.00686e-05
Rv1833c	0.22767	-0.616592	2.06788	0.912775	0.227442	1.23681e-07
Rv1834	2.11809	1.64864	0.660405	0.00729756	0.0257969	0.383999
Rv1835c	-0.103083	0.134544	-1.45961	0.981772	0.902204	0.0638552
Rv1836c	0.0962487	-0.0614308	-1.17657	0.978949	0.942479	0.0486234
Rv1837c	0.0523397	-0.179382	-1.09781	0.985374	0.786328	0.0214996
Rv1838c	0.198576	-0.38013	-0.0214685	0.952168	0.566912	0.979065
Rv1839c	0.134867	1.55318	0.8588	0.978949	0.0844228	0.339578
Rv1840c	0.0639114	0.459042	0.26322	NA	0.555338	0.733762
Rv1841c	0.244348	-0.625091	0.969856	0.912723	0.249325	0.0330609
Rv1842c	0.117111	-0.462105	1.2931	0.969892	0.421099	0.00347593
Rv1843c	0.279824	0.81378	2.32519	0.912775	0.185081	1.5482e-06
Rv1844c	0.0929779	-0.372252	1.65546	0.969892	0.497353	3.9755e-05
Rv1845c	0.890012	2.43939	2.7775	0.565261	0.000211825	2.09879e-06
Rv1846c	1.03263	2.19655	3.44497	0.274339	5.82696e-05	1.74678e-13
Rv1847	0.186792	0.467484	2.04364	0.967064	0.580887	0.00106593
Rv1848	-0.561706	-0.0665847	-0.879438	NA	0.955469	0.356804
Rv1849	-0.679027	0.737751	-0.243783	NA	0.476852	0.830761
Rv1850	-0.313479	0.147007	-0.269636	0.895807	0.834867	0.664559
Rv1851	-0.615852	0.824278	0.616988	NA	0.449642	0.559499
Rv1852	0.0724411	-0.0189924	0.575996	0.981772	0.981041	0.353191
Rv1853	-0.352173	-0.295241	0.305874	0.944926	0.794645	0.781888
Rv1854c	2.18161	2.94165	2.6648	0.00728258	3.87163e-05	4.83616e-05
Rv1855c	0.43843	0.657637	0.903931	0.825169	0.273306	0.0778877
Rv1856c	-0.0982789	-0.630777	-1.02631	0.97598	0.365765	0.0788128
Rv1857	-0.303549	-0.769601	-1.41171	0.894127	0.169409	0.00224671
Rv1858	-0.973582	1.13855	-1.68545	NA	0.235066	0.0568273
Rv1859	-0.609926	0.238705	-0.665255	0.888029	0.853966	0.542346
Rv1860	-0.176618	-0.0998158	-0.795801	0.955577	0.88262	0.0988046
Rv1861	-0.0376306	0.377626	2.47999	0.993877	0.671224	0.000107871
Rv1862	0.25283	0.874941	1.79687	0.912775	0.103065	3.99568e-05
Rv1863c	0.0503852	0.217939	-0.0543195	0.981772	0.678579	0.921394
Rv1864c	-0.000211376	0.280777	-0.00115308	0.999962	0.734422	0.999293
Rv1865c	-0.0405389	1.08289	1.41678	0.993877	0.20568	0.0593787
Rv1866	-0.148948	1.66953	1.02931	0.969892	0.0191008	0.12869
Rv1867	0.678641	1.50081	-0.696469	0.822262	0.075407	0.419955
Rv1868	0.623687	0.818056	0.933056	0.444892	0.0574197	0.0119814
Rv1869c	0.0128391	-1.66022	-1.70366	0.995077	0.000290481	3.13967e-05
Rv1870c	-0.759577	-2.85595	-1.41608	0.724286	3.85476e-05	0.0372744
Rv1871c	-0.0964546	-1.09808	-0.160501	0.980559	0.142665	0.850848
Rv1872c	0.00342083	-0.491064	0.0362237	0.997804	0.445431	0.963643
Rv1873	-0.20908	1.62145	-1.04205	NA	0.190543	0.430031
Rv1874	1.12526	0.569333	1.50572	0.0986674	0.310513	0.000660723
Rv1875	0.693616	0.790714	0.819535	0.727337	0.274322	0.207308
Rv1876	-0.241855	-3.5621	-1.06243	0.92962	1.29984e-11	0.0496181
Rv1877	-0.439264	0.357826	-0.936968	0.820209	0.564036	0.0564089
Rv1878	-0.320384	0.873457	0.206717	0.913864	0.232714	0.801394
Rv1879	-0.445912	1.31586	-0.467131	0.911671	0.152513	0.632801
Rv1880c	0.234381	0.366629	1.006	0.898187	0.469235	0.00962258
Rv1881c	0.113623	0.239141	0.0307785	0.969892	0.70081	0.967182
Rv1882c	-0.028604	0.194153	-0.411319	0.988882	0.659203	0.257398
Rv1883c	0.298381	0.223932	-1.18055	0.878074	0.698298	0.00503073
Rv1884c	0.304658	-1.1348	-2.92942	0.866166	0.0158191	9.63255e-15
Rv1885c	-0.960229	-0.939029	-3.24564	0.731324	0.373203	0.000101764
Rv1886c	0.0121698	-1.3189	-4.00525	0.995168	0.0275831	1.26351e-16
Rv1887	-0.603974	-2.06655	-2.29991	0.581473	4.92288e-06	9.99212e-09
Rv1888A	-1.25176	0.832174	-1.06923	NA	0.551098	0.411421
Rv1888c	0.487477	1.26743	1.04542	0.827545	0.0386531	0.062244
Rv1889c	-0.962124	1.86317	0.0636535	NA	0.108391	0.96997
Rv1890c	-0.332787	1.54555	0.48021	NA	0.0807933	0.617384
Rv1891	-0.331057	-0.407979	-1.3062	0.898187	0.567661	0.0174573
Rv1892	-0.19171	-1.59584	-1.62933	0.945822	0.00168609	0.000341765
Rv1893	-0.129335	-1.96393	-1.35445	0.969892	0.000292832	0.00744814
Rv1894c	0.932359	1.11884	2.34393	0.443157	0.0841434	1.00825e-05
Rv1895	-0.6946	-1.1617	-0.645444	0.618757	0.0527089	0.264507
Rv1896c	-0.129095	0.276462	-1.09714	0.969892	0.724996	0.0701937
Rv1897c	-1.10074	0.0030678	-1.53969	NA	0.997843	0.133705
Rv1898	0.657165	-0.272908	0.606008	0.733637	0.737863	0.374302
Rv1899c	-0.144557	-0.554524	-0.788559	0.966902	0.337974	0.105984
Rv1900c	0.0623866	-0.686399	-0.523062	0.981229	0.168464	0.255184
Rv1901	-0.609948	-1.4429	-2.32169	0.765252	0.029791	4.23597e-05
Rv1902c	-0.490639	1.14128	-0.515459	0.866553	0.136003	0.509785
Rv1903	-0.501941	-1.57354	-0.67256	0.878308	0.0529423	0.413328
Rv1904	-0.3832	-0.764941	-0.677059	0.890889	0.279737	0.299841
Rv1905c	-0.746386	0.0975205	0.231664	0.603411	0.902481	0.739655
Rv1906c	-0.122597	-0.288576	-0.474785	0.969892	0.654795	0.387765
Rv1907c	1.05694	0.016535	2.03994	0.519745	0.987351	0.00311422
Rv1908c	2.38514	2.47735	2.76584	0.00387395	0.00119987	5.59069e-05
Rv1909c	3.01385	2.49817	3.01476	0.000522973	0.00320214	7.03626e-05
Rv1910c	0.170914	1.05038	1.56858	0.966902	0.0809639	0.00206532
Rv1911c	0.310894	0.535118	1.02545	0.874551	0.319173	0.0191502
Rv1912c	0.807658	0.992044	0.670173	0.46559	0.079071	0.207308
Rv1913	-0.310687	1.75894	1.30624	NA	0.092465	0.195907
Rv1914c	-0.290789	-2.04145	-0.783164	0.880294	2.94723e-06	0.0710943
Rv1915	0.839511	-0.0587121	0.780518	0.286259	0.928293	0.0809724
Rv1916	0.391435	0.261535	0.976817	0.762443	0.60566	0.00881541
Rv1917c	-0.316876	2.68608	1.67903	0.959717	0.00546987	0.0746845
Rv1918c	-0.477717	-0.533854	0.0285535	0.87343	0.542422	0.979065
Rv1919c	-0.573604	-3.15982	-2.9825	0.703877	9.12236e-11	1.63655e-11
Rv1920	0.431523	-0.919621	0.820585	0.618757	0.0114518	0.0108659
Rv1921c	-0.484302	1.40116	-0.0813236	0.895807	0.109469	0.943569
Rv1922	0.265031	1.20935	1.49717	0.913864	0.0351129	0.00240491
Rv1923	0.58551	1.42317	-0.0208836	0.5761	0.00137965	0.97479
Rv1924c	0.282281	0.439408	-0.47258	0.912775	0.503815	0.432498
Rv1925	1.05056	0.688494	1.43046	0.16296	0.221863	0.00162495
Rv1926c	0.50991	-0.372633	0.0107331	0.724732	0.518104	0.989576
Rv1927	0.234252	1.26176	1.11531	0.917726	0.0141323	0.0161484
Rv1928c	-0.738106	1.16673	-0.167806	0.777201	0.167447	0.864144
Rv1929c	-0.292527	0.414687	-0.486537	0.916508	0.580887	0.469587
Rv1930c	1.66148	2.30815	0.187984	NA	0.0599749	0.905251
Rv1931c	0.389739	1.42176	0.503459	NA	0.0307974	0.470277
Rv1932	0.0314504	-0.629263	-2.64757	0.993877	0.478961	8.66554e-05
Rv1933c	-0.283212	2.14162	-2.06276	NA	0.0247005	0.032018
Rv1934c	-0.128144	2.17649	-0.337683	NA	0.0511136	0.806488
Rv1935c	-0.513758	1.92386	0.528148	NA	0.0801167	0.671899
Rv1936	0.0821294	0.846486	0.541287	0.978949	0.140787	0.32537
Rv1937	0.140832	1.16839	0.00831235	0.969892	0.0664184	0.993753
Rv1938	0.232186	1.2487	1.02161	0.94822	0.0529423	0.0843166
Rv1939	-0.273173	1.74789	1.30322	NA	0.113108	0.225271
Rv1940	0.00474234	0.900689	0.76342	NA	0.384028	0.434539
Rv1941	-0.77908	0.303332	-0.3008	NA	0.792326	0.790974
Rv1942c	0.0641594	0.044046	0.364515	0.981772	0.952173	0.543205
Rv1943c	0.958023	0.0320923	0.12645	0.103676	0.955418	0.811898
Rv1944c	0.0807291	1.22271	-0.119843	NA	0.268904	0.931286
Rv1945	1.12921	1.8384	4.33781	0.337244	0.00556062	1.74007e-15
Rv1946c	-1.25629	1.36311	-1.45458	NA	0.285658	0.237572
Rv1947	-0.849237	-1.15679	-1.12174	NA	0.11291	0.091387
Rv1948c	0.189591	1.66466	1.21444	0.973035	0.0912165	0.199642
Rv1949c	-0.505619	1.81925	1.14096	0.913821	0.0890663	0.283218
Rv1950c	-0.764205	1.0423	0.304314	NA	0.239721	0.755787
Rv1951c	-1.02789	0.181112	0.27743	NA	0.902481	0.844997
Rv1952	0.408887	0.0811722	-0.46923	NA	0.939971	0.604726
Rv1953	0.431532	-0.312555	1.87562	0.87303	0.698421	0.00128746
Rv1954A	0.175922	-0.7678	2.43842	0.967064	0.331513	7.44357e-05
Rv1954c	-1.16975	1.48069	0.360435	NA	0.105107	0.72557
Rv1955	0.00288904	-1.43792	1.70255	0.998683	0.0544391	0.00883894
[truncated: 2,022 more rows]
