# Supplementary material for: Delayed effects of transcriptional responses in Mycobacterium tuberculosis exposed to nitric oxide suggest other mechanisms involved in survival
Source: Sci Rep. 2017 Aug 15;7:8208. doi: 10.1038/s41598-017-08306-1 (PMC5557973; doi:10.1038/s41598-017-08306-1)
Supplement: Supplementary file 3 — Dataset S2 [file 41598_2017_8306_MOESM3_ESM.xlsx]

## Sheet: S2A
Supplementary Data S2. A) Protein abundance (ion counts) for the proteins detected
RvNumber	GeneName	PeptidesPerProtein	0h_R1	0h_R2	0h_R3	20min_R1	20min_R2	20min_R3	40min_R1	40min_R2	40min_R3	1h_R1	1h_R2	1h_R3	2h_R1	2h_R2	2h_R3	4h_R1	4h_R2	4h_R3	8h_R1	8h_R2	8h_R3	12h_R1	12h_R2	12h_R3	24h_R1	24h_R2	24h_R3	48h_R1	48h_R2	48h_R3
Rv0001	dnaA	5	2.69062e+07	1.98818e+07	2.45049e+07	2.08349e+07	2.28758e+07	1.82479e+07	2.23546e+07	2.21613e+07	1.75512e+07	2.33492e+07	2.40928e+07	1.81326e+07	2.17951e+07	2.44071e+07	1.65155e+07	2.25703e+07	2.58455e+07	2.03572e+07	2.37021e+07	2.42615e+07	1.95168e+07	2.15396e+07	2.38005e+07	2.07237e+07	1.91678e+07	1.92265e+07	1.75447e+07	1.6118e+07	1.65173e+07	1.5536e+07
Rv0002	dnaN	12	74398536	7.62699e+07	8.43009e+07	8.64357e+07	8.80123e+07	8.07907e+07	8.7861e+07	8.98521e+07	8.10947e+07	9.0326e+07	9.1742e+07	9.07572e+07	8.80925e+07	9.38551e+07	8.38801e+07	8.69901e+07	8.96807e+07	9.00332e+07	8.93218e+07	8.4491e+07	9.36821e+07	9.30115e+07	8.90685e+07	8.46922e+07	8.95851e+07	8.12654e+07	9.1427e+07	8.04722e+07	8.30462e+07	7.94754e+07
Rv0005	gyrB	26	92974300	8.90357e+07	8.30544e+07	7.43075e+07	7.71858e+07	7.48437e+07	7.34324e+07	8.02371e+07	7.22236e+07	7.53489e+07	8.57621e+07	7.30321e+07	7.55501e+07	8.6422e+07	7.28913e+07	8.75322e+07	8.68459e+07	8.93118e+07	7.86083e+07	8.91207e+07	9.33504e+07	8.15737e+07	8.61939e+07	8.83169e+07	8.88435e+07	8.18e+07	9.11721e+07	8.56807e+07	8.98306e+07	9.78308e+07
Rv0006	gyrA	28	1.14776e+08	1.10622e+08	1.16987e+08	1.06716e+08	1.11472e+08	1.14598e+08	1.17193e+08	1.09941e+08	1.17077e+08	1.06622e+08	1.13949e+08	1.15246e+08	1.12564e+08	1.12842e+08	1.09201e+08	1.12868e+08	1.19868e+08	1.04527e+08	1.07288e+08	1.20699e+08	1.14389e+08	1.17527e+08	1.19365e+08	1.09653e+08	1.19496e+08	1.25097e+08	1.25917e+08	1.08489e+08	1.28786e+08	1.26685e+08
Rv0007		3	6.14469e+07	6.3844e+07	5.88031e+07	6.42206e+07	6.21933e+07	6.5543e+07	6.51842e+07	6.11295e+07	6.46064e+07	6.33311e+07	6.16682e+07	6.32549e+07	6.19727e+07	6.394e+07	7.07404e+07	6.31026e+07	6.25989e+07	6.29023e+07	5.94495e+07	5.90792e+07	5.73998e+07	5.38679e+07	5.54764e+07	5.97824e+07	5.1167e+07	5.35851e+07	5.34532e+07	4.52028e+07	5.00512e+07	4.79642e+07
Rv0008c		2	78257148	7.09787e+07	7.48727e+07	8.0624e+07	7.05612e+07	7.6844e+07	8.19742e+07	7.5421e+07	6.8928e+07	8.15963e+07	7.53205e+07	7.45338e+07	7.21871e+07	7.67096e+07	8.04063e+07	7.22442e+07	6.89085e+07	7.71047e+07	7.27412e+07	7.27518e+07	7.2978e+07	7.53363e+07	7.23883e+07	7.29516e+07	6.75726e+07	6.34363e+07	7.22801e+07	5.65068e+07	6.25901e+07	6.5995e+07
Rv0009	ppiA	12	1012656320	9.46881e+08	9.85056e+08	9.96802e+08	1.043e+09	9.7544e+08	9.73797e+08	9.85979e+08	8.39752e+08	1.02486e+09	1.08722e+09	9.81747e+08	1.00321e+09	1.03665e+09	8.8851e+08	1.07967e+09	1.11442e+09	1.08032e+09	1.11556e+09	1.10878e+09	1.14682e+09	1.05706e+09	1.10224e+09	1.1286e+09	1.20909e+09	1.00368e+09	1.15838e+09	1.46055e+09	1.24735e+09	1.24623e+09
Rv0011c		1	35158900	3.99756e+07	3.7994e+07	3.90818e+07	3.9751e+07	4.64484e+07	3.82961e+07	3.77287e+07	4.87926e+07	4.13177e+07	3.54938e+07	4.90158e+07	3.98641e+07		4.26587e+07	4.01068e+07	3.94092e+07	4.30672e+07	3.75692e+07		3.74406e+07	3.64954e+07		4.03174e+07	2.92794e+07	3.74645e+07		2.88012e+07
Rv0012		1	6398850	5.02544e+06	5.80402e+06	5.08165e+06	6.16375e+06	3.42524e+06	5.4895e+06	5.18498e+06	2.04124e+06	5.31959e+06	5.64885e+06	2.79825e+06	4.44407e+06			4.81779e+06	5.04721e+06	4.3546e+06	5.5217e+06	5.41914e+06	5.05698e+06	5.02194e+06	5.47617e+06	4.32126e+06	5.80747e+06	3.71423e+06		5.46773e+06	5.88544e+06	5.54565e+06
Rv0013	trpG	2	27217400	2.69885e+07	2.6757e+07	2.95468e+07	2.926e+07	2.771e+07	3.23151e+07	2.87138e+07	2.77545e+07	2.82124e+07	2.86036e+07	3.06706e+07	3.04583e+07	3.11251e+07	2.97098e+07	3.04853e+07	3.19279e+07	2.78043e+07	3.35368e+07	3.51387e+07	3.04628e+07	3.35452e+07	2.99016e+07	3.20476e+07	3.39254e+07	2.64111e+07	3.09673e+07	2.78593e+07	3.03852e+07	2.73106e+07
Rv0014c	pknB	2	13907850	1.44193e+07	1.19922e+07	1.75964e+07	1.53087e+07	1.02958e+07	1.76554e+07	1.61035e+07	1.05157e+07	1.79299e+07	1.53225e+07	1.3852e+07	1.51218e+07	1.49876e+07	1.73771e+07	1.64203e+07	1.48584e+07	1.43921e+07	1.69499e+07	1.57746e+07	1.73228e+07	1.76031e+07	1.69313e+07	1.5731e+07	1.71226e+07	8.11611e+06	1.83474e+07	1.77424e+07	1.46548e+07	1.90119e+07
Rv0015c	pknA	3	25045130	4.42971e+07	2.14407e+07	1.76205e+07	1.92148e+07	2.40612e+07	2.9504e+07	2.13749e+07	2.50151e+07	2.24438e+07	2.0031e+07	2.86832e+07	2.93959e+07	2.16543e+07	3.26054e+07	2.03647e+07	2.83835e+07	2.44609e+07	2.08469e+07	2.05008e+07	2.01596e+07	2.07221e+07	3.31348e+07	2.12687e+07	2.74134e+07	2.54389e+07	2.9593e+07	2.94323e+07	1.99847e+07	2.013e+07
Rv0018c	pstP	8	4.49707e+07	4.61693e+07	4.49837e+07	4.58532e+07	4.81556e+07	5.13052e+07	4.95496e+07	4.60204e+07	4.73911e+07	4.72071e+07	4.79716e+07	4.76211e+07	4.62264e+07	4.74231e+07	4.3035e+07	4.64427e+07	4.95705e+07	5.07162e+07	4.65376e+07	5.40354e+07	5.1547e+07	4.48671e+07	4.7179e+07	4.91991e+07	4.95562e+07	4.8746e+07	4.77005e+07	3.66923e+07	4.904e+07	5.0057e+07
Rv0019c	fhaB	4	2.9738e+07	3.22997e+07	2.41225e+07	3.08731e+07	2.78201e+07	3.02551e+07	2.27261e+07	2.94918e+07	3.55164e+07	2.8535e+07	3.00378e+07	3.43794e+07	2.88099e+07	3.01967e+07	2.55617e+07	2.94119e+07	3.19642e+07	3.42695e+07	2.20283e+07	2.37994e+07	2.759e+07	1.927e+07	2.98676e+07	2.07957e+07	1.91133e+07	3.0053e+07	1.97942e+07	2.32704e+07	2.17557e+07	2.89374e+07
Rv0020c	fhaA	23	4.06237e+08	3.67446e+08	3.74831e+08	3.83653e+08	3.67937e+08	3.85468e+08	3.77851e+08	3.58767e+08	3.65997e+08	3.92833e+08	3.74417e+08	3.89793e+08	3.85513e+08	3.81916e+08	3.93876e+08	3.87988e+08	4.04336e+08	3.99382e+08	4.00988e+08	3.8057e+08	3.90561e+08	3.77546e+08	3.59072e+08	3.96187e+08	3.91488e+08	3.62247e+08	3.56382e+08	4.41476e+08	3.92063e+08	3.98391e+08
Rv0034		1	14563000	1.24682e+07		1.15821e+07	1.36297e+07	9.19783e+06		1.25097e+07			1.41734e+07	8.47815e+06	1.27317e+07	1.17775e+07	1.00471e+07		1.23078e+07	1.18e+07	1.16793e+07	1.3373e+07		1.38143e+07	1.38965e+07	1.30396e+07	1.49482e+07		1.54075e+07		1.47066e+07
Rv0036c		15	141226300	1.34099e+08	1.32388e+08	1.38557e+08	1.38497e+08	1.20673e+08	1.38438e+08	1.36137e+08	1.10899e+08	1.39604e+08	1.4037e+08	1.26779e+08	1.13521e+08	1.33297e+08	1.35453e+08	1.34917e+08	1.36901e+08	1.39335e+08	1.41591e+08	1.36329e+08	1.29943e+08	1.20888e+08	1.38427e+08	1.32409e+08	1.3671e+08	1.11226e+08	1.38065e+08	1.39193e+08	1.41331e+08	1.33392e+08
Rv0038		1	17343900	1.69519e+07			1.87608e+07			1.98512e+07	2.01574e+07		2.03757e+07	2.0178e+07	1.49649e+07		1.75186e+07	1.88545e+07	1.77756e+07			1.9318e+07	1.821e+07				1.78173e+07		1.72305e+07	2.42459e+07		1.68261e+07
Rv0041	leuS	5	2.19874e+07	1.95577e+07	1.6768e+07	3.38775e+07	2.31461e+07	1.3263e+07	2.51888e+07	2.20393e+07	1.82438e+07	2.56227e+07	2.40477e+07	2.84669e+07	2.19225e+07	2.59826e+07	2.64054e+07	2.90703e+07	2.50449e+07	2.17942e+07	2.67413e+07	2.43391e+07	3.10362e+07	2.4816e+07	2.64325e+07	2.69138e+07	2.27602e+07	1.01928e+07	2.48981e+07	2.86009e+07	2.74449e+07	2.43555e+07
Rv0042c		1	50140800	3.61627e+07	4.43592e+07	2.98866e+07	4.27721e+07	1.8325e+07	3.25404e+07	3.86932e+07	1.14297e+07	3.53068e+07	4.1624e+07	2.25563e+07	3.22058e+07	4.04604e+07	2.13325e+07	3.72639e+07	5.016e+07	3.32331e+07	3.96787e+07	4.75006e+07	3.14761e+07	3.51293e+07	4.60869e+07	3.11888e+07	4.28013e+07	2.36599e+07	3.82995e+07	5.1237e+07	4.19628e+07	4.57204e+07
Rv0044c		6	3.51631e+07	3.80584e+07	4.24045e+07	3.68623e+07	3.80488e+07	3.69607e+07	3.51646e+07	4.20779e+07	3.83805e+07	3.57033e+07	3.66869e+07	3.73444e+07	3.87108e+07	3.64199e+07	3.47822e+07	4.21315e+07	4.05505e+07	3.8471e+07	4.12656e+07	3.72586e+07	4.04997e+07	3.50301e+07	3.81363e+07	3.7566e+07	5.29534e+07	6.49358e+07	4.1104e+07	3.82991e+07	3.49982e+07	4.59138e+07
Rv0045c		3	9.59677e+06	1.90977e+07	9.46876e+06	1.44155e+07	1.56062e+07	1.54744e+07	7.76666e+06	1.54792e+07	1.51917e+07	8.76818e+06	1.6585e+07	1.5937e+07	1.47736e+07	1.58165e+07	1.68576e+07	2.80758e+07	1.59335e+07	8.36252e+06	9.43922e+06	1.01304e+07	1.67636e+07	1.46209e+07	1.65046e+07	1.67464e+07	1.58409e+07	1.51846e+07	1.69683e+07	1.63809e+07	9.12806e+06	1.60256e+07
Rv0046c	ino1	8	84850764	8.04665e+07	8.76214e+07	5.98759e+07	6.66553e+07	6.93521e+07	6.33724e+07	6.19108e+07	6.72009e+07	6.229e+07	6.35463e+07	7.03373e+07	5.84816e+07	6.51775e+07	6.26457e+07	5.85809e+07	6.43132e+07	6.02036e+07	5.62721e+07	6.90213e+07	5.99424e+07	6.32073e+07	7.56319e+07	5.94096e+07	4.15227e+07	5.63123e+07	3.90852e+07	4.24377e+07	4.97823e+07	3.97102e+07
Rv0052		1	1.29264e+07	1.20122e+07	1.39174e+07	1.58815e+07	1.48751e+07	1.01312e+07	1.56073e+07	1.3831e+07	1.4566e+07	1.52011e+07	1.54989e+07	1.15979e+07	1.48671e+07		1.49464e+07	1.46246e+07	1.43946e+07	1.49888e+07	1.50751e+07	1.39527e+07	1.38846e+07	1.46836e+07	1.52646e+07	1.49297e+07		6.88966e+06	1.55318e+07	1.65534e+07	1.48955e+07	1.54353e+07
Rv0053	rpsF	7	2.08864e+08	1.82805e+08	1.97614e+08	1.45092e+08	2.12432e+08	1.57271e+08	1.80158e+08	1.73837e+08	1.41778e+08	1.95267e+08	1.88472e+08	1.89022e+08	1.8297e+08	1.78228e+08	1.57167e+08	1.89958e+08	2.01527e+08	2.10638e+08	2.01261e+08	2.2689e+08	2.03814e+08	2.05892e+08	2.21341e+08	2.09056e+08	2.54759e+08	2.27518e+08	2.27749e+08	2.76093e+08	2.32612e+08	2.26257e+08
Rv0054	ssb	8	2.25793e+08	2.24392e+08	2.32438e+08	2.33964e+08	2.07084e+08	2.66402e+08	2.53044e+08	2.30455e+08	2.48546e+08	2.53332e+08	2.48776e+08	2.6842e+08	2.49692e+08	2.35206e+08	2.3533e+08	2.549e+08	2.56307e+08	2.66559e+08	2.50615e+08	2.59014e+08	2.5038e+08	2.5997e+08	2.54416e+08	2.5575e+08	2.6991e+08	2.68702e+08	2.66888e+08	2.59094e+08	2.57252e+08	2.76351e+08
Rv0055	rpsR1	3	133814232	1.51386e+08	1.51209e+08	1.34771e+08	1.54818e+08	1.7036e+08	1.48464e+08	1.48835e+08	1.66531e+08	1.6321e+08	1.63191e+08	1.60209e+08	1.26307e+08	1.51561e+08	1.49558e+08	1.41729e+08	1.54748e+08	1.31308e+08	1.60932e+08	1.43156e+08	1.12545e+08	1.20419e+08	1.51845e+08	1.19831e+08	1.24277e+08	1.21987e+08	9.60927e+07	1.26961e+08	1.12064e+08	1.10642e+08
Rv0056	rplI	10	124271136	1.66158e+08	1.5663e+08	1.54839e+08	1.67704e+08	1.34189e+08	1.66654e+08	1.49811e+08	1.09799e+08	1.72294e+08	1.6078e+08	1.50344e+08	1.45806e+08	1.65364e+08	1.57634e+08	1.5958e+08	1.64305e+08	1.73901e+08	1.59203e+08	1.51629e+08	1.64043e+08	1.70374e+08	1.78024e+08	1.54867e+08	1.63395e+08	1.2345e+08	1.61136e+08	1.44724e+08	1.63701e+08	1.57981e+08
Rv0061c		1		3.22141e+07	2.61315e+07		1.92072e+07	2.03663e+07			2.3144e+07	3.22256e+07	2.37115e+07	1.91557e+07	3.3035e+07		9.15097e+06			1.94825e+07			9.34293e+06		8.70338e+06			1.63529e+07			3.68694e+06
Rv0062	celA1	1	30303900		2.93868e+07		2.48556e+07				2.82914e+07				2.3057e+07	2.78734e+07		2.44725e+07			2.37447e+07	2.0744e+07	2.27221e+07	1.73824e+07	1.79512e+07	2.17268e+07		1.60544e+07
Rv0066c	icd2	28	1.37313e+08	1.3437e+08	1.29795e+08	1.26892e+08	1.33193e+08	1.19495e+08	1.2768e+08	1.31659e+08	1.24628e+08	1.28537e+08	1.28934e+08	1.18722e+08	1.24642e+08	1.29693e+08	1.23853e+08	1.2851e+08	1.36667e+08	1.21859e+08	1.26689e+08	1.27911e+08	1.20447e+08	1.3242e+08	1.37029e+08	1.22108e+08	1.33214e+08	1.43926e+08	1.34376e+08	1.35679e+08	1.38652e+08	1.36608e+08
Rv0068		6	36955600	3.20477e+07	3.50322e+07	3.77458e+07	3.71128e+07	3.58292e+07	3.81015e+07	3.61349e+07	3.92651e+07	3.36253e+07	3.45502e+07	3.70023e+07	3.92574e+07	3.79988e+07	3.59555e+07	3.60623e+07	3.85613e+07	3.26546e+07	3.61673e+07	3.92569e+07	3.5096e+07	3.7363e+07	3.68625e+07	3.54455e+07	3.99634e+07	4.05299e+07	4.03677e+07	3.88174e+07	3.7711e+07	3.71338e+07
Rv0072		5	4.18303e+07	3.9516e+07	3.32028e+07	2.54365e+07	2.51627e+07	3.29301e+07	2.87641e+07	2.61499e+07	3.27167e+07	3.55379e+07	3.53301e+07	3.20647e+07	2.28563e+07	2.86994e+07	3.76363e+07	4.15209e+07	3.39607e+07	4.07016e+07	3.20235e+07	3.34072e+07	3.50858e+07	3.54528e+07	3.0651e+07	2.41865e+07	3.00148e+07	1.86138e+07	3.36215e+07	2.47154e+07	2.92044e+07	2.07457e+07
Rv0073		2	9701055	9.19021e+06	7.20907e+06	9.57058e+06	1.0165e+07	3.21581e+06	8.41503e+06	8.99847e+06	5.14627e+06	9.30417e+06	9.81267e+06	6.31362e+06	8.90217e+06	9.27466e+06	7.82835e+06	6.66382e+06	7.06442e+06	4.35381e+06	4.32464e+06	4.35214e+06	2.74082e+06	3.75552e+06	3.634e+06	1.84236e+06	2.70226e+06			2.58089e+06	2.02112e+06
Rv0074		1	3.81325e+06	3.98401e+06	3.59024e+06	6.87756e+06	5.84216e+06	2.04557e+06	7.5001e+06	5.85901e+06	6.89767e+06	8.69255e+06	6.38797e+06	8.83402e+06	8.96976e+06	1.00309e+07	9.30599e+06	7.38155e+06	7.23517e+06	5.68274e+06	8.41884e+06	6.73001e+06	7.07386e+06	1.04676e+07	8.12556e+06	5.92481e+06	9.28012e+06	1.60441e+06	9.50042e+06	9.98292e+06	6.89544e+06	8.69554e+06
Rv0075		1	6302110	5.304e+06	5.43551e+06	6.71515e+06	5.19488e+06		5.08688e+06	9.27511e+06	3.01601e+06	5.07679e+06	5.54548e+06	4.42359e+06			5.41362e+06	4.80836e+06	8.11893e+06	4.47174e+06	5.51064e+06	5.50607e+06		4.66703e+06	6.00877e+06	3.79769e+06	5.50789e+06		4.5685e+06	5.91905e+06	4.79357e+06	5.21396e+06
Rv0077c		5	4.75717e+07	5.13584e+07	3.46475e+07	3.13387e+07	4.21082e+07	3.53061e+07	4.52943e+07	4.31687e+07	3.19951e+07	4.31484e+07	4.79805e+07	3.56186e+07	4.29537e+07	4.64169e+07	3.78018e+07	2.29266e+07	4.67561e+07	4.98646e+07	4.46e+07	4.33646e+07	4.33079e+07	4.12349e+07	4.15879e+07	4.2367e+07	3.38301e+07	3.5851e+07	4.19406e+07	3.62736e+07	3.94472e+07	2.48254e+07
Rv0079		9	54928400	7.11808e+07	4.95454e+07	6.65301e+07	6.73501e+07	6.9323e+07	7.25029e+07	6.73791e+07	6.09849e+07	6.53179e+07	6.39084e+07	7.29662e+07	6.31052e+07	7.13072e+07	8.17311e+07	7.20944e+07	7.46882e+07	7.63612e+07	7.55733e+07	8.02799e+07	8.36445e+07	9.21778e+07	8.93042e+07	9.18388e+07	8.72613e+07	7.16123e+07	9.21803e+07	7.57028e+07	7.92472e+07	9.94254e+07
Rv0087	hycE	1	106434000	1.32038e+08	1.21247e+08	1.89953e+08	1.50976e+08	2.13148e+08	1.77649e+08	1.50371e+08	2.68568e+08	1.67498e+08	1.35438e+08	2.47637e+08	2.37841e+08	1.72646e+08	2.10997e+08	1.72739e+08	1.70764e+08	1.72531e+08	2.10805e+08	1.87493e+08	1.64477e+08	1.82762e+08	1.26181e+08	1.88632e+08	1.85233e+08	1.64989e+08	1.73922e+08	1.99848e+08	1.89499e+08	1.63505e+08
Rv0088		12	1.96948e+08	1.78566e+08	1.70974e+08	1.69325e+08	1.93436e+08	1.89866e+08	1.92642e+08	2.05111e+08	1.98467e+08	1.97074e+08	1.97949e+08	1.78205e+08	1.88259e+08	2.09678e+08	1.66412e+08	1.88591e+08	2.03808e+08	1.98129e+08	1.78902e+08	1.87141e+08	1.83828e+08	1.78931e+08	1.94088e+08	1.64555e+08	1.81401e+08	1.51976e+08	1.83844e+08	1.50499e+08	1.56574e+08	1.87436e+08
Rv0103c	ctpB	1	7515610	5.87755e+06	6.931e+06	7.38955e+06	5.85531e+06	6.76773e+06	6.57007e+06	5.65954e+06	6.46472e+06	7.18058e+06	6.16727e+06	5.99194e+06	5.95644e+06	6.38516e+06	6.7157e+06	5.94909e+06	5.89204e+06	6.60502e+06	6.13834e+06	4.91731e+06	5.59379e+06	5.39796e+06	4.40569e+06	5.01197e+06		3.98736e+06	4.5639e+06	3.10889e+06	2.79836e+06	3.2514e+06
Rv0108c		3	1.27781e+08	1.12906e+08	1.05962e+08	8.55833e+07	9.90492e+07	1.03758e+08	9.76858e+07	9.77061e+07	1.0649e+08	8.76528e+07	9.60235e+07	1.10497e+08	8.55002e+07	9.34805e+07	9.63214e+07	9.5682e+07	9.08006e+07	1.09774e+08	8.73504e+07	7.7097e+07	7.85566e+07	6.80086e+07	8.54391e+07	6.75005e+07	5.94033e+07	7.53292e+07	7.25735e+07	5.02899e+07	5.77884e+07	5.20162e+07
Rv0119	fadD7	5	35666800	3.44295e+07	3.78218e+07	3.38569e+07	3.73223e+07	3.54393e+07	3.75999e+07	3.90295e+07	3.28327e+07	3.65512e+07	3.70788e+07	3.70534e+07	3.67242e+07	3.63052e+07	3.7642e+07	3.66156e+07	3.72822e+07	3.80363e+07	3.81218e+07	3.81132e+07	3.63536e+07	3.63242e+07	3.7764e+07	3.95367e+07	4.09942e+07	3.92593e+07	3.8396e+07	3.53574e+07	3.61866e+07	3.85821e+07
Rv0120c	fusA2	12	5.98238e+07	4.00895e+07	4.90069e+07	4.88348e+07	5.2245e+07	4.31728e+07	5.06206e+07	5.13087e+07	4.24371e+07	4.60038e+07	5.28499e+07	4.30766e+07	3.64924e+07	4.93958e+07	4.00939e+07	4.72596e+07	5.07198e+07	4.48003e+07	4.81512e+07	5.10178e+07	4.13485e+07	4.87829e+07	5.34081e+07	4.34111e+07	5.46927e+07	4.36312e+07	5.09908e+07	4.24201e+07	5.2881e+07	4.74302e+07
Rv0125	pepA	7	129435728	7.85157e+07	1.29624e+08	1.43736e+08	1.28617e+08	1.16577e+08	1.36994e+08	1.35544e+08	1.10873e+08	1.61929e+08	1.4102e+08	1.4392e+08	1.10999e+08	1.44745e+08	1.41489e+08	1.08356e+08	1.41783e+08	1.38637e+08	1.20229e+08	9.91308e+07	1.08182e+08	1.4119e+08	1.37928e+08	1.57963e+08	7.52497e+07	1.26095e+08	1.19071e+08	1.22571e+08	1.5726e+08	1.41503e+08
Rv0126	treS	3	28435400	1.38882e+07	2.02883e+07	2.25365e+07	1.81383e+07	1.7207e+07	1.64185e+07	1.3278e+07	1.88999e+07	1.32078e+07	1.73047e+07	2.39734e+07	1.88115e+07	2.05143e+07	1.54902e+07	1.876e+07	2.43633e+07	2.54449e+07	3.09551e+07	1.81903e+07	1.77674e+07	2.42522e+07	1.68591e+07	1.61103e+07	1.8477e+07	1.5966e+07	1.74505e+07	1.89863e+07	2.47258e+07	1.82106e+07
Rv0127	mak	9	40194300	4.0439e+07	4.21967e+07	4.60461e+07	4.60774e+07	4.41074e+07	4.19346e+07	4.24215e+07	4.7096e+07	4.73742e+07	4.3182e+07	4.7087e+07	4.57497e+07	4.54349e+07	4.35042e+07	4.25739e+07	4.67078e+07	4.59829e+07	4.82032e+07	4.34095e+07	4.70645e+07	4.56731e+07	4.71923e+07	4.59115e+07	4.57426e+07	4.70327e+07	5.49236e+07	4.97694e+07	5.08292e+07	5.35819e+07
Rv0129c	fbpC	12	1.62274e+08	1.46277e+08	1.70983e+08	1.4591e+08	1.42008e+08	1.4693e+08	1.55766e+08	1.61246e+08	1.38179e+08	1.54362e+08	1.54661e+08	1.51294e+08	1.44468e+08	1.60024e+08	1.73907e+08	1.73687e+08	1.73121e+08	1.79894e+08	1.57824e+08	1.24472e+08	1.4598e+08	1.22614e+08	1.17132e+08	1.3035e+08	1.03969e+08	9.60853e+07	1.26635e+08	1.03369e+08	1.01393e+08	1.32834e+08
Rv0130	htdZ	1	9.23477e+06	8.02843e+06	7.51283e+06	8.85604e+06	9.26146e+06	3.99821e+06	9.40963e+06	8.09308e+06		8.06956e+06	8.15249e+06	6.76347e+06	8.86885e+06	7.31182e+06	7.7832e+06	7.55602e+06	7.88563e+06	5.75674e+06	7.49196e+06	8.46263e+06	7.01534e+06	7.81955e+06	8.30052e+06	6.03089e+06	7.09033e+06		8.1715e+06	7.21988e+06	8.07531e+06	7.88649e+06
Rv0131c	fadE1	2	21228450	1.95705e+07	2.02475e+07	1.9334e+07	2.28923e+07	1.85355e+07	1.85531e+07	2.04678e+07	2.13467e+07	1.90218e+07	2.04276e+07	2.20549e+07	1.75523e+07	2.18369e+07	2.09419e+07	1.7656e+07	2.16427e+07	1.80137e+07	1.88621e+07	2.08523e+07	1.9842e+07	2.02231e+07	2.24562e+07	1.97725e+07	2.29518e+07	1.91773e+07	2.184e+07	2.25109e+07	2.20729e+07	2.16132e+07
Rv0134	ephF	4	2.37192e+07	2.43559e+07	2.21773e+07	2.64485e+07	2.61104e+07	1.98818e+07	2.5885e+07	2.57823e+07	2.38243e+07	2.76287e+07	2.42151e+07	2.67331e+07	2.5686e+07	2.58414e+07	2.5552e+07	2.39238e+07	2.50006e+07	2.50055e+07	2.65299e+07	2.5813e+07	2.22912e+07	2.83753e+07	2.66649e+07	2.30173e+07	2.78786e+07	2.22272e+07	2.78919e+07	2.75093e+07	2.48916e+07	2.64085e+07
Rv0135c		1	1681020	1.11424e+06	883260	927258	1.37613e+06	576017	1.22949e+06	1.20521e+06		1.77001e+06	1.53536e+06		905869	1.39206e+06		1.1905e+06	1.68153e+06	1.21327e+06	1.34313e+06	1.17129e+06	1.08668e+06	921991	1.35153e+06		794209		753073	897520	741140	966073
Rv0138		1			1.74394e+06							4.53003e+06	3.86835e+06			4.8819e+06			4.49071e+06	3.36816e+06	4.70174e+06	5.39155e+06				3.37402e+06	5.67599e+06
Rv0139		1	2516476	1.60636e+06	756330		3.41527e+06			1.68978e+06			1.82773e+06			1.5287e+06			4.05602e+06	1.17475e+06		2.10818e+06	1.30343e+06				1.11013e+06		1.59091e+06	2.65731e+06	1.13848e+06
Rv0140		4	60753900	3.0951e+07	2.96733e+07	5.46583e+07	5.3419e+07	2.7344e+07	7.31577e+06	5.75895e+07	3.38102e+07	5.91254e+07	5.39661e+07	4.56713e+07	2.98557e+07	5.82414e+07	5.8742e+07	4.48179e+07	4.47199e+07	2.9384e+07	6.53394e+07	5.75904e+07	7.23049e+07	9.08922e+07	7.75609e+07	9.57931e+07	1.91093e+08	2.28401e+08	1.78082e+08	2.54958e+08	2.91761e+08	2.10938e+08
Rv0141c		1	16593200	1.81869e+07	1.59289e+07	1.73038e+07	1.8578e+07	1.65938e+07	1.80685e+07	1.58643e+07	1.26507e+07	1.77212e+07	1.81014e+07	1.52514e+07	1.40527e+07	1.8546e+07	1.78182e+07	1.58671e+07	1.80966e+07	1.73111e+07	1.81186e+07	1.61071e+07	1.56439e+07	1.73224e+07	1.78243e+07	1.63973e+07	1.58947e+07	1.04547e+07	1.62601e+07	1.50382e+07	1.59522e+07	1.54103e+07
Rv0144		4	64222768	5.45997e+07	5.25478e+07	4.87542e+07	5.42982e+07	3.9626e+07	5.11472e+07	5.30301e+07	2.50149e+07	5.37459e+07	5.94263e+07	4.49483e+07	4.74971e+07	5.22838e+07	4.03434e+07	5.83502e+07	5.59345e+07	4.56501e+07	4.93419e+07	5.25199e+07	4.81124e+07	4.51379e+07	5.01711e+07	4.2445e+07	4.73491e+07	3.33369e+07	4.36193e+07	4.70558e+07	4.3597e+07	4.03761e+07
Rv0146		5	30146100	2.68118e+07	2.38004e+07	3.04363e+07	2.86223e+07	2.78146e+07	3.15065e+07	2.31478e+07	2.89026e+07	3.00679e+07	2.43848e+07	2.51215e+07	2.96584e+07	2.39968e+07	2.69586e+07	3.01594e+07	2.48907e+07	2.56819e+07	2.6325e+07	2.85967e+07	2.95126e+07	2.28624e+07	2.27049e+07	3.00125e+07	2.59547e+07	2.38672e+07	2.86049e+07	2.47951e+07	2.56033e+07	2.18117e+07
Rv0147		16	1.19578e+08	1.07394e+08	1.06692e+08	1.07694e+08	1.05663e+08	9.7552e+07	1.09436e+08	1.13192e+08	1.03147e+08	1.0041e+08	1.14146e+08	1.00955e+08	1.0695e+08	1.11011e+08	9.94325e+07	1.04144e+08	1.15647e+08	1.0165e+08	9.87357e+07	1.16592e+08	1.01372e+08	1.08403e+08	1.12933e+08	1.03587e+08	1.06073e+08	9.71772e+07	1.14591e+08	1.01902e+08	9.74904e+07	1.11891e+08
Rv0148		15	2.93227e+08	2.67106e+08	2.64703e+08	2.48152e+08	2.7566e+08	2.55149e+08	2.61504e+08	2.71582e+08	2.46551e+08	2.70739e+08	2.75046e+08	2.35789e+08	2.41986e+08	2.69801e+08	2.36942e+08	2.69858e+08	2.7247e+08	2.65877e+08	2.60814e+08	2.732e+08	2.64554e+08	2.56146e+08	2.87765e+08	2.51204e+08	2.92541e+08	2.6593e+08	2.80562e+08	2.78378e+08	2.89067e+08	2.98388e+08
Rv0149		3	15863945	1.50181e+07	1.40368e+07	1.44251e+07	1.56375e+07	1.22972e+07	1.65041e+07	1.39949e+07	1.56277e+07	1.47685e+07	1.36122e+07	1.09471e+07	1.60623e+07	1.46484e+07	1.24342e+07	1.40994e+07	1.53598e+07	1.1319e+07	1.47557e+07	1.52298e+07	1.33729e+07	1.0475e+07	1.66516e+07	1.21082e+07	1.15212e+07	8.676e+06	1.1349e+07	1.63628e+07	1.10805e+07	1.10435e+07
Rv0154c	fadE2	6	33747900	3.37764e+07	3.44428e+07	3.38451e+07	3.35352e+07	3.62445e+07	3.53224e+07	3.38738e+07	3.76098e+07	3.42286e+07	3.58118e+07	3.67592e+07	3.32206e+07	3.46372e+07	3.64141e+07	3.40496e+07	3.54837e+07	3.46429e+07	3.45337e+07	3.56421e+07	3.32117e+07	3.34961e+07	3.35287e+07	3.50696e+07	3.31374e+07	3.99094e+07	3.67499e+07	3.22131e+07	3.42982e+07	3.47561e+07
Rv0155	pntAa	13	1.24782e+08	1.27104e+08	1.29739e+08	1.34482e+08	1.18398e+08	1.34589e+08	1.24328e+08	1.23675e+08	1.37093e+08	1.24944e+08	1.21047e+08	1.36319e+08	1.37046e+08	1.18618e+08	1.28001e+08	1.30222e+08	1.19027e+08	1.20402e+08	1.24473e+08	1.04078e+08	1.25483e+08	1.23511e+08	1.15834e+08	1.30947e+08	1.25196e+08	1.43235e+08	1.30204e+08	1.03339e+08	1.25549e+08	1.1605e+08
Rv0157	pntB	11	6.40167e+07	6.62186e+07	6.2949e+07	6.73193e+07	6.81254e+07	6.64266e+07	7.1898e+07	6.92804e+07	6.35945e+07	7.12448e+07	6.53789e+07	6.64051e+07	6.12252e+07	6.79104e+07	7.62725e+07	6.87436e+07	6.58604e+07	6.77748e+07	6.99871e+07	6.2757e+07	7.17392e+07	6.59171e+07	6.63085e+07	6.45616e+07	6.5251e+07	5.82538e+07	7.07951e+07	5.5212e+07	6.13353e+07	7.20445e+07
Rv0157A		1	5.77111e+07	5.54838e+07	6.69114e+07	4.98168e+07	5.74667e+07	5.74688e+07	5.09746e+07	6.53723e+07	5.71484e+07	4.77976e+07	5.94872e+07	5.42674e+07	5.44295e+07	5.92131e+07	5.21865e+07	5.88782e+07	5.95842e+07	4.95477e+07	5.76023e+07	5.34898e+07	4.41914e+07	4.69015e+07	5.26474e+07	4.59648e+07	5.09467e+07	5.63624e+07	5.05017e+07	5.80539e+07	4.75884e+07	5.17466e+07
Rv0164	TB18.5	7	129563064	1.20734e+08	1.02683e+08	1.356e+08	9.26021e+07	8.47762e+07	1.0197e+08	1.13428e+08	8.91087e+07	1.53112e+08	1.19142e+08	1.10736e+08	9.56309e+07	1.50752e+08	2.36002e+08	1.41346e+08	1.20546e+08	1.1981e+08	1.22611e+08	1.07469e+08	1.4854e+08	1.50611e+08	1.15547e+08	9.46497e+07	1.16057e+08	5.51162e+07	1.15607e+08	1.12471e+08	1.01508e+08	1.02778e+08
Rv0166	fadD5	4	24021300	2.63941e+07	1.41787e+07	1.43681e+07	2.0184e+07	1.90941e+07	1.3916e+07	1.25465e+07	1.72739e+07	1.98939e+07	1.33367e+07	1.18942e+07	1.36391e+07	2.05143e+07	1.82361e+07	1.602e+07	1.25391e+07	1.066e+07	1.06269e+07	1.17282e+07	1.45748e+07	1.52031e+07	1.00155e+07	1.35862e+07	8.55066e+06	8.13349e+06	1.11292e+07	7.67563e+06	5.99224e+06	7.57098e+06
Rv0169	mce1A	10	6.10263e+07	5.36505e+07	5.80301e+07	5.01143e+07	5.35468e+07	4.98012e+07	5.59936e+07	5.49547e+07	5.40092e+07	5.319e+07	5.30364e+07	5.18716e+07	4.164e+07	5.39356e+07	4.37602e+07	4.87555e+07	5.53272e+07	4.62557e+07	4.93682e+07	4.68289e+07	4.32245e+07	4.22933e+07	4.22169e+07	3.83414e+07	4.09856e+07	4.38093e+07	4.60525e+07	3.63831e+07	3.50239e+07	4.42027e+07
Rv0170	mce1B	8	5.16578e+07	5.42912e+07	5.53628e+07	4.50429e+07	5.46356e+07	4.19363e+07	5.05573e+07	5.71499e+07	4.712e+07	4.53184e+07	5.35622e+07	4.90074e+07	4.45767e+07	5.40058e+07	5.30636e+07	4.40707e+07	5.16176e+07	4.85134e+07	4.30662e+07	4.1425e+07	3.84349e+07	4.5461e+07	3.56366e+07	3.82101e+07	4.42368e+07	3.78876e+07	4.74216e+07	3.36614e+07	3.67063e+07	3.216e+07
Rv0171	mce1C	7	6.96281e+07	5.94397e+07	6.47247e+07	5.95968e+07	7.1004e+07	6.99219e+07	6.79904e+07	6.88132e+07	6.47396e+07	5.78026e+07	7.95184e+07	6.45969e+07	5.85994e+07	7.26013e+07	6.22375e+07	4.95339e+07	7.17871e+07	4.93694e+07	7.67241e+07	6.72654e+07	5.3906e+07	4.97943e+07	5.35759e+07	5.0869e+07	5.02836e+07	6.29986e+07	4.08309e+07	5.08843e+07	4.73862e+07	6.79879e+07
Rv0172	mce1D	5	6.20961e+07	5.65489e+07	5.56673e+07	5.2484e+07	5.23951e+07	4.72632e+07	5.16072e+07	5.81433e+07	4.44289e+07	5.38457e+07	5.75169e+07	4.59443e+07	4.86222e+07	5.56077e+07	6.52253e+07	5.34562e+07	5.47216e+07	4.85877e+07	4.75385e+07	4.8564e+07	4.76661e+07	5.88655e+07	4.35685e+07	3.91658e+07	5.06791e+07	3.76762e+07	5.67646e+07	3.67254e+07	3.83797e+07	4.66362e+07
Rv0173	lprK	3	56947740	4.64931e+07	4.66273e+07	3.29146e+07	4.08626e+07	2.86437e+07	3.3423e+07	4.16333e+07	2.04888e+07	3.66951e+07	4.69856e+07	2.96286e+07	3.56893e+07	4.30182e+07	2.49569e+07	4.32021e+07	4.60688e+07	3.47125e+07	3.99516e+07	3.91021e+07	2.9911e+07	2.73952e+07	3.75613e+07	2.9939e+07	3.59904e+07	2.8151e+07	3.80432e+07	3.51338e+07	3.11246e+07	3.47591e+07
Rv0174	mce1F	12	5.95244e+07	5.31496e+07	5.38001e+07	4.95224e+07	5.52835e+07	4.61964e+07	4.95139e+07	5.20205e+07	4.2911e+07	5.25486e+07	5.59672e+07	4.67936e+07	4.66521e+07	5.83465e+07	4.81851e+07	5.00453e+07	5.41316e+07	4.67419e+07	4.83616e+07	4.25701e+07	4.4557e+07	4.42683e+07	4.20534e+07	4.04591e+07	4.09058e+07	3.31579e+07	5.20708e+07	3.61062e+07	36348300	3.64539e+07
Rv0175		1	29297700	2.559e+07	2.25665e+07	2.03174e+07	2.2524e+07	1.62114e+07	2.31998e+07	2.20408e+07			2.50973e+07	1.60529e+07	2.03189e+07	2.44025e+07		2.46275e+07	2.47938e+07		2.16453e+07	2.28318e+07	2.34826e+07	2.62062e+07	2.36236e+07		2.45932e+07	1.33194e+07	2.29195e+07	2.17075e+07	2.24477e+07	2.23058e+07
Rv0176		1	24406800		2.38487e+07		2.39026e+07	1.92066e+07	2.40562e+07	2.25817e+07	1.57945e+07		2.44226e+07	1.88625e+07		2.39757e+07	1.86585e+07	2.16281e+07	2.62147e+07	2.24935e+07	2.26163e+07	2.08494e+07	2.42263e+07	2.54302e+07	2.27515e+07	2.06731e+07	2.38339e+07	1.27298e+07	2.54003e+07	2.01647e+07	2.45692e+07	2.16232e+07
Rv0177		3	2.04105e+07	2.38503e+07	2.15124e+07	2.14435e+07	1.35916e+07	2.00593e+07	2.00474e+07	2.00264e+07	2.16145e+07	1.59287e+07	1.81863e+07	2.13123e+07	1.98287e+07	1.76757e+07	1.60908e+07	1.82582e+07	1.99586e+07	1.70139e+07	1.73823e+07	2.26209e+07	2.19756e+07	2.25421e+07	2.08463e+07	2.56484e+07	2.08052e+07	2.73883e+07	2.30555e+07	2.38327e+07	2.16293e+07	1.80419e+07
Rv0178		4	3.11931e+07	3.09078e+07	2.87257e+07	2.78996e+07	2.76055e+07	2.29808e+07	3.14766e+07	2.84689e+07	1.86165e+07	2.97493e+07	2.8624e+07	2.33285e+07	2.41769e+07	2.86097e+07	2.74012e+07	2.80876e+07	2.88707e+07	3.03245e+07	3.05582e+07	2.56977e+07	3.00243e+07	3.2403e+07	3.08526e+07	2.49518e+07	2.87409e+07	1.70461e+07	2.96955e+07	2.57866e+07	2.83272e+07	2.83646e+07
Rv0180c		2	4.2481e+07	2.65433e+07	5.09476e+07	3.67905e+07	3.71106e+07	4.582e+07	3.96084e+07	4.35867e+07	3.58245e+07	4.28029e+07	4.54822e+07	4.21388e+07	3.63625e+07	4.01088e+07	3.47618e+07	4.30598e+07	2.71656e+07	4.19963e+07	2.52959e+07	4.03696e+07	4.08042e+07	3.83923e+07	2.09153e+07	3.00876e+07	2.80197e+07	4.14009e+07	3.15568e+07	2.44857e+07	4.71656e+07	3.44064e+07
Rv0183		10	1.90165e+08	1.69138e+08	1.9241e+08	1.71126e+08	1.69679e+08	1.82834e+08	1.77918e+08	2.0119e+08	1.93736e+08	1.7799e+08	1.95011e+08	1.92e+08	2.02196e+08	1.73869e+08	1.79207e+08	1.94413e+08	2.05634e+08	1.83248e+08	2.03217e+08	1.78383e+08	1.91494e+08	1.95322e+08	1.73566e+08	1.90844e+08	2.09258e+08	1.91884e+08	1.83757e+08	1.78211e+08	2.03556e+08	2.00527e+08
Rv0186	bglS	1		4.02845e+06	4.1707e+06	5.27503e+06	4.3194e+06	4.63599e+06	5.86869e+06	4.43599e+06	6.29119e+06	4.17162e+06		5.59725e+06	5.36502e+06	4.32739e+06		4.63095e+06	4.45321e+06	4.71884e+06		4.677e+06		5.21731e+06		5.55531e+06	5.06117e+06		4.86884e+06	4.49807e+06		5.67263e+06
Rv0186A	mymT	4	9.2876e+06	1.8243e+07	7.29325e+06	1.45415e+07	8.93136e+06	1.00587e+07	1.02503e+07	5.91904e+06	9.06916e+06	8.75288e+06	6.61415e+06	1.11145e+07	1.65798e+07	1.17622e+07	2.1542e+07	2.96656e+07	2.03769e+07	2.81053e+07	3.44331e+07	2.98913e+07	4.14715e+07	4.63923e+07	3.31797e+07	4.54934e+07	4.31955e+07	4.62054e+07	6.11129e+07	7.09427e+07	4.59039e+07	5.53999e+07
Rv0187		2	42821700	4.31953e+07	4.28035e+07	4.49875e+07	3.89135e+07	4.7113e+07	4.2457e+07	4.29056e+07	3.61879e+07	4.15547e+07	4.40116e+07	3.63505e+07	4.47975e+07	3.28377e+07	5.04463e+07	3.20193e+07	3.5163e+07	3.22821e+07	3.28511e+07	3.20308e+07	3.30385e+07	3.30407e+07	3.22546e+07	3.51602e+07	3.47354e+07	3.99406e+07	3.54111e+07	4.67593e+07	3.30309e+07	3.13408e+07
Rv0188		1		3.96145e+06		4.65372e+06	5.29754e+06		3.43656e+06	5.74982e+06		4.13028e+06	4.8745e+06		4.03733e+06				6.20097e+06		1.23581e+07			2.39562e+07	1.62769e+07	5.20409e+07	1.29371e+08	1.45584e+08	1.50935e+08	1.02435e+08	1.23802e+08	1.30405e+08
Rv0189c	ilvD	9	6.38637e+07	9.15142e+07	6.85797e+07	6.29177e+07	7.68928e+07	7.93622e+07	6.67654e+07	7.70152e+07	8.32362e+07	6.94251e+07	7.46288e+07	7.9714e+07	6.81566e+07	7.52364e+07	7.75248e+07	7.82761e+07	7.95773e+07	7.39334e+07	7.36599e+07	7.2618e+07	7.48531e+07	5.63658e+07	7.22501e+07	6.56791e+07	4.40103e+07	6.56544e+07	4.98489e+07	4.27907e+07	3.43602e+07	4.34998e+07
Rv0190		4	4.74302e+07	5.61866e+07	4.32446e+07	4.14356e+07	4.17111e+07	3.91837e+07	4.99594e+07	4.86605e+07	3.18381e+07	4.44645e+07	1.99727e+07	3.67922e+07	5.56713e+07	3.54368e+07	3.64278e+07	5.07389e+07	4.51418e+07	3.72638e+07	4.47693e+07	5.27482e+07	4.13706e+07	5.90215e+07	5.36556e+07	5.44671e+07	6.35401e+07	6.37689e+07	7.34164e+07	7.77132e+07	6.15423e+07	9.228e+07
Rv0198c	zmp1	6	2.64006e+07	2.58724e+07	2.95603e+07	3.01685e+07	2.86279e+07	3.01409e+07	3.0657e+07	2.57133e+07	3.36194e+07	3.01969e+07	2.85634e+07	3.02894e+07	3.00431e+07	2.97091e+07	3.08379e+07	3.07212e+07	2.8487e+07	2.68539e+07	3.14676e+07	2.81892e+07	2.69334e+07	2.8795e+07	2.62182e+07	2.64997e+07	2.54712e+07	2.43861e+07	2.95265e+07	2.38021e+07	2.46552e+07	2.32976e+07
Rv0199		1	27753800	2.88057e+07	2.95049e+07	3.06875e+07	2.72832e+07	3.39741e+07	2.91569e+07	2.93092e+07	3.30423e+07	2.87953e+07	2.87556e+07	3.27443e+07	3.1211e+07	2.91486e+07	2.79817e+07	2.93817e+07	2.90985e+07	3.11385e+07	2.81714e+07	2.82382e+07	2.69563e+07	2.84639e+07	2.47038e+07	3.01765e+07	2.76471e+07	3.05332e+07	2.766e+07	2.54607e+07	2.76803e+07	2.44869e+07
Rv0200		2	31863150	3.13476e+07	3.19124e+07	3.15475e+07	3.2188e+07	3.52265e+07	3.82693e+07	3.26464e+07	3.25716e+07	3.47602e+07	2.86027e+07	3.77677e+07	3.33827e+07	3.40722e+07	3.03013e+07	3.03975e+07	3.06139e+07	3.0434e+07	3.14945e+07	3.06659e+07	2.96579e+07	3.25783e+07	3.06783e+07	3.19298e+07	3.26068e+07	3.7378e+07	3.09122e+07	3.37708e+07	3.13328e+07	2.68479e+07
Rv0202c	mmpL11	1	11088500	9.20216e+06	9.30439e+06	1.03598e+07	9.39521e+06	9.51524e+06	1.11942e+07	9.59088e+06	7.65989e+06	1.12666e+07	9.60682e+06	8.96857e+06	9.92608e+06	9.94873e+06	9.33916e+06	1.07325e+07	9.37327e+06	9.49546e+06	1.0017e+07	9.14248e+06	9.32904e+06	9.66327e+06	8.89073e+06	8.76413e+06	8.71412e+06	7.09005e+06	8.6372e+06	7.36547e+06	8.00678e+06	7.06503e+06
Rv0206c	mmpL3	9	6.90694e+07	7.0416e+07	7.07225e+07	6.24075e+07	6.38142e+07	6.92845e+07	6.71147e+07	6.40743e+07	6.70023e+07	6.73305e+07	6.79195e+07	6.53022e+07	5.84189e+07	6.91436e+07	7.00777e+07	6.64592e+07	6.64367e+07	6.99104e+07	6.14421e+07	6.63177e+07	6.5254e+07	6.23554e+07	6.28716e+07	6.70831e+07	6.40401e+07	6.20222e+07	6.21134e+07	5.38437e+07	5.76364e+07	5.68347e+07
Rv0207c		3	19442150	1.80219e+07	1.80054e+07	1.97928e+07	1.89009e+07	1.47399e+07	1.89749e+07	1.87423e+07	1.38083e+07	1.36725e+07	1.78958e+07	1.60359e+07	1.38162e+07	1.90331e+07	1.61834e+07	2.61493e+07	1.86164e+07	1.71034e+07	1.91351e+07	2.16802e+07	1.84438e+07	1.80302e+07	1.79045e+07	1.54466e+07	1.43539e+07	9.51584e+06	1.56747e+07	1.29662e+07	1.30812e+07	1.65903e+07
Rv0211	pckA	31	1.63469e+08	1.66639e+08	1.66859e+08	1.81683e+08	1.5384e+08	1.56069e+08	1.59615e+08	1.48278e+08	1.52662e+08	1.81204e+08	1.54685e+08	1.41191e+08	1.52715e+08	1.93931e+08	1.59277e+08	1.49742e+08	1.48616e+08	2.12498e+08	1.59987e+08	1.60809e+08	1.94012e+08	2.03977e+08	1.61447e+08	2.11009e+08	2.18844e+08	1.97909e+08	2.30172e+08	3.3075e+08	3.16913e+08	3.06432e+08
Rv0222	echA1	3	3.79088e+07	3.07517e+07	3.32251e+07	3.24456e+07	3.75677e+07	2.22371e+07	3.43296e+07	3.43165e+07	1.84594e+07	3.50971e+07	3.58195e+07	2.40168e+07	3.04964e+07	3.59546e+07	2.8556e+07	3.82067e+07	3.98276e+07	4.09191e+07	3.56671e+07	3.99592e+07	4.01781e+07	3.82312e+07	3.95994e+07	3.4844e+07	4.14368e+07	2.58349e+07	3.73928e+07	4.79255e+07	4.38722e+07	4.76094e+07
Rv0223c		1	24355030	1.53005e+07	2.40838e+07	1.81458e+07	2.02775e+07	2.11941e+07	1.95136e+07	2.81616e+07	2.53336e+07	2.69704e+07	2.72217e+07	2.67928e+07	2.59979e+07	3.08824e+07	1.89301e+07	2.60435e+07	1.95868e+07	1.74588e+07	2.91403e+07	2.96858e+07	1.85849e+07	2.13715e+07	2.12405e+07	2.63913e+07	3.1156e+07	1.8887e+07	1.90679e+07	2.98248e+07	2.8654e+07	2.07706e+07
Rv0227c		8	8.70691e+07	8.52103e+07	9.11248e+07	8.49509e+07	8.60888e+07	9.21247e+07	9.12163e+07	8.55531e+07	9.43708e+07	8.86023e+07	8.83021e+07	9.32499e+07	8.75436e+07	9.37072e+07	9.57807e+07	8.87297e+07	8.56841e+07	9.25494e+07	8.93309e+07	8.72566e+07	9.06794e+07	9.6373e+07	8.72361e+07	9.00633e+07	9.50482e+07	9.12742e+07	9.30926e+07	8.98251e+07	8.58903e+07	8.70755e+07
Rv0230c	php	3	18275150	1.72025e+07	1.9255e+07	1.89947e+07	2.03248e+07	1.70335e+07	1.9631e+07	1.92645e+07	2.52625e+07	1.98338e+07	1.88267e+07	1.61605e+07	1.83939e+07	1.77308e+07	1.77094e+07	1.8099e+07	1.90517e+07	1.67976e+07	1.82945e+07	1.75511e+07	1.61114e+07	1.87475e+07	1.75092e+07	1.65728e+07	1.77134e+07	2.26002e+07	1.80582e+07	1.64288e+07	1.69077e+07	1.5838e+07
Rv0231	fadE4	17	108372400	8.77142e+07	8.57063e+07	9.19899e+07	1.15726e+08	1.09048e+08	1.10001e+08	1.08991e+08	1.00629e+08	1.01004e+08	1.10391e+08	1.14036e+08	1.06952e+08	1.04145e+08	8.92173e+07	1.03091e+08	1.01645e+08	1.03741e+08	9.82201e+07	1.04198e+08	1.03613e+08	1.10375e+08	1.13497e+08	1.00107e+08	1.03531e+08	1.13337e+08	1.13727e+08	9.86504e+07	1.01245e+08	9.14702e+07
Rv0234c	gabD1	9	85433482	7.92933e+07	8.50339e+07	8.48909e+07	8.45744e+07	7.97772e+07	8.57712e+07	8.28793e+07	7.44292e+07	8.50192e+07	8.21356e+07	7.8505e+07	7.76499e+07	8.66821e+07	7.93173e+07	8.44605e+07	8.31608e+07	8.33194e+07	8.53617e+07	8.16358e+07	8.35647e+07	8.36599e+07	8.02373e+07	8.46737e+07	8.61214e+07	7.2104e+07	8.72232e+07	8.7755e+07	8.54481e+07	9.17192e+07
Rv0237	lpqI	5	3.41979e+07	3.67467e+07	3.49451e+07	4.10511e+07	4.73554e+07	4.26753e+07	5.22066e+07	3.80635e+07	3.71469e+07	3.84412e+07	4.69432e+07	5.02855e+07	4.78853e+07	4.26489e+07	4.3554e+07	3.54627e+07	3.43329e+07	4.68969e+07	4.50912e+07	4.08967e+07	3.95471e+07	4.14752e+07	4.33285e+07	4.86144e+07	3.22469e+07	4.45515e+07	3.81206e+07	3.52378e+07	4.01489e+07	4.12414e+07
Rv0241c	htdX	6	6.08613e+07	6.01955e+07	5.85341e+07	4.8959e+07	5.59376e+07	5.15656e+07	6.25838e+07	6.48553e+07	5.2583e+07	5.20275e+07	5.75376e+07	5.88826e+07	5.36919e+07	5.77804e+07	5.41874e+07	4.54339e+07	6.70194e+07	5.48314e+07	5.10018e+07	5.96954e+07	5.19937e+07	5.70652e+07	5.97811e+07	5.75455e+07	6.1972e+07	5.82636e+07	6.48407e+07	6.09045e+07	5.71074e+07	6.99444e+07
Rv0242c	fabG4	26	1.87591e+08	2.07794e+08	1.97947e+08	1.77141e+08	2.02174e+08	1.84821e+08	1.9637e+08	1.87861e+08	1.82645e+08	1.89273e+08	2.0016e+08	1.91397e+08	1.86885e+08	1.98727e+08	1.64234e+08	1.85575e+08	2.07374e+08	1.92467e+08	1.95387e+08	2.12897e+08	1.95668e+08	2.02156e+08	2.19727e+08	2.07913e+08	2.19318e+08	2.19672e+08	2.33457e+08	2.17739e+08	2.21278e+08	2.29819e+08
Rv0243	fadA2	18	1.42979e+08	1.58187e+08	1.41964e+08	1.2197e+08	1.36236e+08	1.40868e+08	1.40757e+08	1.37327e+08	1.50718e+08	1.31759e+08	1.40543e+08	1.37376e+08	1.41877e+08	1.46469e+08	1.39891e+08	1.55522e+08	1.4693e+08	1.42478e+08	1.40535e+08	1.62699e+08	1.7136e+08	1.58486e+08	1.72131e+08	1.79641e+08	1.80507e+08	1.89213e+08	1.74768e+08	1.74571e+08	1.74979e+08	2.09379e+08
Rv0244c	fadE5	13	4.80697e+07	5.29338e+07	4.72596e+07	5.93265e+07	5.43691e+07	5.03382e+07	5.97481e+07	5.45951e+07	5.91877e+07	6.54575e+07	5.35817e+07	6.05586e+07	5.6888e+07	5.63911e+07	6.47699e+07	5.78198e+07	5.73025e+07	5.78461e+07	5.68137e+07	5.15936e+07	6.35644e+07	6.12444e+07	5.3902e+07	5.65125e+07	5.41565e+07	4.69701e+07	5.98003e+07	5.60388e+07	5.38645e+07	6.08642e+07
Rv0245		2	10690700	1.08014e+07	8.22783e+06	1.09151e+07	1.01416e+07	4.30325e+06	1.00253e+07	1.09708e+07	5.89368e+06	1.08168e+07	1.12156e+07	8.25125e+06	1.15357e+07	1.11626e+07	8.17489e+06	9.93184e+06	1.10856e+07	9.47522e+06	1.05816e+07	1.45545e+07	1.09855e+07	1.18473e+07	1.32339e+07	1.14739e+07	1.36831e+07	2.20634e+06	1.28784e+07	1.80361e+07	1.47915e+07	1.47951e+07
Rv0247c		14	141213246	1.3891e+08	1.26164e+08	1.38246e+08	1.36863e+08	1.39783e+08	1.41669e+08	1.25295e+08	1.42784e+08	1.34454e+08	1.40121e+08	1.40344e+08	1.40265e+08	1.32259e+08	1.32229e+08	1.29021e+08	1.45221e+08	1.33184e+08	1.37823e+08	1.45027e+08	1.36784e+08	1.34766e+08	1.18967e+08	1.34402e+08	1.20348e+08	1.24113e+08	1.1854e+08	1.12839e+08	1.19589e+08	1.0315e+08
Rv0248c		20	133185664	1.26501e+08	1.26402e+08	1.34923e+08	1.28014e+08	1.26174e+08	1.3783e+08	1.1933e+08	1.22771e+08	1.45999e+08	1.27543e+08	1.27143e+08	1.21419e+08	1.35542e+08	1.39715e+08	1.30766e+08	1.28581e+08	1.2925e+08	1.32457e+08	1.2176e+08	1.40242e+08	1.42705e+08	1.37951e+08	1.26633e+08	1.28061e+08	1.18364e+08	1.3147e+08	1.1878e+08	1.29926e+08	1.23952e+08
Rv0249c		1	61964300	6.44266e+07	6.05575e+07	6.78474e+07	6.58833e+07	7.23944e+07	6.96723e+07	6.38997e+07		6.68263e+07	7.04376e+07	7.23355e+07	6.63026e+07	6.42958e+07	7.82319e+07	6.78991e+07	6.41284e+07	7.38215e+07	6.23772e+07	6.23272e+07	7.32068e+07	6.16442e+07	6.27066e+07	6.7985e+07	5.28164e+07	5.87791e+07	5.71334e+07	4.22129e+07	5.05564e+07	5.14266e+07
Rv0250c		9	1.19307e+08	1.95335e+08	2.01155e+08	1.21131e+08	1.7325e+08	1.09224e+08	1.96574e+08	1.23118e+08	2.05767e+08	2.06515e+08	2.18296e+08	1.12471e+08	1.20879e+08	2.13879e+08	2.13553e+08	2.02694e+08	1.74748e+08	2.00694e+08	1.60239e+08	2.16247e+08	2.14495e+08	1.26545e+08	1.99264e+08	1.90145e+08	1.23111e+08	1.28312e+08	1.75095e+08	1.21529e+08	1.97357e+08	1.44285e+08
Rv0251c	hsp	9	15468910	1.22085e+07	1.41209e+07	1.01196e+07	2.02692e+07	1.03106e+07	1.16896e+07	1.92277e+07	1.37847e+07	1.00162e+07	1.89292e+07	1.14155e+07	7.00894e+06	1.81256e+07	9.47219e+06	1.27925e+07	2.15105e+07	1.09214e+07	2.86647e+07	3.79621e+07	3.79755e+07	3.88042e+07	5.26362e+07	3.99663e+07	1.10665e+08	1.69283e+08	1.01792e+08	1.03474e+08	1.61414e+08	1.1159e+08
Rv0252	nirB	1	14517800	9.13202e+06	6.42059e+06	1.01402e+07	5.92493e+06	9.2138e+06	1.02911e+07	5.6492e+06	7.25445e+06	1.09789e+07	6.50345e+06	7.46679e+06	8.75844e+06	6.17181e+06	7.98809e+06		4.06837e+06	6.33022e+06	7.06322e+06	4.08147e+06	4.91493e+06	4.34599e+06	3.67096e+06	4.94079e+06	4.78548e+06	4.6928e+06	2.03325e+06	3.28393e+06	2.66356e+06	1.80156e+06
Rv0263c		1	4358170	4.72813e+06	4.21057e+06	4.46958e+06	4.84046e+06	2.62092e+06	4.9211e+06	4.70888e+06	4.74254e+06	4.24534e+06	5.36068e+06	4.3754e+06	4.91509e+06	4.44654e+06		3.78959e+06	5.61439e+06	4.33672e+06	4.38946e+06	5.97285e+06	4.24443e+06	3.79028e+06	5.11509e+06	3.82987e+06	5.09323e+06	2.4833e+06	4.21764e+06	4.39565e+06	4.67313e+06	4.21405e+06
Rv0266c	oplA	1	4491460	2.95523e+06	3.05574e+06	3.99226e+06	4.76009e+06	1.3344e+06	4.58366e+06	4.10045e+06	913470	4.7582e+06	4.47959e+06	1.6686e+06	2.38691e+06	5.13326e+06	2.24213e+06	4.4182e+06	4.6473e+06	3.62258e+06	4.42781e+06	4.75489e+06	1.13211e+06	3.72825e+06	5.78645e+06	834667	4.98491e+06	997100	4.61483e+06	3.55183e+06	4.37126e+06	1.40683e+06
Rv0270	fadD2	24	187372428	2.21389e+08	2.04957e+08	2.10523e+08	2.13564e+08	2.06201e+08	2.24422e+08	2.18558e+08	2.0466e+08	2.04729e+08	2.33419e+08	2.08581e+08	2.16811e+08	2.2125e+08	1.92606e+08	2.19313e+08	2.18816e+08	1.99793e+08	2.08751e+08	2.4197e+08	2.27298e+08	2.59417e+08	2.35339e+08	2.35591e+08	2.4591e+08	2.91517e+08	2.46021e+08	2.37646e+08	2.38524e+08	2.48442e+08
Rv0271c	fadE6	18	6.78541e+07	6.86539e+07	6.92087e+07	6.55304e+07	6.1409e+07	6.00843e+07	6.51471e+07	6.13268e+07	6.02035e+07	6.5639e+07	6.19628e+07	6.38944e+07	6.45688e+07	5.72105e+07	5.62004e+07	5.82571e+07	6.4399e+07	6.38428e+07	6.51565e+07	6.67079e+07	6.69628e+07	7.12365e+07	6.24852e+07	6.36433e+07	6.79417e+07	6.7929e+07	8.37811e+07	7.33955e+07	6.7594e+07	6.47739e+07
Rv0272c		2	24442250	2.95374e+07	2.74757e+07	2.55472e+07	2.4079e+07	2.37486e+07	2.22592e+07	2.47231e+07	3.26037e+07	2.14133e+07	2.51053e+07	2.2769e+07	2.94095e+07	2.57815e+07	2.34888e+07	2.8813e+07	2.51243e+07	2.62792e+07	2.32155e+07	2.71452e+07	2.56308e+07	2.65938e+07	2.78281e+07	2.63075e+07	2.71611e+07	2.50767e+07	2.8228e+07	2.6388e+07	3.22758e+07	3.13914e+07
Rv0274		3	23593850	2.43736e+07	2.4174e+07	2.07721e+07	2.22608e+07	2.31732e+07	2.13569e+07	2.24535e+07	2.24597e+07	2.17307e+07	2.21802e+07	2.18727e+07	2.41093e+07	2.07347e+07	2.10304e+07	2.00992e+07	1.93075e+07	2.04274e+07	2.31164e+07	1.95451e+07	1.95645e+07	2.17361e+07	2.14178e+07	2.16258e+07	2.15433e+07	2.32301e+07	2.03054e+07	2.96032e+07	2.2509e+07	2.34867e+07
Rv0281		14	6.66941e+07	6.68324e+07	6.5863e+07	6.48136e+07	6.20528e+07	6.83431e+07	6.49415e+07	6.75703e+07	6.11204e+07	6.71717e+07	6.60427e+07	6.80149e+07	5.88966e+07	6.43117e+07	6.47173e+07	7.14663e+07	6.68948e+07	6.49995e+07	6.59858e+07	6.15925e+07	7.12838e+07	6.95423e+07	6.38416e+07	6.47166e+07	6.51984e+07	5.57345e+07	6.68095e+07	6.13002e+07	6.67881e+07	7.3117e+07
Rv0282	eccA3	29	1.16861e+08	1.25992e+08	1.19082e+08	1.33329e+08	1.19854e+08	1.41566e+08	1.3811e+08	1.25406e+08	1.44312e+08	1.36938e+08	1.21199e+08	1.3616e+08	1.4141e+08	1.29173e+08	1.39404e+08	1.37752e+08	1.20847e+08	1.35751e+08	1.31217e+08	1.21408e+08	1.44771e+08	1.47987e+08	1.26283e+08	1.40994e+08	1.25803e+08	1.14786e+08	1.33316e+08	1.29289e+08	1.21146e+08	1.34538e+08
Rv0283	eccB3	18	111189768	1.11128e+08	1.09352e+08	1.22244e+08	9.78506e+07	1.33772e+08	1.24543e+08	1.03462e+08	1.3275e+08	1.22702e+08	1.0679e+08	1.30417e+08	1.23254e+08	1.0696e+08	1.19837e+08	1.17345e+08	1.02495e+08	1.20651e+08	1.19286e+08	9.93557e+07	1.24461e+08	1.2817e+08	1.02533e+08	1.25227e+08	1.05513e+08	1.07854e+08	1.02488e+08	1.05789e+08	9.36876e+07	9.8186e+07
Rv0284	eccC3	37	1.18233e+08	1.14536e+08	1.10771e+08	1.24356e+08	1.02248e+08	1.18034e+08	1.22768e+08	1.05363e+08	1.3985e+08	1.22992e+08	1.03278e+08	1.28531e+08	1.30918e+08	1.09389e+08	1.1986e+08	1.27344e+08	1.02748e+08	1.24427e+08	1.20957e+08	1.07805e+08	1.14544e+08	1.15851e+08	1.0019e+08	1.15071e+08	1.16615e+08	9.10654e+07	1.12844e+08	1.18635e+08	1.00627e+08	1.01846e+08
Rv0287	esxG	2	121592256	1.15315e+08	1.04199e+08	8.20929e+07	6.59304e+07	8.11895e+07	8.23983e+07	6.16443e+07	7.75706e+07	8.25399e+07	7.18558e+07	7.67882e+07	9.78118e+07	5.73528e+07	7.10933e+07	9.81042e+07	8.64729e+07	8.52366e+07	1.24398e+08	1.53562e+08	1.53129e+08	2.00743e+08	2.03639e+08	2.12915e+08	2.09193e+08	1.45775e+08	1.94552e+08	3.04744e+08	1.98312e+08	2.61601e+08
Rv0288	esxH	1	95633800	8.25309e+07	6.79314e+07	8.49528e+07	5.1965e+07	8.69581e+07	8.63624e+07	5.16617e+07	9.12104e+07	6.32514e+07	5.92786e+07	8.98221e+07	7.91963e+07	5.32622e+07	6.05402e+07	8.33248e+07	6.44276e+07	7.92222e+07	1.11671e+08	8.13189e+07	9.49359e+07	1.3842e+08	1.18309e+08	1.42403e+08	1.20252e+08	9.50208e+07	1.19152e+08	1.71821e+08	1.22141e+08	1.14607e+08
Rv0289	espG3	1	22462200	2.34473e+07	2.2616e+07	2.31165e+07	2.05235e+07	2.2617e+07	2.24746e+07	2.05601e+07	2.3578e+07	2.20491e+07	2.03613e+07	2.30931e+07	2.31206e+07	1.67734e+07	1.97376e+07	2.02726e+07	2.03846e+07	1.88612e+07	2.09916e+07	1.9141e+07	1.66264e+07	1.79467e+07	1.74455e+07	1.93146e+07	1.66727e+07	2.00687e+07	1.75153e+07	1.96995e+07	1.69341e+07	1.9236e+07
Rv0290	eccD3	4	151940764	1.58421e+08	1.53367e+08	1.66483e+08	1.3585e+08	1.83661e+08	1.66264e+08	1.35924e+08	1.81441e+08	1.56627e+08	1.43269e+08	1.78426e+08	1.71539e+08	1.4798e+08	1.64286e+08	1.55518e+08	1.36325e+08	1.75945e+08	1.5437e+08	1.33759e+08	1.51131e+08	1.5725e+08	1.28212e+08	1.72569e+08	1.30708e+08	1.4459e+08	1.45678e+08	1.24131e+08	1.12779e+08	1.1485e+08
Rv0291	mycP3	6	5.70644e+07	5.45149e+07	3.65823e+07	6.15804e+07	5.31828e+07	4.16573e+07	6.19634e+07	4.01831e+07	3.93821e+07	6.12192e+07	3.59721e+07	3.95082e+07	6.12591e+07	5.59303e+07	6.64936e+07	6.46614e+07	4.98827e+07	5.81981e+07	6.02254e+07	5.33717e+07	7.20077e+07	6.22185e+07	5.441e+07	6.15004e+07	5.74286e+07	6.00011e+07	5.793e+07	5.82992e+07	5.80667e+07	4.71184e+07
Rv0292	eccE3	10	1.16163e+08	1.20601e+08	1.12341e+08	1.20424e+08	1.10893e+08	1.19711e+08	1.16145e+08	1.07025e+08	1.11361e+08	1.15416e+08	1.12535e+08	1.1352e+08	1.13559e+08	1.11707e+08	1.07519e+08	1.12591e+08	1.12958e+08	1.11113e+08	1.12812e+08	1.11786e+08	1.21183e+08	1.14758e+08	1.09231e+08	1.14667e+08	9.33502e+07	1.00651e+08	9.93852e+07	7.86048e+07	8.80669e+07	9.68735e+07
Rv0296c		4	2.47306e+07	2.43221e+07	2.38819e+07	2.30999e+07	2.31733e+07	2.3162e+07	2.45127e+07	2.53845e+07	2.34126e+07	2.40586e+07	2.54602e+07	2.23153e+07	1.84698e+07	2.28272e+07	2.316e+07	1.9365e+07	2.7476e+07	2.57494e+07	2.79028e+07	2.8282e+07	2.75221e+07	2.01482e+07	2.6783e+07	2.82639e+07	2.64431e+07	3.07493e+07	2.53414e+07	2.75091e+07	2.66896e+07	2.63972e+07
Rv0308		1	106089104	1.01513e+08	1.05471e+08	1.08402e+08	9.37837e+07	1.27302e+08	9.97197e+07	1.01103e+08	1.45101e+08	9.62262e+07	1.04125e+08	1.30535e+08	1.03417e+08	9.68891e+07	1.05665e+08	9.93244e+07	9.39035e+07	9.72702e+07	9.44272e+07	1.00194e+08	8.16401e+07	6.50408e+07	8.04517e+07	9.60859e+07	8.52067e+07	1.1743e+08	8.93065e+07	8.43281e+07	7.94673e+07	8.2116e+07
Rv0311		1		5.46637e+06	4.86593e+06	7.85907e+06	6.73202e+06	4.11474e+06	8.00607e+06	6.81577e+06	4.40611e+06	7.94547e+06	6.72835e+06	5.40106e+06	5.90451e+06	7.67677e+06	8.01056e+06	7.2838e+06	6.95759e+06	6.54201e+06	6.98414e+06	6.45224e+06	6.79796e+06	7.03182e+06	6.69805e+06	4.96537e+06	6.19246e+06	1.86645e+06	6.39434e+06	5.56749e+06	5.48765e+06	6.89659e+06
Rv0314c		1	24845600	2.30777e+07		3.12916e+07	2.28478e+07	2.93753e+07	2.49502e+07	4.04798e+07	7.00016e+07	2.88184e+07	3.05562e+07	9.45961e+07	2.78649e+07	2.43429e+07	2.30863e+07	2.78311e+07		3.72458e+07	2.47652e+07	2.24897e+07	2.30855e+07	2.60241e+07	2.17115e+07	1.98823e+07	2.32684e+07	2.43557e+07	2.369e+07	2.02537e+07		2.10039e+07
Rv0315		8	2.59514e+08	2.33134e+08	2.44936e+08	2.37667e+08	2.23656e+08	2.18197e+08	2.44853e+08	2.27508e+08	1.98841e+08	2.46108e+08	2.31607e+08	2.32018e+08	2.40764e+08	2.31834e+08	2.35425e+08	2.5059e+08	2.34535e+08	2.63256e+08	2.34926e+08	2.04248e+08	2.32886e+08	2.22103e+08	2.04148e+08	2.17706e+08	1.99597e+08	1.7965e+08	1.93507e+08	1.67426e+08	1.6971e+08	1.71275e+08
Rv0317c	glpQ2	1	20304700	1.7136e+07	1.58269e+07	1.66854e+07	1.82617e+07	1.40197e+07	1.90004e+07	1.75878e+07		1.91923e+07	1.81568e+07			1.78531e+07	2.15049e+07	1.78888e+07	1.70744e+07	1.80274e+07	2.02541e+07	1.78143e+07	1.75185e+07	1.93174e+07		1.50658e+07	1.66343e+07		2.0024e+07	1.59438e+07	1.64074e+07
Rv0321	dcd	2	26563600	2.66497e+07	2.50731e+07	2.80132e+07	2.69661e+07	2.8069e+07	2.87062e+07	2.75348e+07	3.0078e+07	2.56489e+07	2.83842e+07	3.03949e+07	2.61367e+07	3.041e+07	2.32626e+07	2.69072e+07	3.05317e+07	2.82263e+07	2.8758e+07	3.00493e+07	3.97733e+07	3.09238e+07	2.80499e+07	3.30213e+07	2.93901e+07	3.21009e+07	2.76714e+07	2.75046e+07	3.65917e+07	2.21427e+07
Rv0330c		1	46738200	5.00404e+07	5.50768e+07	5.32656e+07	4.87092e+07	5.68158e+07	5.2717e+07	5.40507e+07	6.02003e+07	4.87671e+07	5.42346e+07	5.32107e+07	5.94323e+07	4.97594e+07	4.43062e+07	5.16657e+07	6.05579e+07	4.8485e+07	5.62234e+07	5.67808e+07	4.28473e+07	5.46033e+07	5.33659e+07	5.63946e+07	6.59118e+07	7.71499e+07	5.86473e+07	7.60785e+07	6.85727e+07	6.17127e+07
Rv0331		4	34272300	1.41813e+07	1.97101e+07	2.63169e+07	1.43237e+07	2.10306e+07	1.53754e+07	1.41482e+07	2.26196e+07	2.36048e+07	9.77027e+06	2.65801e+07	2.03095e+07	1.58968e+07	1.57098e+07	1.73317e+07	1.49079e+07	2.49296e+07	1.48814e+07	1.63012e+07	1.49129e+07	1.56538e+07	2.79456e+07	1.48351e+07	1.94475e+07	2.76149e+07	2.29131e+07	1.69038e+07	1.91388e+07	1.92609e+07
Rv0332		5	3.67566e+07	2.56232e+07	3.56771e+07	3.70455e+07	3.69168e+07	2.07571e+07	3.5518e+07	3.01237e+07	3.40394e+07	3.6816e+07	2.63804e+07	3.5386e+07	3.50408e+07	2.79718e+07	2.4637e+07	2.66448e+07	2.96343e+07	2.5563e+07	3.63221e+07	2.83436e+07	3.35716e+07	2.95062e+07	3.68057e+07	3.51806e+07	3.54511e+07	2.95476e+07	2.88088e+07	2.98139e+07	3.83685e+07	2.93639e+07
Rv0333		2	56583400	4.87542e+07	4.14175e+07	4.54209e+07	4.70167e+07	3.84883e+07	3.28825e+07	3.77508e+07	7.21695e+07	5.07189e+07	5.03355e+07	5.42612e+07	5.02177e+07	4.21592e+07	4.29877e+07	4.61209e+07	3.99849e+07	4.1444e+07	4.5538e+07	3.82721e+07	3.4932e+07	3.93993e+07	4.81013e+07	5.13189e+07	5.07971e+07	4.23019e+07	5.36053e+07	5.02159e+07	4.80197e+07	4.99911e+07
Rv0334	rmlA	4	3.33006e+07	3.32488e+07	3.42046e+07	2.64128e+07	3.18175e+07	2.63203e+07	2.73959e+07	3.11793e+07	2.23757e+07	2.87573e+07	3.31479e+07	2.34582e+07	2.63763e+07	2.99014e+07	2.41702e+07	2.46897e+07	3.49955e+07	2.93207e+07	3.03342e+07	3.46707e+07	3.20121e+07	2.94614e+07	3.71396e+07	3.004e+07	3.35482e+07	2.62073e+07	3.39484e+07	3.29072e+07	3.59897e+07	3.81619e+07
Rv0337c	aspC	1	6497360	3.00717e+06	6.35912e+06	3.82283e+06	3.30964e+06	4.85173e+06	3.15623e+06	5.56284e+06	5.2469e+06	3.58079e+06	3.37278e+06	7.35019e+06	2.62012e+06	3.23024e+06	3.8045e+06	5.16721e+06	3.02818e+06	3.23669e+06	2.84674e+06	3.08685e+06	2.23411e+06		2.71586e+06	2.07795e+06	2.11714e+06	1.47215e+06	1.93187e+06	1.82436e+06		2.36803e+06
Rv0338c		7	3.92485e+07	3.8041e+07	3.64145e+07	3.56586e+07	3.79843e+07	3.13953e+07	3.43139e+07	4.18582e+07	3.71741e+07	3.73552e+07	4.02725e+07	3.39709e+07	3.15874e+07	3.77053e+07	3.28731e+07	3.68951e+07	3.72123e+07	3.26696e+07	3.19112e+07	3.16148e+07	3.54971e+07	3.32862e+07	3.40814e+07	3.21786e+07	2.75853e+07	2.76064e+07	2.98011e+07	2.25515e+07	2.44182e+07	3.02759e+07
Rv0341	iniB	3	151122304	1.44003e+08	1.32565e+08	1.34715e+08	1.52179e+08	1.41673e+08	1.26388e+08	1.30833e+08	9.99418e+07	1.37095e+08	1.38206e+08	1.44224e+08	1.26623e+08	1.38021e+08	1.43431e+08	1.1728e+08	1.35731e+08	1.41873e+08	1.43419e+08	1.39563e+08	1.33001e+08	1.33104e+08	1.45492e+08	1.36066e+08	1.47366e+08	1.76713e+08	1.43565e+08	1.37373e+08	1.661e+08	1.77124e+08
Rv0342	iniA	2	26655200	2.32674e+07	2.65583e+07	2.12469e+07	2.84525e+07	1.79935e+07	2.23552e+07	2.46498e+07	2.02806e+07	2.3048e+07	2.80268e+07	1.70772e+07	2.09487e+07	2.49602e+07	1.75757e+07	2.41233e+07	2.90583e+07	2.26504e+07	2.53687e+07	2.49427e+07	2.30707e+07	2.47559e+07	2.81724e+07	2.35683e+07	2.65162e+07	1.41779e+07	2.81085e+07	3.10252e+07	3.09766e+07	1.17504e+07
Rv0347		1	34818700	3.38368e+07	3.12102e+07	3.90792e+07	3.68218e+07		3.93715e+07				1.15941e+07		3.94335e+07			3.90263e+07		3.95623e+07	4.02919e+07	4.1904e+07	4.20687e+07				4.60018e+07				4.41548e+07
Rv0350	dnaK	57	1510217937	1.62045e+09	1.46623e+09	1.51828e+09	1.58148e+09	1.70516e+09	1.48994e+09	1.60822e+09	1.51852e+09	1.57904e+09	1.69049e+09	1.68667e+09	1.45773e+09	1.69734e+09	1.79696e+09	1.58109e+09	1.67692e+09	1.85383e+09	1.57553e+09	1.60139e+09	1.79343e+09	1.54275e+09	1.61421e+09	1.76291e+09	1.5778e+09	1.53856e+09	1.59472e+09	1.50374e+09	1.70007e+09	1.57669e+09
Rv0351	grpE	14	2.39716e+08	2.61866e+08	2.26724e+08	2.74123e+08	2.76977e+08	2.59984e+08	2.84713e+08	2.72563e+08	3.49952e+08	2.83764e+08	2.84212e+08	2.60251e+08	2.93523e+08	3.11076e+08	2.77093e+08	2.68187e+08	2.63178e+08	2.90335e+08	3.02375e+08	2.78534e+08	2.97219e+08	3.02663e+08	2.70079e+08	3.09864e+08	2.38054e+08	2.48781e+08	2.87202e+08	2.65467e+08	2.82304e+08	2.54733e+08
Rv0352	dnaJ1	12	79108632	7.20456e+07	7.19144e+07	8.50513e+07	7.64725e+07	7.26877e+07	7.78736e+07	7.65142e+07	7.14295e+07	9.4242e+07	9.83456e+07	9.58665e+07	7.35612e+07	7.69528e+07	8.2467e+07	7.52913e+07	9.68493e+07	9.31168e+07	8.7692e+07	8.64626e+07	8.24545e+07	8.27114e+07	8.63356e+07	8.55149e+07	7.84401e+07	8.60448e+07	8.44606e+07	8.7179e+07	8.57567e+07	8.34441e+07
Rv0356c		2	20386700	2.15322e+07	3.29084e+07	2.3359e+07	1.95927e+07	2.28385e+07	2.11634e+07	1.97825e+07	2.26051e+07	2.05992e+07	3.19978e+07	2.04322e+07	2.21093e+07	3.0913e+07	3.30272e+07	1.99129e+07	1.98134e+07	3.35159e+07	2.05753e+07	1.94711e+07	2.70939e+07	1.99707e+07	2.92155e+07	3.0529e+07	1.84512e+07	3.42827e+07	3.2621e+07	3.09503e+07	3.13147e+07	2.8946e+07
Rv0357c	purA	7	29065200	2.74996e+07	2.68105e+07	2.61628e+07	2.93236e+07	2.58343e+07	2.74916e+07	3.78075e+07	2.56617e+07	2.9093e+07	2.73491e+07	2.71316e+07	2.78859e+07	3.24082e+07	2.28303e+07	3.19964e+07	2.93523e+07	3.29224e+07	3.37961e+07	3.44423e+07	3.115e+07	2.95783e+07	3.23364e+07	3.04321e+07	2.98194e+07	2.38694e+07	3.39421e+07	3.56815e+07	3.40285e+07	3.72693e+07
Rv0360c		3	67981050	6.50772e+07	5.72428e+07	6.27574e+07	6.10264e+07	5.9133e+07	6.40925e+07	6.04844e+07	4.61434e+07	6.18745e+07	6.3051e+07	4.79167e+07	4.62843e+07	5.1849e+07	5.67976e+07	5.7649e+07	6.27225e+07	7.51586e+07	6.65798e+07	6.33996e+07	5.5813e+07	5.84204e+07	6.11092e+07	5.63591e+07	6.19032e+07	5.01187e+07	5.82807e+07	5.7041e+07	5.7669e+07	6.09311e+07
Rv0361		2					6.67894e+07	6.91606e+07	1.81425e+07			4.3178e+07	3.89238e+07			3.87934e+07	3.21071e+07			5.18098e+07		4.5413e+07	3.52315e+07	5.79482e+07	4.60114e+07	1.90918e+07				5.48329e+07		4.43725e+07
Rv0363c	fba	19	3.27472e+08	3.22846e+08	3.10025e+08	3.57678e+08	3.20465e+08	3.17964e+08	3.25813e+08	3.29012e+08	3.14141e+08	3.69992e+08	3.42137e+08	3.37244e+08	3.6037e+08	3.46971e+08	3.25798e+08	3.2755e+08	3.65462e+08	3.45117e+08	3.61082e+08	3.75121e+08	3.09461e+08	3.14609e+08	3.56782e+08	3.9195e+08	3.81836e+08	3.54263e+08	3.429e+08	4.88917e+08	4.02186e+08	3.65907e+08
Rv0366c		1	14135100	3.12048e+07	3.59038e+07	4.30357e+07	2.05292e+07	9.73638e+07	2.83257e+07	3.27202e+07	3.24971e+08	1.76533e+07	2.81832e+07	1.53698e+08	1.06485e+08	2.3051e+07	2.92361e+07	3.18437e+07	3.07893e+07	4.06383e+07	4.58934e+07	5.2606e+07	1.38482e+07	1.67201e+07	1.54319e+07	7.89305e+07	3.20545e+07	1.18087e+08	2.85935e+07	6.2497e+07	3.46112e+07	1.48848e+07
Rv0379	secE2	3	104810064	8.39169e+07	1.11014e+08	1.24227e+08	1.29271e+08	6.38299e+07	1.14022e+08	1.1331e+08	5.25498e+07	1.39003e+08	1.03504e+08	6.13971e+07	9.88235e+07	1.29273e+08	7.64069e+07	1.24699e+08	1.1051e+08	1.21007e+08	1.34306e+08	1.14958e+08	1.26967e+08	1.49801e+08	1.44886e+08	9.78386e+07	1.54174e+08	4.33725e+07	1.42819e+08	1.75841e+08	1.46585e+08	1.67894e+08
Rv0382c	pyrE	1		2.64487e+07	1.9519e+07				2.26314e+07		2.15444e+07	2.60978e+07				2.41187e+07	2.42485e+07			2.83873e+07	2.52281e+07	2.21939e+07	2.36367e+07		2.50637e+07	2.63165e+07	2.68918e+07	2.37177e+07		2.536e+07	3.15223e+07	3.49109e+07
Rv0383c		4	35012000	3.74427e+07	2.6177e+07	1.54007e+07	2.59206e+07	3.54317e+07	3.35583e+07	1.73273e+07	3.55243e+07	2.84759e+07	3.03801e+07	2.6054e+07	1.65469e+07	3.00445e+07	2.40645e+07	3.85627e+07	2.90375e+07	3.78779e+07	2.0166e+07	4.01713e+07	3.3715e+07	2.32609e+07	2.58489e+07	2.71505e+07	1.06776e+07	3.36454e+07	4.09388e+07	3.47118e+07	4.26079e+07	2.0327e+07
Rv0384c	clpB	41	138517232	1.22131e+08	1.34432e+08	1.16611e+08	1.3102e+08	1.24503e+08	1.22643e+08	1.25146e+08	1.24737e+08	1.24081e+08	1.3251e+08	1.20615e+08	1.21694e+08	1.34964e+08	1.10189e+08	1.1748e+08	1.31549e+08	1.29426e+08	1.27578e+08	1.37375e+08	1.26166e+08	1.3551e+08	1.42424e+08	1.42695e+08	1.60209e+08	1.56543e+08	1.50981e+08	1.54011e+08	1.5992e+08	1.22949e+08
Rv0389	purT	2	13304180	1.2821e+07	2.17361e+07	1.39797e+07	1.26117e+07	2.55134e+07	1.35953e+07	1.21338e+07	1.68497e+07	1.31228e+07	1.23267e+07	1.62683e+07	8.25732e+06	1.26878e+07	1.49811e+07	1.2933e+07	2.23672e+07	1.2838e+07	1.31179e+07	1.38388e+07	1.27137e+07	1.45506e+07	2.1836e+07	1.35148e+07	2.24242e+07	2.82858e+07	9.37846e+06	2.17045e+07	1.61814e+07	1.41277e+07
Rv0390		5	57953600	5.88476e+07	5.85164e+07	6.05768e+07	6.02107e+07	6.6493e+07	5.80849e+07	6.28642e+07	5.95809e+07	6.01151e+07	5.77351e+07	6.05172e+07	5.75038e+07	6.2951e+07	6.03514e+07	6.59959e+07	5.79277e+07	6.31118e+07	6.68212e+07	5.51446e+07	6.0527e+07	5.98159e+07	5.07266e+07	6.24221e+07	6.45077e+07	6.95991e+07	6.11258e+07	6.59231e+07	6.39977e+07	6.10306e+07
Rv0391	metZ	5	3.47684e+07	3.31179e+07	3.21411e+07	3.63795e+07	3.28201e+07	3.56067e+07	3.59225e+07	3.31327e+07	3.68881e+07	3.60273e+07	3.33016e+07	3.50753e+07	3.10939e+07	3.36763e+07	3.63062e+07	3.29359e+07	3.21331e+07	3.2156e+07	3.52064e+07	3.38461e+07	3.17835e+07	3.2479e+07	3.23135e+07	3.36222e+07	3.23861e+07	3.12562e+07	3.4421e+07	3.10811e+07	3.36817e+07	3.23515e+07
Rv0392c	ndhA	4	39470500	3.87497e+07	4.04268e+07	3.74446e+07	3.75419e+07	3.49088e+07	3.7419e+07	4.18699e+07	3.51604e+07	3.53286e+07	4.06523e+07	3.50656e+07	3.63567e+07	4.26926e+07	3.4622e+07	3.81578e+07	3.99157e+07	3.56227e+07	3.35447e+07	4.1464e+07	3.85273e+07	3.49481e+07	4.05598e+07	3.79151e+07	4.26071e+07	3.73466e+07	3.74302e+07	3.71191e+07	3.74605e+07	3.61557e+07
Rv0394c		2	54699500	5.61187e+07	4.03405e+07	7.49135e+07	6.29894e+07	4.02701e+07	7.47495e+07	5.90151e+07	5.29167e+07	7.21749e+07	6.11287e+07	6.71258e+07	7.50211e+07	6.98112e+07	4.08346e+07	6.57689e+07	4.91693e+07	5.76442e+07	6.9581e+07	6.76659e+07	6.17516e+07	7.29306e+07	5.03769e+07	4.96217e+07	7.10467e+07	3.91525e+07	6.68875e+07	5.36651e+07	6.61415e+07	6.67496e+07
Rv0400c	fadE7	9	4.63667e+07	4.31926e+07	4.36794e+07	4.38201e+07	4.23054e+07	3.98217e+07	4.41532e+07	4.44782e+07	4.12471e+07	4.44594e+07	4.66776e+07	4.19885e+07	4.04889e+07	4.56999e+07	4.85188e+07	4.39025e+07	4.64458e+07	4.95083e+07	4.611e+07	4.39605e+07	5.09238e+07	5.05252e+07	4.87068e+07	4.22597e+07	4.80069e+07	4.11781e+07	4.72043e+07	4.15931e+07	4.9063e+07	5.13605e+07
Rv0405	pks6	1	7719100	7.39665e+06	8.38683e+06	9.63184e+06	7.73127e+06	8.77121e+06	9.40279e+06	8.07546e+06		9.75891e+06	8.10133e+06	8.70826e+06	1.0198e+07	9.16461e+06		9.17688e+06	9.26437e+06	8.93025e+06	1.01763e+07	9.42724e+06	9.03675e+06	9.60953e+06	9.36953e+06	1.09167e+07
Rv0406c		1							9.47079e+06				7.5485e+06	1.05201e+07		8.84634e+06	1.41632e+07				1.04048e+07	9.06734e+06	9.84059e+06	1.10021e+07	7.81314e+06				1.3266e+07
Rv0407	fgd1	8	48841900	5.47855e+07	4.10678e+07	4.92924e+07	5.32489e+07	5.34115e+07	5.497e+07	5.28415e+07	5.12571e+07	4.14854e+07	5.61494e+07	5.23885e+07	4.60191e+07	5.43089e+07	5.27047e+07	5.2717e+07	5.34779e+07	5.66141e+07	5.09547e+07	5.61756e+07	5.34139e+07	6.12313e+07	5.36176e+07	5.09253e+07	5.50631e+07	5.85891e+07	5.55322e+07	5.85779e+07	5.28548e+07	4.69995e+07
Rv0409	ackA	1	8365810	6.83657e+06				2.4039e+06	7.92394e+06	8.15454e+06		7.78726e+06	8.3186e+06	5.00507e+06		7.90155e+06	3.37417e+06	9.52459e+06	8.51657e+06	6.49441e+06	9.59517e+06	8.66352e+06	7.5311e+06		8.51856e+06	7.53976e+06		3.51423e+06		9.49842e+06	9.27475e+06	8.73724e+06
Rv0410c	pknG	15	3.58219e+07	3.95642e+07	3.71718e+07	3.5946e+07	3.77661e+07	4.20306e+07	3.79891e+07	3.783e+07	4.33668e+07	3.83418e+07	3.74662e+07	4.29081e+07	3.6781e+07	3.61531e+07	4.03687e+07	4.05193e+07	3.79361e+07	4.10646e+07	3.75314e+07	3.68524e+07	4.01778e+07	3.73237e+07	3.71634e+07	3.9141e+07	3.59997e+07	4.11049e+07	3.85756e+07	3.50989e+07	3.61332e+07	4.1685e+07
Rv0411c	glnH	5	3.01772e+07	3.03453e+07	3.02422e+07	3.4821e+07	3.24631e+07	2.54327e+07	3.69022e+07	2.90911e+07	3.20336e+07	3.08207e+07	2.92268e+07	3.60593e+07	3.6547e+07	2.90266e+07	3.50783e+07	3.23365e+07	3.25632e+07	3.29391e+07	3.45505e+07	3.14585e+07	3.32052e+07	3.52959e+07	3.18885e+07	3.33194e+07	3.0094e+07	2.76661e+07	3.18876e+07	3.12163e+07	3.06736e+07	3.30943e+07
Rv0412c		1	11769600	1.25231e+07	1.37991e+07	1.50471e+07	1.34505e+07	1.35121e+07	1.30414e+07	1.27431e+07	1.30483e+07		1.26312e+07	1.16355e+07	1.31247e+07	1.18212e+07		1.20129e+07	1.10284e+07	1.35176e+07	1.34056e+07	1.06376e+07	1.04513e+07		1.07746e+07	1.25977e+07	1.18768e+07	1.26025e+07	1.24499e+07	1.01217e+07	1.07352e+07	1.12687e+07
Rv0416	thiS	1	8178950	8.17045e+06	5.82898e+06	1.10298e+07	9.13e+06		1.06862e+07	9.13826e+06	1.03179e+07	1.09669e+07	9.17869e+06	1.07214e+07	1.10705e+07	1.02168e+07		9.65427e+06	9.80983e+06	7.85636e+06	1.11948e+07	9.72722e+06	8.57867e+06	1.14827e+07	9.35139e+06	9.23465e+06	9.45484e+06	2.40063e+06	7.89572e+06	9.15423e+06	9.16671e+06	7.89319e+06
Rv0418	lpqL	13	6.86688e+07	7.31118e+07	5.74634e+07	6.10863e+07	5.73075e+07	6.30422e+07	6.17325e+07	5.56489e+07	6.16857e+07	6.31788e+07	6.05722e+07	5.94371e+07	5.82557e+07	6.16103e+07	5.88118e+07	6.01323e+07	5.71871e+07	6.79552e+07	6.13971e+07	5.44357e+07	5.29455e+07	5.61805e+07	5.48605e+07	5.54178e+07	5.34994e+07	5.6128e+07	5.92096e+07	5.18577e+07	5.48955e+07	4.79785e+07
Rv0423c	thiC	8	4.14627e+07	3.56772e+07	3.73803e+07	3.89259e+07	4.42841e+07	4.1423e+07	4.17822e+07	3.21361e+07	3.41235e+07	4.09204e+07	4.17939e+07	3.9984e+07	4.0145e+07	4.12257e+07	3.36401e+07	4.02885e+07	3.16454e+07	3.12458e+07	36348300	3.53399e+07	3.03511e+07	2.1328e+07	3.11282e+07	2.32179e+07	1.28903e+07	1.86953e+07	1.48461e+07	1.20598e+07	1.19409e+07	1.09528e+07
Rv0424c		1	44049400	4.73364e+07	4.68244e+07	4.28908e+07	4.64807e+07	2.82523e+07	3.262e+07	5.39896e+07	2.2917e+07	2.99594e+07	4.47385e+07	2.33042e+07	4.39764e+07	3.15448e+07	3.11205e+07	5.02969e+07	3.19089e+07	2.76736e+07	3.08448e+07	3.36274e+07	3.8443e+07	3.02979e+07	3.59628e+07	3.1347e+07	3.41462e+07	2.71725e+07	3.46607e+07	2.9558e+07	2.96672e+07	4.00765e+07
Rv0426c		1	24004500	2.92348e+07	2.60235e+07	2.27424e+07	2.36779e+07	2.43863e+07	3.01597e+07	2.23453e+07	2.22348e+07	2.50643e+07	2.23949e+07	1.99361e+07	2.58474e+07	2.36452e+07	1.56057e+07	2.09962e+07	2.34561e+07	2.22549e+07	2.3265e+07		1.145e+07	1.44778e+07	1.61495e+07	1.82093e+07	1.59781e+07	1.95612e+07	1.75069e+07	1.5906e+07	1.41258e+07	1.18883e+07
Rv0427c	xthA	1	4260520	3.74195e+06		7.24698e+06	5.38635e+06	1.21394e+06	6.58453e+06	5.07007e+06	3.54313e+06	6.48491e+06		4.2503e+06	6.40547e+06	6.44133e+06	7.62869e+06	5.95495e+06	4.9276e+06		5.66498e+06	5.82365e+06	5.33543e+06		5.52565e+06	4.20571e+06	6.55774e+06			6.86194e+06		7.14616e+06
Rv0429c	def	3	46865000	5.10699e+07	5.08337e+07	5.23935e+07	5.10676e+07	5.63066e+07	5.12071e+07	4.93871e+07	5.67977e+07	5.03736e+07	5.07974e+07	5.59091e+07	4.97956e+07	4.76408e+07	5.05322e+07	4.96152e+07	4.88763e+07	5.04473e+07	4.95608e+07	4.94888e+07	4.97872e+07	5.14729e+07	4.76893e+07	5.08076e+07	4.8884e+07	5.59045e+07	4.98158e+07	4.57857e+07	5.18061e+07	4.59044e+07
Rv0431		1	29880500	2.90161e+07	2.39888e+07	3.09958e+07	2.8099e+07	2.03853e+07	2.96311e+07	2.59244e+07	1.72689e+07	3.07167e+07	2.41785e+07	2.0016e+07	1.97773e+07	3.02455e+07	4.67066e+07	3.11438e+07	2.7624e+07	2.63879e+07	2.80828e+07	2.27816e+07	2.97707e+07	3.25804e+07	2.87013e+07	2.24752e+07	2.47769e+07		3.36032e+07		2.5334e+07	2.68744e+07
Rv0432	sodC	4	2.52398e+08	2.28881e+08	2.21904e+08	2.32077e+08	2.3183e+08	2.16463e+08	2.48131e+08	2.34374e+08	2.05757e+08	2.355e+08	2.24816e+08	2.24942e+08	1.99432e+08	2.18831e+08	1.9805e+08	2.37592e+08	2.30833e+08	2.26701e+08	2.31946e+08	2.14272e+08	2.33249e+08	2.43298e+08	2.18107e+08	2.12369e+08	2.34964e+08	1.93321e+08	2.19999e+08	2.26556e+08	2.19972e+08	2.29246e+08
Rv0433		7	17134100	1.70369e+07	1.70248e+07	1.58852e+07	1.61087e+07	1.55756e+07	1.4382e+07	1.60725e+07	1.51847e+07	1.61854e+07	1.67423e+07	1.67261e+07	1.47905e+07	1.53793e+07	1.53783e+07	1.51928e+07	1.50406e+07	1.56206e+07	1.61422e+07	1.6544e+07	1.53967e+07	1.58052e+07	1.56005e+07	1.62768e+07	1.67391e+07	1.55406e+07	1.79094e+07	1.82163e+07	1.57639e+07	1.52416e+07
Rv0435c		3	9359180	8.12178e+06	7.2145e+06	8.35341e+06	8.77253e+06	4.24274e+06	9.28679e+06	7.90822e+06	4.59421e+06	9.20893e+06	8.52062e+06	7.07586e+06	8.87812e+06	1.03197e+07	7.88357e+06	8.82298e+06	9.52252e+06	7.22555e+06	8.5023e+06	1.04239e+07	9.99828e+06	1.1217e+07	1.27226e+07	8.1519e+06	1.14212e+07	6.34582e+06	1.26969e+07	1.12543e+07	1.06044e+07	1.2155e+07
Rv0437c	psd	3	3.20454e+07	3.00713e+07	2.93035e+07	2.93231e+07	2.92209e+07	2.74894e+07	3.1086e+07	2.85302e+07	3.33035e+07	3.01211e+07	3.17793e+07	2.8552e+07	3.02305e+07	3.01716e+07	3.42739e+07	2.81075e+07	2.84532e+07	3.49733e+07	2.97202e+07	2.70716e+07	3.18519e+07	3.11723e+07	2.83287e+07	3.21004e+07	3.18205e+07	2.63689e+07	3.05252e+07	3.04062e+07	2.97518e+07	2.68207e+07
Rv0438c	moeA2	1	4672470	4.69948e+06	4.36872e+06	5.45916e+06	5.42174e+06	4.12186e+06	5.98337e+06	5.06607e+06	4.97728e+06	5.19214e+06	5.15367e+06	5.40305e+06	5.20221e+06	5.45213e+06	4.89354e+06	4.91127e+06	5.45705e+06	5.1428e+06	5.00791e+06	6.09147e+06	5.31882e+06	5.54187e+06	5.96023e+06	5.96434e+06	5.94878e+06	4.12886e+06	5.8687e+06	6.55125e+06	6.44507e+06	6.46022e+06
Rv0439c		6	54401200	5.22545e+07	6.2876e+07	5.79298e+07	6.76604e+07	6.29802e+07	6.65075e+07	6.87294e+07	7.12447e+07	6.80479e+07	6.89204e+07	6.71092e+07	6.5765e+07	6.24333e+07	7.15206e+07	6.05458e+07	6.82917e+07	7.44476e+07	6.69225e+07	7.05459e+07	6.60207e+07	6.59627e+07	6.92727e+07	6.84849e+07	6.64177e+07	5.48061e+07	7.14525e+07	6.1155e+07	5.59193e+07	6.96022e+07
Rv0440	groEL2	82	5463734495	5.54856e+09	6.11732e+09	6.40135e+09	6.02314e+09	6.93281e+09	6.09354e+09	5.98296e+09	6.75308e+09	6.49735e+09	6.00049e+09	7.12087e+09	6.37424e+09	7.22617e+09	5.60881e+09	6.34722e+09	6.16851e+09	7.55916e+09	7.11101e+09	6.67172e+09	5.32401e+09	6.02877e+09	6.40431e+09	6.61922e+09	6.86823e+09	7.81669e+09	6.80217e+09	6.85535e+09	6.86392e+09	6.66822e+09
Rv0443		5	3.04414e+07	3.02809e+07	2.8035e+07	2.83388e+07	3.11572e+07	2.76978e+07	2.62588e+07	2.89217e+07	3.17921e+07	3.20534e+07	3.28786e+07	3.21722e+07	2.76179e+07	3.20073e+07	2.81005e+07	3.00259e+07	3.34682e+07	3.04079e+07	3.00692e+07	3.14973e+07	3.47877e+07	3.35695e+07	3.0937e+07	3.1409e+07	3.07059e+07	2.89361e+07	3.43071e+07	3.87946e+07	3.39317e+07	3.55564e+07
Rv0444c	rskA	5	43787600	4.57041e+07	4.39318e+07	4.43542e+07	4.57991e+07	4.72077e+07	4.23446e+07	4.37982e+07	4.86593e+07	4.22179e+07	4.37737e+07	4.58756e+07	4.4612e+07	4.44746e+07	4.68092e+07	4.37546e+07	4.47281e+07	4.47095e+07	4.61835e+07	4.73935e+07	4.10987e+07	4.6015e+07	4.55719e+07	4.59754e+07	4.36746e+07	4.36517e+07	4.62479e+07	2.83112e+07	4.31454e+07	4.32022e+07
Rv0445c	sigK	2	8305440	7.10319e+06		1.12317e+07	1.03729e+07		9.935e+06	1.05686e+07	2.50547e+06	1.26467e+07	1.27001e+07	6.61768e+06	9.25448e+06	1.30025e+07	9.83521e+06	1.18397e+07	1.47176e+07	7.99644e+06	8.81142e+06	1.28986e+07	9.20445e+06	1.44068e+07	1.55812e+07	6.69431e+06	1.47694e+07		1.70868e+07	1.49474e+07	1.17239e+07	1.51834e+07
Rv0450c	mmpL4	6	3.90673e+07	3.94635e+07	4.03512e+07	3.86192e+07	2.83284e+07	4.02806e+07	3.1412e+07	3.93289e+07	3.9071e+07	3.10288e+07	2.76637e+07	4.07177e+07	3.7446e+07	3.01273e+07	2.99831e+07	3.98759e+07	3.95892e+07	3.2366e+07	4.1109e+07	3.53751e+07	3.79121e+07	3.06471e+07	2.67817e+07	2.6604e+07	2.77374e+07	3.46994e+07	4.24258e+07	3.48284e+07	3.45786e+07	3.96224e+07
Rv0455c		5	7.76277e+07	6.75291e+07	6.9164e+07	8.12769e+07	6.79595e+07	6.48348e+07	8.40255e+07	6.99156e+07	8.90514e+07	8.87564e+07	3.8588e+07	6.43145e+07	1.12314e+08	6.48877e+07	6.70293e+07	7.04059e+07	7.11843e+07	6.65861e+07	9.1138e+07	6.73085e+07	6.77499e+07	8.67354e+07	3.8067e+07	3.18285e+07	8.95371e+07	8.55112e+07	9.71131e+07	6.94894e+07	6.87735e+07	7.32189e+07
Rv0456c	echA2	2	7925815	6.62969e+06	5.96279e+06	9.80295e+06	8.79037e+06	6.0805e+06	1.01263e+07	9.06835e+06	6.92508e+06	7.98404e+06	8.28948e+06	7.96564e+06	8.33041e+06	1.11214e+07	8.862e+06	8.54859e+06	9.56273e+06	8.04138e+06	9.1807e+06	8.88993e+06	7.30985e+06	7.17881e+06	9.91484e+06	7.00996e+06	8.56722e+06	4.53854e+06	9.04998e+06	1.05887e+07	8.16058e+06	1.00395e+07
Rv0458		8	7.32884e+07	7.20965e+07	6.37791e+07	5.97063e+07	6.87899e+07	5.21298e+07	6.06262e+07	6.82346e+07	4.68319e+07	6.31896e+07	7.03259e+07	5.2928e+07	6.00691e+07	6.83983e+07	5.6811e+07	6.10372e+07	7.43517e+07	5.50594e+07	6.09309e+07	7.28555e+07	6.19961e+07	6.77627e+07	7.76857e+07	6.20076e+07	7.37013e+07	6.75601e+07	6.94477e+07	7.37133e+07	7.34347e+07	7.70467e+07
Rv0461		2	34789300	3.9163e+07	4.60748e+07	3.85658e+07	3.29097e+07	4.86931e+07	3.72051e+07	4.74481e+07	5.28143e+07	4.51798e+07			5.71443e+07	3.75951e+07	3.47653e+07	2.37572e+07	4.43553e+07	4.37725e+07	3.48502e+07	3.38951e+07	2.98109e+07	4.2102e+07	3.81686e+07	4.20466e+07			2.77624e+07		2.05221e+07	2.52654e+07
Rv0462	lpdC	25	320293440	3.13586e+08	2.9791e+08	3.24342e+08	3.20703e+08	2.93599e+08	3.29793e+08	2.94866e+08	3.3206e+08	3.31705e+08	3.36271e+08	3.21326e+08	3.63745e+08	3.03173e+08	3.55362e+08	3.13712e+08	3.34685e+08	3.01128e+08	3.46142e+08	3.33733e+08	3.30577e+08	3.51483e+08	3.31986e+08	3.44041e+08	3.39674e+08	2.59742e+08	3.49781e+08	3.44095e+08	3.54788e+08	3.26922e+08
Rv0464c		2	75576200	6.93993e+07	6.99664e+07	6.4256e+07	7.87802e+07	5.75973e+07	7.11193e+07	8.83234e+07	4.40163e+07	6.86152e+07	7.79831e+07	5.65986e+07	6.23399e+07	7.40558e+07	6.01191e+07	8.70902e+07	7.65779e+07	6.9628e+07	7.56513e+07	6.92953e+07	8.61674e+07	7.44327e+07	7.62571e+07	6.95569e+07	7.574e+07	5.78325e+07	7.99497e+07	7.0362e+07	7.21459e+07	9.06477e+07
Rv0466		8	54840500	6.14968e+07	5.76511e+07	7.059e+07	6.79692e+07	6.26956e+07	7.07645e+07	5.9626e+07	5.68778e+07	7.14344e+07	6.42135e+07	7.30375e+07	7.04347e+07	6.69617e+07	6.71935e+07	6.68008e+07	7.03114e+07	7.23014e+07	7.15849e+07	6.74681e+07	7.33106e+07	6.85148e+07	6.1112e+07	7.34382e+07	6.47043e+07	6.51941e+07	6.07193e+07	5.7925e+07	6.85494e+07	6.75614e+07
Rv0467	icl1	7	37780200	3.38187e+07	4.58309e+07	3.30249e+07	3.78008e+07	5.40703e+07	4.17919e+07	4.04111e+07	5.74501e+07	4.11389e+07	3.95877e+07	5.41497e+07	4.202e+07	3.21984e+07	4.70026e+07	4.24887e+07	3.68456e+07	5.0897e+07	3.76916e+07	2.74046e+07	5.04758e+07	3.7764e+07	3.75088e+07	5.05242e+07	3.30971e+07	4.38936e+07	4.41713e+07	5.70401e+07	4.01748e+07	5.41881e+07
Rv0468	fadB2	9	9.18233e+07	8.69624e+07	8.74152e+07	1.10389e+08	9.30888e+07	7.63227e+07	1.07841e+08	9.0287e+07	8.81557e+07	1.10444e+08	9.75182e+07	9.71813e+07	1.08039e+08	1.04047e+08	1.01079e+08	9.51186e+07	9.7412e+07	1.02049e+08	1.06239e+08	9.95559e+07	1.1035e+08	1.06062e+08	1.06428e+08	9.78234e+07	1.04571e+08	8.42651e+07	1.07937e+08	1.00611e+08	8.93553e+07	1.075e+08
Rv0469	umaA	9	54290600	5.80257e+07	6.60745e+07	6.34182e+07	5.1976e+07	5.43052e+07	6.99639e+07	6.62446e+07	4.03843e+07	6.31184e+07	5.53788e+07	5.40866e+07	6.19909e+07	7.02256e+07	6.65746e+07	6.82697e+07	6.50275e+07	4.99475e+07	5.94066e+07	6.44024e+07	6.11539e+07	7.09254e+07	5.81903e+07	5.73625e+07	5.37904e+07	4.31278e+07	5.79416e+07	5.67853e+07	6.1197e+07	7.23842e+07
Rv0470c	pcaA	8	8.36562e+07	8.57492e+07	7.82801e+07	8.73592e+07	8.31459e+07	9.111e+07	8.95961e+07	8.64756e+07	9.04035e+07	8.59833e+07	8.70691e+07	9.1027e+07	7.92067e+07	8.40734e+07	9.24644e+07	8.83279e+07	8.49108e+07	8.213e+07	7.79209e+07	7.75237e+07	8.92364e+07	7.5654e+07	7.19402e+07	7.699e+07	6.05773e+07	5.99813e+07	6.35597e+07	5.16683e+07	5.64319e+07	5.20765e+07
Rv0472c		1	1335180			2.31549e+06	1.00561e+06		2.03181e+06						1.69404e+06		2.17099e+06	1.32385e+06			1.70089e+06			2.06955e+06					2.28651e+06
Rv0474		1	32280100	3.01829e+07	2.98548e+07	3.42006e+07	3.06222e+07	3.01848e+07	3.14587e+07	2.70478e+07	2.79874e+07	3.02654e+07	3.22373e+07	3.13225e+07	3.34003e+07	2.94369e+07	3.26829e+07	3.21114e+07	2.80295e+07	2.60796e+07	2.98361e+07	2.88695e+07	2.50942e+07	3.07778e+07	2.49624e+07	2.54862e+07	2.58225e+07	2.63044e+07	2.71192e+07	2.48591e+07	2.59383e+07	2.49852e+07
Rv0475	hbhA	18	363378328	3.26116e+08	3.39049e+08	3.80832e+08	3.52034e+08	3.96571e+08	3.2243e+08	3.60544e+08	3.83159e+08	3.75021e+08	3.61613e+08	3.71086e+08	3.32472e+08	3.77831e+08	3.73876e+08	3.48364e+08	3.48325e+08	3.75512e+08	3.66876e+08	3.81596e+08	3.70934e+08	4.02789e+08	3.97255e+08	3.86594e+08	4.05098e+08	3.80609e+08	4.07477e+08	3.78292e+08	3.92102e+08	3.88691e+08
Rv0476		1	66971900	7.01091e+07	7.71749e+07	6.56874e+07	6.83298e+07				7.98295e+07	6.53054e+07	6.97174e+07	7.35275e+07	6.46282e+07	7.32744e+07	7.90334e+07	6.93384e+07	7.10365e+07	7.4533e+07	6.96839e+07	6.67895e+07	6.64112e+07	7.08843e+07	6.43928e+07	7.20231e+07	7.4045e+07		8.377e+07	7.05385e+07	6.95391e+07	7.08587e+07
Rv0479c		5	5.3917e+07	5.06018e+07	5.47038e+07	4.38138e+07	5.31532e+07	4.49645e+07	4.97062e+07	5.62827e+07	4.19227e+07	5.29113e+07	5.23521e+07	4.5609e+07	4.30086e+07	5.23721e+07	4.30604e+07	5.65013e+07	5.5729e+07	5.2927e+07	4.9661e+07	5.13952e+07	5.62229e+07	4.78157e+07	5.3714e+07	4.89186e+07	5.42154e+07	4.94615e+07	5.57223e+07	5.88791e+07	5.26548e+07	6.63466e+07
Rv0480c		2	20773600	2.23706e+07	2.22535e+07	2.23345e+07	2.25831e+07	2.51081e+07	2.45752e+07	2.16125e+07	2.15097e+07	2.36284e+07	2.35707e+07	2.3344e+07	2.4006e+07	2.36373e+07	2.11365e+07	2.0498e+07	2.31399e+07	2.13235e+07	2.25653e+07	2.36113e+07	2.52587e+07	2.37993e+07	2.21991e+07	2.34122e+07	2.30459e+07	1.99484e+07	2.38551e+07	2.22585e+07	2.23751e+07	2.09956e+07
Rv0482	murB	1		9.60802e+06		8.71044e+06	8.45209e+06	8.69614e+06	1.01505e+07	8.33692e+06	9.22567e+06			9.19585e+06	9.79167e+06		8.06657e+06	7.8787e+06		9.74187e+06	8.52803e+06	7.75512e+06	9.14095e+06	9.5057e+06	7.05326e+06	8.53342e+06	7.24771e+06	1.04822e+07	8.66072e+06	8.41544e+06		6.98098e+06
Rv0484c		5	2.54379e+07	2.18169e+07	1.8119e+07	2.2352e+07	2.7911e+07	2.4116e+07	2.50352e+07	2.27744e+07	1.17975e+07	2.32803e+07	2.39477e+07	2.6642e+07	2.29526e+07	2.63987e+07	2.41385e+07	2.59313e+07	2.73332e+07	2.75981e+07	2.29048e+07	2.8841e+07	2.71402e+07	3.54412e+07	2.76019e+07	2.76384e+07	3.59517e+07	2.9432e+07	2.72695e+07	2.76431e+07	3.1257e+07	2.82253e+07
Rv0489	gpm1	11	5.62293e+07	5.59547e+07	5.48683e+07	5.6136e+07	5.5974e+07	6.1845e+07	5.41823e+07	5.65013e+07	8.44415e+07	5.31943e+07	5.63759e+07	6.418e+07	5.96873e+07	5.68254e+07	5.37569e+07	5.28692e+07	5.62117e+07	5.70213e+07	5.5857e+07	5.89267e+07	5.57225e+07	5.71433e+07	5.26368e+07	5.98787e+07	5.57383e+07	6.37776e+07	6.13397e+07	5.43599e+07	5.90105e+07	5.15518e+07
Rv0493c		1			4.95911e+06			1.23647e+07	5.91136e+06		5.30721e+06	5.85307e+06	6.50211e+06		1.14238e+07	5.43384e+06		3.9318e+07	6.36608e+06	7.30513e+06		6.20545e+06	6.02821e+06	4.58764e+06		5.80673e+06	7.0317e+06	5.01135e+06	1.76538e+07	1.52707e+07	5.6836e+06	4.97518e+06
Rv0496		3	1.06276e+07	1.18842e+07	1.28259e+07	1.2302e+07	1.07647e+07	1.64549e+07	1.27075e+07	1.0208e+07	1.7792e+07	1.54303e+07	1.0963e+07	1.60527e+07	1.54668e+07	1.22509e+07	1.65258e+07	1.23922e+07	1.20751e+07	1.25145e+07	1.35282e+07	1.35178e+07	1.15369e+07	1.17793e+07	1.02888e+07	1.44985e+07	1.23387e+07	1.95765e+07	1.22283e+07	1.35428e+07	1.27478e+07
Rv0497		3	2.63796e+07	2.86007e+07	3.21632e+07	2.89975e+07	2.85587e+07	3.71419e+07	2.9511e+07	3.5712e+07	3.70899e+07	2.72513e+07	2.93872e+07	3.546e+07	3.07516e+07	2.98728e+07	2.93812e+07	3.24966e+07	2.91529e+07	3.27893e+07	2.75269e+07	3.0816e+07	2.91592e+07	2.7621e+07	2.60811e+07	3.65084e+07	2.92452e+07	3.35673e+07	2.74519e+07	2.73022e+07	2.67409e+07	2.39041e+07
Rv0500	proC	7	6.00087e+07	6.00394e+07	5.3909e+07	5.46962e+07	5.85533e+07	4.26959e+07	6.31367e+07	5.56351e+07	3.84518e+07	5.20103e+07	5.86056e+07	4.72405e+07	5.5826e+07	5.8182e+07	4.76773e+07	6.83024e+07	5.74411e+07	6.11046e+07	5.65029e+07	5.56794e+07	5.98594e+07	6.76569e+07	6.27544e+07	5.94279e+07	6.25134e+07	5.62157e+07	5.46175e+07	5.43646e+07	5.98149e+07	5.86606e+07
Rv0500A		4	9.35735e+07	7.88203e+07	8.91529e+07	8.20708e+07	8.26843e+07	8.28259e+07	8.02924e+07	7.82211e+07	7.88396e+07	7.61936e+07	7.61915e+07	8.46389e+07	9.00691e+07	7.33595e+07	6.75952e+07	7.96977e+07	7.68061e+07	7.68689e+07	7.83785e+07	7.34787e+07	7.22402e+07	8.57438e+07	8.26909e+07	7.29797e+07	7.86202e+07	8.36495e+07	8.15773e+07	8.29427e+07	7.31927e+07	7.1554e+07
Rv0502		1	9302520	9.71645e+06	9.44777e+06	8.89301e+06	8.56025e+06	7.71098e+06	8.49543e+06	8.76711e+06	8.91538e+06	8.36461e+06	9.62309e+06	8.13926e+06	7.05837e+06	8.77251e+06	7.51707e+06	5.97698e+06	5.66261e+06	6.51984e+06	5.23424e+06	4.67025e+06	4.52894e+06	3.56928e+06	4.78498e+06	3.97782e+06		3.46895e+06	3.31852e+06	3.86589e+06	4.57956e+06	4.53563e+06
Rv0503c	cmaA2	16	148804436	1.40931e+08	1.33241e+08	1.2998e+08	1.44674e+08	1.30392e+08	1.35875e+08	1.28638e+08	1.34618e+08	1.41341e+08	1.38742e+08	1.31581e+08	1.28358e+08	1.4845e+08	1.36544e+08	1.35236e+08	1.42945e+08	1.35101e+08	1.25143e+08	1.3296e+08	1.32799e+08	1.30728e+08	1.34101e+08	1.28979e+08	1.15364e+08	1.03937e+08	1.19642e+08	1.02119e+08	1.08415e+08	1.07587e+08
Rv0504c		6	2.42543e+08	4.1898e+07	4.20484e+07	3.65311e+08	4.38302e+08	3.29239e+08	3.9234e+08	3.64672e+08	4.03966e+08	3.75955e+08	4.44383e+07	4.09273e+08	5.49827e+08	5.03055e+08	4.19057e+08	4.53365e+08	6.2142e+08	4.27492e+08	7.77203e+08	7.5683e+08	5.647e+08	5.29674e+07	7.76178e+08	8.19303e+08	3.90792e+07	1.37722e+09	1.37411e+09	4.9334e+07	1.21065e+09	1.32871e+09
Rv0505c	serB1	4	21933130	1.87049e+07	1.92017e+07	1.92784e+07	1.96737e+07	1.83326e+07	1.87126e+07	1.73806e+07	2.01762e+07	1.95577e+07	2.06354e+07	1.862e+07	1.84376e+07	2.15411e+07	1.679e+07	1.88366e+07	2.06738e+07	2.08481e+07	1.97204e+07	1.96088e+07	1.67031e+07	1.95537e+07	1.28725e+07	1.86081e+07	1.89483e+07	1.89781e+07	1.78605e+07	2.00768e+07	1.19007e+07	2.08004e+07
Rv0510	hemC	1	16682500	1.79646e+07	1.7163e+07		1.44884e+07	1.90703e+07		1.55216e+07	1.82121e+07		1.56207e+07	1.69133e+07		1.40409e+07	1.34264e+07	1.53026e+07	1.69953e+07	1.4753e+07		1.40219e+07	1.25758e+07	1.30577e+07	1.36742e+07	1.45718e+07			1.28259e+07	1.47609e+07	1.23913e+07	1.23432e+07
Rv0511	hemD	6	2.584e+07	2.855e+07	2.82858e+07	2.35473e+07	2.55433e+07	2.1388e+07	2.8492e+07	2.78368e+07	3.23165e+07	2.62138e+07	3.01281e+07	2.78871e+07	3.20195e+07	2.24753e+07	2.59529e+07	3.07341e+07	2.64213e+07	3.26053e+07	2.43837e+07	2.4286e+07	2.20367e+07	1.58905e+07	2.01733e+07	1.97762e+07	1.3709e+07	1.64198e+07	1.04983e+07	1.23934e+07	1.12809e+07	1.02903e+07
Rv0512	hemB	1	35392700	3.57931e+07	3.10317e+07	3.62537e+07	3.45732e+07	3.27043e+07	4.1474e+07	3.18118e+07	3.24435e+07	3.65673e+07	3.56926e+07	3.5663e+07	4.00684e+07	3.61786e+07	3.09501e+07	3.6008e+07	3.2752e+07	3.42441e+07	3.68636e+07	3.51658e+07	3.48995e+07	3.90246e+07	3.4975e+07	3.07714e+07	3.85886e+07	3.71473e+07	3.79919e+07	3.82431e+07	3.69988e+07	3.42403e+07
Rv0523c		1	34430100	4.21106e+07	3.91243e+07	3.83795e+07	4.53844e+07	3.2433e+07	4.26994e+07	4.06517e+07	2.80335e+07	5.25195e+07	4.76814e+07	3.38742e+07	2.79564e+07	4.52226e+07	4.71977e+07	4.11802e+07	4.37883e+07	4.08e+07	4.48714e+07	4.38477e+07	4.22441e+07	4.30841e+07	4.10352e+07	3.87528e+07	4.08521e+07	2.59805e+07	4.14348e+07	3.77577e+07	4.0669e+07	4.74418e+07
Rv0524	hemL	12	62018068	6.64844e+07	6.33803e+07	6.47641e+07	5.96921e+07	6.26254e+07	6.48223e+07	6.05126e+07	7.62706e+07	6.49555e+07	6.02024e+07	6.82381e+07	6.87268e+07	6.2749e+07	6.00632e+07	5.93143e+07	6.01726e+07	6.67233e+07	6.23374e+07	6.14546e+07	6.26631e+07	6.29047e+07	6.16965e+07	6.29271e+07	6.00807e+07	6.28241e+07	6.53592e+07	6.29309e+07	6.31087e+07	5.67133e+07
Rv0525		6	4.46431e+07	4.24037e+07	4.12177e+07	4.56952e+07	4.25795e+07	4.42921e+07	4.37804e+07	4.24276e+07	4.46195e+07	4.38612e+07	4.27408e+07	4.77483e+07	4.33765e+07	4.45119e+07	4.45968e+07	4.32625e+07	4.50655e+07	4.75033e+07	4.61471e+07	3.10564e+07	3.27853e+07	4.54076e+07	4.30502e+07	4.03003e+07	4.09861e+07	4.04068e+07	3.47677e+07	4.01486e+07	4.31731e+07	4.03159e+07
Rv0526		1	13982200	1.41722e+07	1.48918e+07	1.32537e+07	1.33576e+07	1.4982e+07	1.45643e+07	1.34106e+07	1.45564e+07	1.45258e+07	1.24647e+07	1.55567e+07	1.33592e+07	1.20548e+07	1.50834e+07	1.33214e+07	1.25523e+07	1.4175e+07	1.26937e+07	1.30312e+07	1.27973e+07	1.34944e+07	1.16499e+07	1.42739e+07	1.09166e+07	1.42014e+07	1.08371e+07	9.59519e+06	8.73214e+06	8.72299e+06
Rv0530		8	9.05425e+07	8.30568e+07	8.88813e+07	8.24261e+07	9.04276e+07	8.73451e+07	8.55992e+07	9.05092e+07	7.26665e+07	9.00893e+07	9.58403e+07	8.39422e+07	8.27352e+07	9.20335e+07	8.01294e+07	8.34802e+07	8.93632e+07	8.43561e+07	8.61688e+07	9.20003e+07	8.93786e+07	8.56936e+07	8.84797e+07	8.58082e+07	8.97161e+07	7.88961e+07	8.62118e+07	8.30071e+07	8.08959e+07	7.9823e+07
Rv0533c	fabH	7	33030800	3.11946e+07	3.05987e+07	4.22853e+07	3.54426e+07	3.48134e+07	3.9706e+07	3.39948e+07	3.81006e+07	4.9582e+07	3.8162e+07	4.25488e+07	4.67782e+07	5.53532e+07	4.72854e+07	3.50734e+07	4.37259e+07	3.0984e+07	5.18791e+07	4.85227e+07	4.91117e+07	7.69955e+07	5.50241e+07	3.83988e+07	9.2792e+07	2.62065e+07	9.09853e+07	1.18275e+08	5.18996e+07	2.71887e+07
Rv0538		1	3550840		2.37173e+06	9.97328e+06	6.35883e+06	2.4375e+06	8.42362e+06	6.74299e+06	9.3822e+06	8.27883e+06		1.17316e+07	8.10779e+06	9.39885e+06	1.10605e+07		6.47034e+06	6.76414e+06	8.85545e+06	6.6312e+06	6.75978e+06	7.53491e+06	7.1525e+06	6.38153e+06	6.78624e+06		7.95943e+06	7.88889e+06	5.59346e+06	8.49804e+06
Rv0543c		1	30754800	3.29313e+07	3.00725e+07	3.01513e+07	2.59962e+07	2.95311e+07				2.972e+07	2.99724e+07	2.73105e+07	3.25735e+07		3.12235e+07		2.72846e+07	2.65832e+07	2.74098e+07		3.19932e+07	3.13165e+07	2.83822e+07	3.17318e+07	2.53536e+07	2.88804e+07	2.83945e+07	2.32265e+07	2.33e+07	2.48771e+07
Rv0546c		1	25904500	2.69341e+07	2.61583e+07	2.4023e+07	2.14438e+07	2.44695e+07	2.1345e+07	2.15192e+07	2.75663e+07	2.4328e+07	2.10013e+07	2.43367e+07	2.27989e+07	2.06361e+07	2.8201e+07	2.08375e+07	2.24632e+07		2.15787e+07	2.12195e+07	2.03655e+07	3.105e+07	2.01971e+07	2.01516e+07	2.07727e+07	2.25572e+07	2.1973e+07	1.98845e+07	2.13918e+07	1.95917e+07
Rv0547c		3	1.999e+07	1.95764e+07	2.23965e+07	1.84124e+07	1.78009e+07	1.81522e+07	1.94118e+07	2.54381e+07	1.67242e+07	1.82379e+07	2.30147e+07	1.69238e+07	1.76353e+07	2.41785e+07	1.68698e+07	2.42588e+07	2.22781e+07	2.48635e+07	1.94777e+07	1.81599e+07	2.41681e+07	1.74157e+07	2.73961e+07	2.88564e+07	1.56678e+07	1.76085e+07	2.27884e+07	2.02766e+07	2.37461e+07	2.37535e+07
Rv0548c	menB	8	55560600	5.55628e+07	5.32016e+07	5.00157e+07	5.27031e+07	6.20247e+07	5.96741e+07	5.74036e+07	6.6146e+07	5.4759e+07	5.34623e+07	5.9179e+07	4.88423e+07	5.78479e+07	5.87516e+07	5.83807e+07	5.61568e+07	6.31411e+07	5.18592e+07	5.71408e+07	6.3276e+07	5.72326e+07	5.44678e+07	5.82464e+07	5.89426e+07	6.19846e+07	5.71368e+07	6.25416e+07	5.87581e+07	5.96916e+07
Rv0551c	fadD8	1	3273560	2.48273e+06	1.7288e+06		3.62564e+06		2.60995e+06	2.49927e+06		2.6649e+06	3.5381e+06			2.64048e+06		2.9194e+06	4.03153e+06		3.32193e+06	4.39704e+06			4.59172e+06		4.22979e+06		3.10468e+06	4.90551e+06	3.15894e+06	4.2337e+06
Rv0554	bpoC	9	9.52338e+07	8.92322e+07	8.86698e+07	9.42688e+07	9.17834e+07	9.3227e+07	9.87446e+07	8.8419e+07	9.50358e+07	9.06784e+07	9.14431e+07	9.55323e+07	9.25007e+07	9.02724e+07	8.92951e+07	9.55017e+07	8.84224e+07	8.95446e+07	9.28003e+07	8.92692e+07	8.44675e+07	9.51718e+07	8.71224e+07	8.53162e+07	9.8693e+07	9.86751e+07	9.29106e+07	9.4906e+07	8.82493e+07	9.34377e+07
Rv0555	menD	3	12805900	1.49355e+07	1.36103e+07	1.69936e+07	1.32406e+07	1.5659e+07	1.43105e+07	1.35067e+07	1.26653e+07	1.44143e+07	1.47399e+07	1.21896e+07		1.3627e+07		1.46576e+07	1.07136e+07	1.33841e+07		1.67802e+07	1.26079e+07	1.8319e+07	1.03333e+07	1.41862e+07	1.01289e+07		8.82668e+06	9.09448e+06		1.38172e+07
Rv0558	menH	1	18644500	1.6188e+07	1.69076e+07	2.14512e+07	1.81669e+07	1.03067e+07	1.81177e+07	1.83106e+07	1.13672e+07	1.9326e+07	1.87283e+07	1.73372e+07	2.08047e+07	2.01984e+07	1.45244e+07	1.86547e+07	1.67114e+07	1.94523e+07	1.94848e+07	1.9146e+07	1.72294e+07	1.8194e+07	1.68428e+07	1.97533e+07	2.09858e+07		1.81687e+07	1.61118e+07	1.4345e+07	1.55337e+07
Rv0559c		5	1.07481e+08	1.07786e+08	1.0323e+08	1.00336e+08	9.78234e+07	1.03181e+08	9.82399e+07	9.47044e+07	9.56576e+07	1.00621e+08	1.045e+08	9.86539e+07	1.0286e+08	1.0044e+08	8.77435e+07	9.9978e+07	1.03186e+08	1.0556e+08	1.03512e+08	1.07973e+08	9.22558e+07	9.57278e+07	1.04692e+08	9.78432e+07	1.09992e+08	1.01704e+08	1.04297e+08	1.21926e+08	1.11859e+08	1.05547e+08
Rv0562	grcC1	10	5.67451e+07	5.01729e+07	4.71656e+07	5.65039e+07	5.7501e+07	5.43636e+07	5.92394e+07	5.47735e+07	4.89013e+07	5.87274e+07	5.54171e+07	5.44172e+07	5.19242e+07	6.1418e+07	5.78308e+07	5.28287e+07	6.29982e+07	5.8715e+07	5.76662e+07	5.64824e+07	5.64068e+07	5.76108e+07	5.96005e+07	5.79408e+07	7.13531e+07	7.59907e+07	5.90158e+07	5.73435e+07	5.78709e+07	6.52286e+07
Rv0566c		12	1.28473e+08	1.27007e+08	1.14739e+08	1.18919e+08	1.28326e+08	1.04563e+08	1.23541e+08	1.17773e+08	9.29235e+07	1.26376e+08	1.30419e+08	1.18277e+08	1.11356e+08	1.29811e+08	1.28344e+08	1.16888e+08	1.35689e+08	1.28795e+08	1.2188e+08	1.26469e+08	1.37457e+08	1.28753e+08	1.33246e+08	1.22729e+08	1.25043e+08	7.63768e+07	1.38781e+08	1.17659e+08	1.29697e+08	1.21534e+08
Rv0568	cyp135B1	1	97764304	9.07653e+07	7.48772e+07	6.95848e+07	8.33717e+07	6.98549e+07	8.26373e+07	8.32644e+07	5.51856e+07		8.81803e+07	7.27604e+07	7.20938e+07	8.15592e+07	8.10131e+07	8.28073e+07	9.46355e+07	1.02118e+08	7.46466e+07	9.00862e+07	8.7274e+07	8.5725e+07	9.27489e+07	8.30568e+07	7.67827e+07	5.97798e+07	8.82849e+07	7.27576e+07	8.34777e+07	7.96582e+07
Rv0569		6	3.16089e+08	2.29962e+08	2.82785e+08	3.31142e+08	3.66492e+08	3.46447e+08	3.20453e+08	3.68147e+08	2.86137e+08	3.45823e+08	3.80277e+08	3.00995e+08	3.09614e+08	3.92729e+08	3.83061e+08	3.62305e+08	4.28436e+08	3.81771e+08	4.30167e+08	4.29407e+08	4.48268e+08	4.10913e+08	4.40082e+08	4.23346e+08	4.75706e+08	3.82507e+08	4.56483e+08	5.1033e+08	5.00778e+08	4.8222e+08
Rv0570	nrdZ	2	16745800	1.67749e+07	1.5282e+07	1.80296e+07	1.69365e+07	1.78028e+07	1.58998e+07	1.73985e+07	1.75082e+07	2.01013e+07	1.67992e+07	1.82043e+07	1.89274e+07	1.8778e+07	1.75357e+07	1.50675e+07	1.86139e+07	1.95576e+07	2.03976e+07	2.32544e+07	2.04928e+07	2.15091e+07	2.16215e+07	2.29864e+07	2.20266e+07	2.43562e+07	2.13107e+07	2.02624e+07	2.28932e+07	1.7986e+07
Rv0576		10	40623600	3.81332e+07	3.68034e+07	3.68834e+07	4.08329e+07	3.78293e+07	3.8528e+07	3.89562e+07	3.36357e+07	3.82795e+07	4.17134e+07	3.95806e+07	3.46839e+07	4.04315e+07	4.06415e+07	3.86056e+07	4.11549e+07	3.97755e+07	3.99904e+07	3.92258e+07	3.73255e+07	4.00129e+07	4.47113e+07	3.80351e+07	4.31653e+07	3.83586e+07	4.38746e+07	4.22201e+07	3.94528e+07	4.45781e+07
Rv0577	TB27.3	6	2.32019e+08	2.12458e+08	2.1204e+08	2.05006e+08	2.06988e+08	2.16939e+08	2.01483e+08	2.10624e+08	2.17724e+08	2.10368e+08	2.17168e+08	2.10879e+08	2.12952e+08	1.97834e+08	2.01104e+08	2.14312e+08	2.15796e+08	2.13736e+08	2.13522e+08	2.29447e+08	2.06541e+08	2.06156e+08	2.14838e+08	2.13292e+08	2.45277e+08	2.5533e+08	2.15217e+08	2.76159e+08	2.28101e+08	2.25884e+08
Rv0580c		10	1.79718e+08	1.61554e+08	1.70938e+08	1.73109e+08	1.83549e+08	1.35507e+08	1.71184e+08	1.82123e+08	1.57109e+08	1.68015e+08	1.73234e+08	1.77204e+08	1.77885e+08	1.79944e+08	1.66223e+08	1.75828e+08	1.86551e+08	1.62918e+08	1.86505e+08	1.91857e+08	1.97526e+08	1.8746e+08	2.06689e+08	1.85185e+08	2.02186e+08	1.63063e+08	2.07954e+08	2.00703e+08	2.22672e+08	2.77364e+08
Rv0583c	lpqN	4	4.67725e+07	5.59473e+07	4.62225e+07	4.54057e+07	4.6113e+07	4.77535e+07	5.63684e+07	5.59255e+07	3.60086e+07	5.02529e+07	5.66598e+07	4.76728e+07	4.78708e+07	5.78873e+07	5.47909e+07	5.62406e+07	4.36787e+07	5.34891e+07	4.22929e+07	5.06031e+07	6.14239e+07	4.89373e+07	4.43136e+07	5.13418e+07	4.38393e+07	3.26457e+07	5.85315e+07	3.87535e+07	4.68502e+07	4.74067e+07
Rv0599c	vapB27	2				2.19839e+07		2.11343e+07	2.3276e+07			4.53458e+07	4.65824e+07	2.34636e+07	2.42144e+07	4.56064e+07	4.69195e+07	2.77597e+07				5.00937e+07	5.0605e+07	2.45496e+07	4.52332e+07		6.47307e+07	2.4071e+07		2.89591e+07		4.75636e+07
Rv0613c		20	53420900	5.60753e+07	5.58167e+07	5.53038e+07	5.08833e+07	5.64215e+07	4.99567e+07	5.18604e+07	5.78192e+07	5.82397e+07	5.34335e+07	5.48549e+07	5.89157e+07	5.09148e+07	5.61914e+07	5.36069e+07	5.06032e+07	5.4263e+07	5.08266e+07	4.84352e+07	4.91117e+07	4.82541e+07	4.89391e+07	4.87615e+07	4.1018e+07	3.95452e+07	4.30575e+07	3.47374e+07	3.49102e+07	4.06197e+07
Rv0630c	recB	1	2427730	2.2021e+06	2.48833e+06	2.56076e+06		2.13882e+06	2.44389e+06	2.47771e+06	1.86567e+06	2.44108e+06	2.59981e+06	2.45867e+06	2.4212e+06	2.68739e+06		2.41154e+06	2.61103e+06	2.74091e+06	2.28815e+06	2.38907e+06	2.47708e+06		2.34015e+06	2.40971e+06	2.442e+06	1.77713e+06	2.65093e+06	2.6088e+06	2.12166e+06	2.30007e+06
Rv0631c	recC	1	3613720	2.50879e+06	1.96458e+06	2.42614e+06	3.79179e+06	870934	3.06014e+06	2.60178e+06		3.36103e+06	3.0857e+06	1.26795e+06	2.32313e+06	3.07236e+06	1.62781e+06	3.04872e+06	3.52207e+06	2.56836e+06	3.1441e+06	2.74021e+06	2.82945e+06	3.25107e+06	3.30769e+06	1.86635e+06	3.3219e+06		3.3699e+06	3.1297e+06	2.98212e+06	3.51177e+06
Rv0632c	echA3	12	234999264	2.15977e+08	1.99867e+08	2.02072e+08	1.70643e+08	1.84191e+08	1.4362e+08	1.85157e+08	1.80372e+08	1.79976e+08	1.99874e+08	1.81922e+08	1.88446e+08	1.98266e+08	1.77487e+08	1.50671e+08	1.7436e+08	1.75105e+08	1.92227e+08	1.91246e+08	2.11218e+08	1.7883e+08	1.944e+08	2.00842e+08	1.84155e+08	1.67971e+08	2.12358e+08	1.85512e+08	1.92251e+08	1.71527e+08
Rv0634A		3	144225536	1.54777e+08	1.43892e+08	1.16406e+08	1.36545e+08	1.28252e+08	1.33359e+08	1.34433e+08	1.22753e+08	1.25205e+08	1.4153e+08	1.26676e+08	1.43544e+08	1.2871e+08	1.0225e+08	1.3333e+08	1.39655e+08	1.1967e+08	1.2849e+08	1.38101e+08	1.43307e+08	1.43942e+08	1.43798e+08	1.31037e+08	1.39977e+08	1.57429e+08	1.37951e+08	1.34656e+08	1.35569e+08	1.18636e+08
Rv0634B	rpmG2	2	62216050	9.02845e+07	4.78792e+07	5.37237e+07	6.2637e+07	5.89272e+07	5.68127e+07	5.88372e+07	5.6087e+07	5.33602e+07	6.25631e+07	5.82143e+07	9.278e+07	6.32646e+07	4.93841e+07	5.29073e+07	6.67501e+07	5.33906e+07	5.82066e+07	5.95668e+07	4.45388e+07	3.88981e+07	6.14624e+07	4.44637e+07	5.20839e+07	4.88391e+07	5.90033e+07	6.3111e+07	5.51579e+07	3.95324e+07
Rv0634c		2	33021000	3.6577e+07	3.12606e+07	3.32065e+07	3.30036e+07	3.64256e+07	3.32763e+07	3.09461e+07	1.87914e+07	3.31775e+07	3.57233e+07	3.22536e+07	3.2758e+07	3.20608e+07	3.0671e+07	3.47954e+07	3.42727e+07	3.4149e+07	3.37216e+07	3.28603e+07	3.26541e+07	4.13847e+07	3.225e+07	3.53709e+07	3.45465e+07	3.50505e+07	2.95897e+07	2.98637e+07	3.28651e+07	3.05696e+07
Rv0635	hadA	10	2.17837e+08	2.00648e+08	1.91293e+08	1.98429e+08	1.95555e+08	2.10311e+08	1.97841e+08	1.66676e+08	1.97464e+08	2.04948e+08	2.0815e+08	1.95264e+08	1.94696e+08	2.12292e+08	2.23565e+08	1.95655e+08	1.90471e+08	2.28173e+08	1.99853e+08	1.96627e+08	2.11868e+08	1.94087e+08	1.68335e+08	1.73459e+08	1.85374e+08	1.62798e+08	2.01376e+08	1.83501e+08	1.9543e+08	1.92501e+08
Rv0636	hadB	11	3.49853e+08	3.59138e+08	3.63516e+08	3.53913e+08	3.44856e+08	3.96704e+08	3.28966e+08	3.52747e+08	3.90671e+08	3.16262e+08	3.80506e+08	3.68844e+08	3.54346e+08	3.34561e+08	2.91127e+08	2.94816e+08	3.80857e+08	3.69838e+08	3.70133e+08	3.92716e+08	3.74934e+08	3.5256e+08	3.55246e+08	4.03028e+08	3.92467e+08	3.80562e+08	3.46526e+08	4.37505e+08	3.83567e+08	3.88383e+08
Rv0637	hadC	8	1.33978e+08	1.349e+08	1.35705e+08	1.30872e+08	1.23534e+08	1.33441e+08	1.35044e+08	1.3186e+08	1.48846e+08	1.4071e+08	1.39148e+08	1.50741e+08	1.40175e+08	1.38226e+08	1.42246e+08	1.26499e+08	1.4785e+08	1.43517e+08	1.28056e+08	1.59569e+08	1.38714e+08	1.29911e+08	1.157e+08	1.31032e+08	1.24429e+08	1.34151e+08	1.46753e+08	1.29832e+08	1.47146e+08	1.59247e+08
Rv0638	secE1	3	5.61999e+07	4.78782e+07	4.74254e+07	4.96087e+07	4.97912e+07	4.67564e+07	4.95101e+07	4.63103e+07	4.19319e+07	5.30283e+07	4.83609e+07	4.55863e+07	4.47583e+07	5.06307e+07	4.86269e+07	4.77633e+07	4.66377e+07	5.03115e+07	4.63288e+07	4.24114e+07	4.93099e+07	4.85746e+07	4.44187e+07	4.26204e+07	4.1233e+07	3.17524e+07	4.3414e+07	3.58651e+07	3.84451e+07	4.06654e+07
Rv0639	nusG	10	199191628	2.23109e+08	2.40299e+08	2.14408e+08	2.22908e+08	2.36862e+08	2.27693e+08	2.25448e+08	2.41805e+08	2.42789e+08	2.21245e+08	2.40892e+08	1.93997e+08	2.19483e+08	2.55707e+08	2.16665e+08	2.22512e+08	2.34072e+08	2.15098e+08	2.22477e+08	2.2614e+08	2.04167e+08	1.97399e+08	2.26742e+08	1.92836e+08	2.14294e+08	1.94007e+08	1.8872e+08	1.84445e+08	2.12489e+08
Rv0640	rplK	7	1.0155e+08	9.6717e+07	9.09346e+07	8.18536e+07	9.19591e+07	1.00906e+08	8.85719e+07	9.50453e+07	9.89755e+07	9.09726e+07	1.03205e+08	9.03247e+07	9.77819e+07	8.90971e+07	8.46467e+07	9.09419e+07	9.44631e+07	9.3412e+07	8.61016e+07	8.91037e+07	7.65809e+07	6.05095e+07	8.87068e+07	6.93689e+07	8.38812e+07	9.65952e+07	8.41909e+07	9.42883e+07	8.88525e+07	9.35433e+07
Rv0641	rplA	10	6.7896e+07	5.99991e+07	6.33357e+07	5.31844e+07	5.28602e+07	6.63412e+07	4.557e+07	5.41864e+07	6.57583e+07	5.08211e+07	5.84777e+07	6.21619e+07	5.82142e+07	5.2464e+07	6.25786e+07	6.56448e+07	6.94378e+07	5.87493e+07	6.25961e+07	4.62708e+07	3.97625e+07	3.44212e+07	4.5672e+07	4.22995e+07	4.44192e+07	4.50293e+07	4.24533e+07	5.96612e+07	4.78182e+07	4.14279e+07
Rv0642c	mmaA4	16	228944732	2.24716e+08	2.2677e+08	2.1356e+08	2.35469e+08	1.97115e+08	2.35425e+08	2.43291e+08	1.72457e+08	2.37354e+08	2.36964e+08	2.01906e+08	1.89193e+08	2.23661e+08	2.21016e+08	2.28806e+08	2.42966e+08	2.31809e+08	2.09356e+08	2.20707e+08	2.36978e+08	2.1351e+08	2.08623e+08	2.05834e+08	1.99704e+08	1.53261e+08	2.00012e+08	1.73932e+08	1.85875e+08	1.88651e+08
Rv0643c	mmaA3	9	7.66831e+07	7.15132e+07	6.96193e+07	7.60739e+07	7.25308e+07	7.3925e+07	7.91322e+07	7.32638e+07	7.20917e+07	7.36994e+07	7.60754e+07	7.27098e+07	7.27106e+07	7.7064e+07	7.14335e+07	7.22321e+07	7.36856e+07	7.27862e+07	7.45559e+07	7.09147e+07	7.4231e+07	7.29207e+07	7.16911e+07	6.97645e+07	6.72733e+07	5.99189e+07	6.71438e+07	5.84211e+07	6.23142e+07	5.75128e+07
Rv0644c	mmaA2	12	88278796	9.51091e+07	8.44243e+07	9.01434e+07	9.18218e+07	9.68264e+07	9.30716e+07	9.39926e+07	9.44948e+07	9.08281e+07	9.12426e+07	9.68776e+07	8.61289e+07	9.33141e+07	9.10483e+07	9.35386e+07	9.05069e+07	9.68567e+07	8.90173e+07	8.66311e+07	8.95169e+07	8.52064e+07	8.49538e+07	8.70872e+07	8.4615e+07	8.50247e+07	8.21429e+07	7.26271e+07	7.81664e+07	7.97261e+07
Rv0645c	mmaA1	4	2.13573e+07	2.0727e+07	1.86917e+07	1.73301e+07	2.0129e+07	1.34502e+07	1.865e+07	1.9705e+07	1.56951e+07	1.98451e+07	2.1698e+07	1.67392e+07	1.82453e+07	1.90712e+07	1.65345e+07	2.11348e+07	2.34351e+07	1.85486e+07	1.87987e+07	1.92115e+07	2.07771e+07	1.72535e+07	2.24315e+07	1.61534e+07	1.77899e+07	1.03801e+07	2.11169e+07	1.78486e+07	1.79103e+07	1.86569e+07
Rv0646c	lipG	4	17948950	1.40123e+07	1.58255e+07	1.93302e+07	1.61039e+07	1.56873e+07	1.57597e+07	1.6079e+07	1.65822e+07	2.0668e+07	1.65969e+07	1.77149e+07	1.63995e+07	1.57664e+07	1.6435e+07	1.99941e+07	1.60442e+07	1.75459e+07	1.93735e+07	1.54552e+07	1.97904e+07	2.01227e+07	1.56038e+07	2.04491e+07	1.47218e+07	1.27066e+07	1.5415e+07	1.159e+07	1.33976e+07	1.44278e+07
Rv0647c		4	32898750	3.15087e+07	3.27248e+07	1.17964e+07	3.34753e+07	3.85994e+07	3.04769e+07	3.37108e+07	1.6536e+07	3.3309e+07	2.32685e+07	2.8611e+07	2.58753e+07	3.50251e+07	3.32753e+07	3.35699e+07	2.29745e+07	3.0967e+07	2.51966e+07	3.23233e+07	3.22298e+07	2.89224e+07	3.61512e+07	2.91055e+07	2.35651e+07	2.18249e+07	2.33187e+07	3.08893e+07	3.29604e+07	3.62427e+07
Rv0651	rplJ	11	217652736	1.99857e+08	2.00318e+08	1.81358e+08	1.92644e+08	1.39322e+08	1.85846e+08	2.04711e+08	1.05304e+08	2.27023e+08	2.02636e+08	1.62113e+08	1.76514e+08	1.87534e+08	1.60142e+08	1.6488e+08	2.18912e+08	1.67445e+08	2.21769e+08	1.94267e+08	1.86822e+08	1.97164e+08	1.82066e+08	1.64233e+08	1.9459e+08	1.0957e+08	2.4208e+08	1.84807e+08	1.80404e+08	2.03812e+08
Rv0652	rplL	13	9.32486e+08	1.08784e+09	8.77127e+08	1.09766e+09	1.06879e+09	9.77805e+08	1.01577e+09	1.03415e+09	8.21465e+08	1.07869e+09	1.10532e+09	9.61e+08	1.05274e+09	1.12968e+09	1.06576e+09	1.11036e+09	1.13333e+09	1.12505e+09	1.09509e+09	1.11858e+09	1.13107e+09	1.09478e+09	1.0923e+09	1.06964e+09	1.06543e+09	8.42751e+08	1.12347e+09	1.15483e+09	1.11535e+09	1.10379e+09
Rv0654		5	39113300	3.91525e+07	3.91913e+07	4.04899e+07	4.04718e+07	3.88408e+07	4.03313e+07	4.04022e+07	3.78635e+07	4.08641e+07	4.30112e+07	4.0381e+07	3.813e+07	4.23621e+07	3.87503e+07	3.70083e+07	4.12726e+07	3.65108e+07	3.91685e+07	4.00304e+07	3.82132e+07	4.08244e+07	3.99245e+07	3.76786e+07	3.59918e+07	3.51969e+07	3.65929e+07	3.33353e+07	3.21315e+07	3.4284e+07
Rv0655	mkl	13	2.21012e+08	2.1272e+08	2.03683e+08	1.9053e+08	2.16522e+08	1.75981e+08	1.99176e+08	2.05199e+08	1.63853e+08	2.01291e+08	2.16644e+08	1.71687e+08	1.77797e+08	2.1327e+08	1.92008e+08	1.8135e+08	2.15085e+08	1.77638e+08	1.67231e+08	2.03801e+08	1.83925e+08	1.86607e+08	2.03866e+08	1.70557e+08	2.01731e+08	1.74416e+08	2.01972e+08	1.9126e+08	1.97042e+08	2.06478e+08
Rv0667	rpoB	61	276043204	2.35495e+08	2.63149e+08	2.87569e+08	2.82342e+08	2.69813e+08	3.06733e+08	2.47484e+08	2.78917e+08	2.80209e+08	2.6608e+08	2.48978e+08	2.47682e+08	2.68768e+08	2.42863e+08	2.66682e+08	2.76242e+08	2.44067e+08	2.6028e+08	2.60859e+08	2.57195e+08	2.40948e+08	2.39829e+08	2.57939e+08	2.76221e+08	2.50783e+08	2.36698e+08	2.28684e+08	2.40797e+08	2.31664e+08
Rv0668	rpoC	72	2.40415e+08	2.41077e+08	2.45285e+08	2.51568e+08	2.55252e+08	2.70211e+08	2.78641e+08	2.55514e+08	2.71038e+08	2.49433e+08	2.5245e+08	2.76932e+08	2.61862e+08	2.7268e+08	2.60052e+08	2.4164e+08	2.56501e+08	2.48122e+08	2.52826e+08	2.43982e+08	2.35861e+08	2.51754e+08	2.4499e+08	2.48596e+08	2.30866e+08	2.4196e+08	2.45681e+08	2.0945e+08	2.18455e+08	2.21517e+08
Rv0670	end	8	66183432	7.16075e+07	6.6091e+07	6.96242e+07	6.51427e+07	8.59877e+07	7.90743e+07	6.49076e+07	7.95917e+07	7.46776e+07	8.12169e+07	8.59477e+07	6.96692e+07	6.68874e+07	6.45239e+07	8.46067e+07	8.28798e+07	8.42077e+07	8.48685e+07	8.65506e+07	7.93144e+07	7.65633e+07	7.77935e+07	8.85371e+07	7.47033e+07	9.00414e+07	7.33595e+07	9.88558e+07	9.43631e+07	8.9385e+07
Rv0672	fadE8	7	3.2854e+07	3.66619e+07	3.36483e+07	3.81713e+07	3.51284e+07	3.8364e+07	3.92207e+07	3.46522e+07	3.75789e+07	3.73602e+07	3.78786e+07	4.10734e+07	3.94861e+07	4.02651e+07	36348300	3.62081e+07	3.83442e+07	3.61661e+07	3.73099e+07	3.86158e+07	3.72972e+07	3.99211e+07	3.62852e+07	3.67114e+07	3.60735e+07	3.7518e+07	3.52715e+07	3.37506e+07	3.8143e+07	2.90502e+07
Rv0675	echA5	1			2.96253e+07	2.9344e+07	2.95967e+07	3.28577e+07	2.91382e+07	2.82507e+07		2.61964e+07	2.91725e+07		3.05697e+07		2.59112e+07	2.42519e+07	2.92176e+07		2.71716e+07	3.03534e+07		2.93004e+07	2.86961e+07		3.18667e+07		2.79896e+07	3.12802e+07	2.90327e+07	2.51652e+07
Rv0676c	mmpL5	24	156332600	1.54493e+08	1.57201e+08	1.5579e+08	1.48174e+08	1.45971e+08	1.58547e+08	1.64658e+08	1.40828e+08	1.60155e+08	1.59443e+08	1.72435e+08	1.44733e+08	1.5244e+08	1.5658e+08	1.79324e+08	1.50392e+08	1.58026e+08	1.63121e+08	1.45501e+08	1.53836e+08	1.5516e+08	1.38897e+08	1.52652e+08	1.40257e+08	1.47266e+08	1.62495e+08	1.32044e+08	1.60882e+08	1.82146e+08
Rv0677c	mmpS5	5	147059768	1.48785e+08	1.40956e+08	1.34738e+08	1.29159e+08	1.43021e+08	1.43908e+08	1.25563e+08	1.13058e+08	1.73487e+08	1.30367e+08	1.19671e+08	1.24099e+08	1.31424e+08	1.46054e+08	1.34777e+08	1.2697e+08	1.46672e+08	1.38194e+08	1.25907e+08	1.39e+08	1.39465e+08	1.28465e+08	1.38788e+08	1.269e+08	1.23706e+08	1.35603e+08	1.17499e+08	1.26303e+08	1.31069e+08
Rv0678		10	51021500	1.37331e+08	9.45456e+07	9.94701e+07	9.38629e+07	1.34334e+08	1.35629e+08	9.19661e+07	8.75041e+07	1.06217e+08	1.22984e+08	1.19035e+08	5.31783e+07	9.01435e+07	1.10155e+08	1.20116e+08	8.36826e+07	1.32749e+08	1.34329e+08	1.29657e+08	1.03912e+08	9.97073e+07	1.14246e+08	1.60678e+08	1.51754e+08	1.28011e+08	2.2274e+08	1.29831e+08	1.69647e+08	2.03502e+08
Rv0682	rpsL	7	157515000	1.6002e+08	1.59754e+08	1.49439e+08	1.52975e+08	1.70852e+08	1.5111e+08	1.55295e+08	1.53808e+08	1.57869e+08	1.58249e+08	1.61668e+08	1.43689e+08	1.63248e+08	1.75796e+08	1.39419e+08	1.51107e+08	1.62954e+08	1.67372e+08	1.47096e+08	1.35922e+08	1.53417e+08	1.64253e+08	1.54834e+08	1.5211e+08	1.40385e+08	1.87131e+08	1.6157e+08	1.31722e+08	1.308e+08
Rv0683	rpsG	14	2.67986e+08	2.55344e+08	2.58471e+08	2.56314e+08	2.7484e+08	2.63809e+08	2.61919e+08	2.64686e+08	2.44268e+08	2.66027e+08	2.72343e+08	2.49849e+08	2.42207e+08	2.86754e+08	2.54018e+08	2.51556e+08	2.74873e+08	2.73148e+08	2.66903e+08	2.46876e+08	2.60953e+08	2.57197e+08	2.57804e+08	2.54046e+08	2.41713e+08	2.23551e+08	2.51946e+08	2.24421e+08	2.41204e+08	2.29631e+08
Rv0684	fusA1	38	2.0519e+08	2.02127e+08	1.9964e+08	2.09906e+08	2.23596e+08	2.14241e+08	2.22966e+08	1.94034e+08	2.42176e+08	2.17945e+08	2.22361e+08	2.31662e+08	2.11342e+08	2.12441e+08	2.10014e+08	1.93632e+08	1.93663e+08	2.11546e+08	1.93102e+08	2.30846e+08	1.98141e+08	2.14805e+08	2.18367e+08	2.24775e+08	2.26317e+08	2.38619e+08	1.94601e+08	2.0221e+08	2.23007e+08	2.1246e+08
Rv0685	tuf	36	1914581632	1.83709e+09	1.95871e+09	1.814e+09	1.83581e+09	1.86373e+09	1.81213e+09	1.95309e+09	1.84294e+09	1.87182e+09	1.94428e+09	1.83227e+09	1.9032e+09	1.92821e+09	1.93926e+09	2.07839e+09	2.0829e+09	2.04067e+09	1.92713e+09	2.35648e+09	2.425e+09	2.12125e+09	2.24976e+09	2.19201e+09	2.37224e+09	2.25808e+09	2.26734e+09	2.75577e+09	2.49551e+09	2.76041e+09
Rv0686		6	4.42108e+07	3.92936e+07	3.8598e+07	3.6412e+07	3.92834e+07	3.70869e+07	4.15981e+07	4.12377e+07	3.71711e+07	3.75733e+07	4.27005e+07	3.64628e+07	3.38639e+07	3.83194e+07	4.14258e+07	3.85695e+07	4.26063e+07	3.92207e+07	3.85808e+07	4.08581e+07	3.70619e+07	4.20304e+07	4.02975e+07	3.86511e+07	4.30684e+07	3.88036e+07	4.79297e+07	4.38057e+07	4.71721e+07	4.47444e+07
Rv0687		1	2.37683e+07	2.09609e+07	1.93422e+07	2.12493e+07		2.11119e+07	2.25589e+07	2.30015e+07	1.94561e+07	5.7626e+06	2.15107e+07	2.15532e+07	2.07583e+07	2.47249e+07	5.6536e+06		2.5148e+07	2.13601e+07	2.25751e+07	2.43515e+07	2.45257e+07	2.42353e+07	2.65247e+07	2.47705e+07	2.72734e+07	2.42226e+07	2.574e+07	2.57707e+07	2.65287e+07	2.89702e+07
Rv0688		13	58242500	5.62543e+07	5.54219e+07	4.47014e+07	5.30566e+07	5.89395e+07	5.4214e+07	6.68742e+07	6.18397e+07	5.40456e+07	6.41514e+07	5.85466e+07	5.34455e+07	5.93137e+07	5.40384e+07	5.89987e+07	6.20816e+07	5.98359e+07	5.44822e+07	6.43672e+07	5.55435e+07	5.41606e+07	5.76554e+07	6.57984e+07	6.60131e+07	6.7467e+07	6.30788e+07	6.4629e+07	6.44465e+07	6.90698e+07
Rv0700	rpsJ	9	197940736	2.01212e+08	1.93832e+08	1.70735e+08	1.74762e+08	1.84522e+08	1.7851e+08	1.87924e+08	1.79997e+08	1.78198e+08	2.02563e+08	1.8031e+08	1.96779e+08	1.75635e+08	1.90962e+08	1.84195e+08	1.94823e+08	1.98454e+08	1.67061e+08	2.13334e+08	2.14323e+08	1.82824e+08	2.05195e+08	2.15504e+08	1.96457e+08	2.0711e+08	2.14223e+08	1.97352e+08	2.05653e+08	2.1264e+08
Rv0701	rplC	6	9.5381e+07	8.22538e+07	8.23661e+07	8.0919e+07	8.08923e+07	7.00125e+07	7.77414e+07	7.43911e+07	7.24022e+07	8.83817e+07	8.02945e+07	7.34515e+07	8.67941e+07	7.71639e+07	7.22964e+07	6.47398e+07	8.23987e+07	8.82559e+07	8.14984e+07	6.98518e+07	6.48587e+07	6.13104e+07	6.94436e+07	5.6545e+07	7.3072e+07	4.86431e+07	6.54181e+07	6.81043e+07	7.01095e+07	6.49236e+07
Rv0702	rplD	7	1.9366e+08	1.6673e+08	1.77494e+08	1.94034e+08	1.56811e+08	1.58462e+08	1.56666e+08	1.67318e+08	1.45507e+08	1.7246e+08	1.57399e+08	1.28531e+08	1.37607e+08	1.66393e+08	1.61805e+08	1.76892e+08	1.5729e+08	1.89216e+08	1.5393e+08	1.29806e+08	1.45641e+08	1.51978e+08	1.67199e+08	1.14359e+08	1.37873e+08	9.59518e+07	1.53508e+08	1.28209e+08	1.4908e+08	1.41091e+08
Rv0703	rplW	7	147160228	1.44011e+08	1.43361e+08	1.60099e+08	1.45883e+08	1.6535e+08	1.42254e+08	1.48139e+08	1.69503e+08	1.54175e+08	1.49611e+08	1.56587e+08	1.37415e+08	1.50378e+08	1.47475e+08	1.44896e+08	1.42634e+08	1.50503e+08	1.45005e+08	1.36525e+08	1.3056e+08	1.40664e+08	1.45981e+08	1.29311e+08	1.25194e+08	1.29087e+08	1.32207e+08	1.20852e+08	1.18891e+08	1.31256e+08
Rv0704	rplB	10	1.31748e+08	1.3573e+08	1.33103e+08	1.19197e+08	1.28515e+08	1.43023e+08	1.31381e+08	1.47295e+08	1.4387e+08	1.27325e+08	1.32714e+08	1.48661e+08	1.36803e+08	1.39782e+08	1.2995e+08	1.44926e+08	1.33769e+08	1.38628e+08	1.28532e+08	1.26602e+08	8.13294e+07	8.88242e+07	1.28233e+08	8.70733e+07	9.50715e+07	9.19881e+07	1.09084e+08	8.71897e+07	8.9472e+07	1.0748e+08
Rv0705	rpsS	4	1.02598e+08	9.15673e+07	1.06313e+08	9.91052e+07	9.91387e+07	1.05565e+08	9.059e+07	9.51576e+07	9.62614e+07	1.0545e+08	1.04739e+08	9.34253e+07	9.52329e+07	9.35613e+07	8.84963e+07	7.24172e+07	7.27866e+07	9.50165e+07	8.22648e+07	4.20709e+07	2.9992e+07	3.08122e+07	4.38269e+07	3.7383e+07	5.27807e+07	4.65255e+07	3.69548e+07	6.14123e+07	3.96394e+07	4.29591e+07
Rv0706	rplV	3	1.01504e+08	9.31576e+07	1.02586e+08	1.16286e+08	1.18534e+08	1.12673e+08	1.20416e+08	1.07473e+08	1.1367e+08	1.34494e+08	9.91352e+07	1.28051e+08	9.53145e+07	1.2172e+08	1.30832e+08	1.14324e+08	9.28862e+07	1.47958e+08	1.29736e+08	9.34818e+07	1.10137e+08	1.20042e+08	9.12012e+07	1.03009e+08	1.00552e+08	1.13279e+08	1.05878e+08	8.88785e+07	9.29543e+07	1.03059e+08
Rv0707	rpsC	17	1.78925e+08	1.79131e+08	1.7492e+08	2.22379e+08	1.70761e+08	2.22033e+08	2.33876e+08	2.19641e+08	2.2649e+08	2.12642e+08	2.38827e+08	2.1473e+08	1.80837e+08	2.36449e+08	2.22813e+08	1.69943e+08	2.39918e+08	2.2536e+08	2.39148e+08	2.48802e+08	2.03522e+08	2.25755e+08	2.24571e+08	2.18857e+08	2.23102e+08	2.42971e+08	2.19801e+08	1.51011e+08	2.07595e+08	2.28532e+08
Rv0708	rplP	5	1.05494e+08	9.52616e+07	9.91382e+07	1.07143e+08	1.06973e+08	1.06386e+08	1.09184e+08	1.12786e+08	1.10655e+08	1.17345e+08	1.09285e+08	1.01498e+08	1.09899e+08	1.09552e+08	1.17702e+08	1.19146e+08	1.12406e+08	1.27435e+08	1.26364e+08	8.79828e+07	1.11714e+08	1.04521e+08	1.03975e+08	1.05856e+08	9.71253e+07	1.01076e+08	1.09431e+08	1.07465e+08	9.62886e+07	1.1854e+08
Rv0709	rpmC	7	1.56534e+08	1.5496e+08	1.48292e+08	1.59999e+08	1.68659e+08	1.21225e+08	1.48319e+08	1.42812e+08	1.04911e+08	1.66192e+08	1.50879e+08	1.39699e+08	1.43867e+08	1.45486e+08	1.41768e+08	1.5728e+08	1.41211e+08	1.55284e+08	2.17934e+08	1.37986e+08	1.46745e+08	1.70768e+08	1.52593e+08	1.35278e+08	1.61298e+08	1.16402e+08	1.63787e+08	1.38951e+08	1.38434e+08	1.35353e+08
Rv0710	rpsQ	4	160149064	1.40176e+08	1.4858e+08	1.53007e+08	1.59304e+08	1.7518e+08	1.54085e+08	1.60337e+08	1.57297e+08	1.67729e+08	1.639e+08	1.70101e+08	1.4415e+08	1.75545e+08	1.64717e+08	1.51337e+08	1.6297e+08	1.79645e+08	1.70551e+08	1.48926e+08	1.13642e+08	1.28194e+08	1.6563e+08	1.28644e+08	1.48866e+08	1.11811e+08	1.4311e+08	1.38031e+08	1.19984e+08	1.18e+08
Rv0711	atsA	10	38439700	3.64765e+07	3.92072e+07	3.48679e+07	4.15215e+07	2.9351e+07	3.79947e+07	3.70331e+07	2.38137e+07	3.82231e+07	3.64298e+07	2.96178e+07	3.10515e+07	3.58415e+07	3.18485e+07	3.33574e+07	3.5983e+07	3.42314e+07	3.38692e+07	3.53188e+07	3.314e+07	3.6572e+07	4.16369e+07	3.075e+07	4.17873e+07	2.78821e+07	4.10317e+07	4.13152e+07	3.46343e+07	4.17421e+07
Rv0713		1	23965800	2.19965e+07	2.29793e+07	2.1109e+07	2.33617e+07	2.25369e+07	2.1159e+07	2.22919e+07	1.97606e+07	2.23797e+07	2.37669e+07	2.201e+07	2.11446e+07	2.3341e+07	2.23793e+07	2.11833e+07	2.50316e+07	2.29955e+07	2.24245e+07	2.40472e+07	1.99232e+07	2.11194e+07	2.0394e+07	2.13677e+07	2.31418e+07	2.14099e+07	2.26585e+07	2.04356e+07	2.23354e+07	2.20457e+07
Rv0714	rplN	7	8.02812e+07	1.00479e+08	8.58123e+07	8.46002e+07	8.63926e+07	8.54464e+07	9.0206e+07	7.7068e+07	8.15023e+07	9.37584e+07	8.82158e+07	8.3414e+07	8.63094e+07	8.50242e+07	8.28368e+07	8.32324e+07	7.85062e+07	8.73809e+07	8.02125e+07	8.63172e+07	7.80951e+07	3.57693e+07	9.04107e+07	8.37521e+07	3.99449e+07	9.53747e+07	9.15629e+07	3.57349e+07	8.60643e+07	8.45652e+07
Rv0715	rplX	5	1.64976e+08	1.31364e+08	1.30713e+08	1.47077e+08	1.55167e+08	1.74061e+08	1.42718e+08	1.55512e+08	1.49819e+08	1.53717e+08	1.58831e+08	1.3744e+08	1.2375e+08	1.05287e+08	9.71669e+07	1.26781e+08	9.55537e+07	1.01825e+08	9.7217e+07	1.02447e+08	7.07339e+07	5.99021e+07	1.10751e+08	6.29387e+07	9.06864e+07	1.10406e+08	9.02084e+07	9.39209e+07	6.47679e+07	7.674e+07
Rv0716	rplE	10	1.87512e+08	2.13724e+08	2.05778e+08	1.98097e+08	2.06009e+08	2.33675e+08	2.3264e+08	2.19212e+08	2.22133e+08	2.18776e+08	2.32812e+08	2.3654e+08	2.06663e+08	2.19575e+08	2.40575e+08	2.03949e+08	2.21088e+08	2.32206e+08	2.02376e+08	2.2147e+08	2.23626e+08	2.15474e+08	2.29178e+08	2.20378e+08	1.90081e+08	2.10302e+08	1.96179e+08	2.07404e+08	2.0188e+08	2.0153e+08
Rv0717	rpsN1	1	98993696	9.93488e+07	9.64008e+07	1.141e+08	1.0863e+08	9.94372e+07	1.07875e+08	1.02669e+08	9.5745e+07	1.02254e+08	1.08189e+08		9.70356e+07	1.04977e+08	1.07826e+08	1.16656e+08	1.16801e+08	1.06296e+08	1.17458e+08	8.92461e+07	9.62675e+07	1.04571e+08	9.7231e+07	9.11751e+07	8.95644e+07	9.09461e+07	1.04844e+08	8.41225e+07	7.8295e+07	7.6476e+07
Rv0718	rpsH	13	2.50677e+08	2.38685e+08	2.32433e+08	2.45567e+08	2.35583e+08	2.30136e+08	2.39144e+08	2.30291e+08	2.5935e+08	2.43641e+08	2.38966e+08	2.49624e+08	2.35236e+08	2.45975e+08	2.61684e+08	2.06545e+08	2.41807e+08	2.54901e+08	2.33745e+08	2.4013e+08	2.44153e+08	2.40896e+08	2.40508e+08	2.49483e+08	2.38014e+08	2.28036e+08	2.42557e+08	2.21257e+08	2.33756e+08	2.27088e+08
Rv0719	rplF	8	9.76087e+07	1.04464e+08	9.85653e+07	9.42181e+07	1.07353e+08	1.09615e+08	1.08381e+08	9.96726e+07	1.17293e+08	1.22364e+08	1.15413e+08	1.09165e+08	9.53889e+07	1.13194e+08	1.17616e+08	1.11205e+08	1.16889e+08	1.14742e+08	1.14466e+08	9.96947e+07	9.88877e+07	8.59625e+07	8.65637e+07	8.26092e+07	8.59788e+07	1.0326e+08	8.72254e+07	8.45017e+07	8.74052e+07	1.06364e+08
Rv0720	rplR	3	114981652	9.04763e+07	1.07602e+08	7.34031e+07	7.75796e+07	7.35502e+07	1.05343e+08	7.74488e+07	5.10034e+07	8.78438e+07	8.16075e+07	7.49529e+07	7.42377e+07	1.14888e+08	1.28675e+08	8.49741e+07	7.77661e+07	9.78815e+07	7.931e+07	9.89449e+07	8.13697e+07	6.34724e+07	7.53449e+07	8.62663e+07	6.36729e+07	4.51962e+07	6.62056e+07	5.88464e+07	6.48054e+07	6.75228e+07
Rv0721	rpsE	14	2.58077e+08	2.71891e+08	2.31083e+08	2.38347e+08	2.27507e+08	2.33349e+08	2.55863e+08	2.32628e+08	2.24173e+08	2.4276e+08	2.75388e+08	2.42145e+08	2.2202e+08	2.70026e+08	2.54319e+08	2.31003e+08	2.65409e+08	2.85888e+08	2.59703e+08	2.34129e+08	2.68792e+08	2.71503e+08	2.87997e+08	2.59365e+08	2.75233e+08	2.31465e+08	2.68706e+08	2.04935e+08	2.60193e+08	2.59957e+08
Rv0722	rpmD	2			8.00216e+07	9.36362e+07	5.91193e+07	8.20854e+07	6.63373e+07	7.14327e+07	7.91829e+07	6.97059e+07	6.52416e+07	9.21825e+07	7.62785e+07	6.91351e+07	7.51229e+07	6.30706e+07	7.79301e+07	6.60476e+07	7.53091e+07	6.04574e+07	6.33393e+07	6.13232e+07	5.75748e+07	6.80139e+07	3.39366e+07	6.84923e+07	7.57796e+07
Rv0723	rplO	4	7.8311e+07	8.31489e+07	9.51491e+07	8.4617e+07	7.63977e+07	1.01441e+08	8.60534e+07	9.89342e+07	8.11441e+07	9.78595e+07	8.13799e+07	8.03851e+07	8.45206e+07	9.11516e+07	8.11827e+07	9.58828e+07	8.22951e+07	9.78164e+07	4.21024e+07	7.36841e+07	6.23492e+07	6.22158e+07	7.43182e+07	6.30668e+07	7.38678e+07	5.73365e+07	6.97765e+07	6.10747e+07	6.99568e+07	6.24854e+07
Rv0724	sppA	7	25699800	2.48454e+07	2.3007e+07	2.53905e+07	2.39303e+07	2.29967e+07	2.64333e+07	2.50522e+07	2.87314e+07	2.44887e+07	2.60724e+07	2.55824e+07	2.54709e+07	3.21405e+07	2.20333e+07	2.07194e+07	2.08749e+07	2.86099e+07	1.96893e+07	3.17965e+07	2.51368e+07	2.18206e+07	3.23205e+07	2.42487e+07	2.53626e+07	2.84419e+07	2.55015e+07	2.19926e+07	2.47922e+07	2.89628e+07
Rv0730		11	1.26746e+08	1.26058e+08	1.22579e+08	1.25162e+08	1.2908e+08	1.25682e+08	1.16646e+08	1.2491e+08	1.0624e+08	1.22246e+08	1.13635e+08	1.15434e+08	1.30066e+08	1.28488e+08	1.09301e+08	1.28891e+08	1.33187e+08	1.11694e+08	1.30194e+08	1.38551e+08	1.3146e+08	1.38245e+08	1.22067e+08	1.21791e+08	1.34289e+08	1.4774e+08	1.33136e+08	1.38645e+08	1.33105e+08	1.55258e+08
Rv0731c		7	5.27127e+07	5.01887e+07	5.21367e+07	5.40682e+07	5.02425e+07	5.19318e+07	5.72251e+07	5.39757e+07	6.12155e+07	5.40853e+07	5.38946e+07	5.77931e+07	5.25303e+07	5.42513e+07	5.47593e+07	5.39206e+07	5.00682e+07	5.48195e+07	5.52631e+07	4.94285e+07	5.27851e+07	5.80922e+07	5.22916e+07	5.24598e+07	5.55017e+07	5.87255e+07	5.55587e+07	5.15548e+07	5.06107e+07	5.14792e+07
Rv0732	secY	2	50434250	4.8144e+07	4.6538e+07	4.32642e+07	4.35721e+07	4.81816e+07	4.53443e+07	4.39078e+07	4.98061e+07	4.71444e+07	4.44568e+07	4.90407e+07	4.32876e+07	4.72545e+07	4.70389e+07	4.10982e+07	4.32071e+07	5.44251e+07	4.4959e+07	5.28297e+07	5.28486e+07	4.42084e+07	5.30985e+07	4.41826e+07	4.12246e+07	4.1622e+07	5.39182e+07	4.77982e+07	4.60774e+07	3.45667e+07
Rv0733	adk	16	2.08436e+08	2.11141e+08	1.90085e+08	1.76365e+08	2.05198e+08	1.77009e+08	1.87774e+08	1.7986e+08	1.6553e+08	2.0657e+08	1.96054e+08	1.96664e+08	1.9487e+08	1.85595e+08	1.79862e+08	1.83508e+08	2.05359e+08	1.99527e+08	1.94814e+08	2.01284e+08	2.25722e+08	2.14077e+08	2.03896e+08	2.2679e+08	2.32841e+08	2.32252e+08	2.07438e+08	2.49077e+08	2.5547e+08	2.48836e+08
Rv0734	mapA	4	18234350	1.41094e+07	2.31571e+07	2.45755e+07	2.24307e+07	2.15539e+07	2.4468e+07	2.38144e+07	1.96999e+07	1.8037e+07	2.26853e+07	1.50584e+07	1.68682e+07	2.53584e+07	2.37037e+07	2.38685e+07	2.39047e+07	1.38231e+07	2.26245e+07	2.30129e+07	1.8535e+07	2.31783e+07	2.33688e+07	1.45674e+07	1.52051e+07	1.76922e+07	1.52904e+07	1.29743e+07	1.07397e+07	1.58022e+07
Rv0738		4	3.17044e+07	3.22344e+07	2.85772e+07	2.87172e+07	2.718e+07	2.62887e+07	2.94015e+07	3.04893e+07	2.8161e+07	3.15062e+07	3.15844e+07	2.70667e+07	3.07881e+07	3.19681e+07	2.68363e+07	2.88954e+07	3.54973e+07	2.99823e+07	2.99507e+07	3.49747e+07	2.87642e+07	2.59797e+07	3.16755e+07	3.03485e+07	3.27909e+07	3.53046e+07	2.97761e+07	3.96406e+07	3.23396e+07	3.24298e+07
Rv0751c	mmsB	5	28206100	2.40153e+07	2.48123e+07	2.30057e+07	2.71314e+07	2.09324e+07	2.53534e+07	2.50756e+07	2.32841e+07	2.22751e+07	2.7644e+07	2.18981e+07	2.36352e+07	2.5309e+07	2.0966e+07	2.49307e+07	2.71194e+07	2.27731e+07	2.37976e+07	2.61217e+07	2.23483e+07	2.36353e+07	2.63614e+07	2.29906e+07	2.85801e+07	2.43029e+07	2.83936e+07	3.15545e+07	2.7697e+07	2.95997e+07
Rv0753c	mmsA	11	5.82326e+07	5.27669e+07	5.21291e+07	4.65138e+07	5.82071e+07	4.26451e+07	4.95543e+07	5.1925e+07	4.76194e+07	4.52638e+07	5.47479e+07	4.47317e+07	4.87287e+07	5.25044e+07	4.20439e+07	4.76697e+07	5.48244e+07	4.51169e+07	4.98089e+07	5.8377e+07	4.70506e+07	5.11538e+07	5.62845e+07	4.87523e+07	6.06571e+07	5.11737e+07	6.28914e+07	6.47323e+07	5.7726e+07	6.18785e+07
Rv0757	phoP	5	4.07551e+07	3.58287e+07	3.85211e+07	3.03636e+07	4.23044e+07	2.59658e+07	3.49889e+07	4.13489e+07	1.99786e+07	3.6277e+07	3.93435e+07	2.61815e+07	2.83998e+07	4.01777e+07	3.07719e+07	4.16061e+07	4.77733e+07	3.86147e+07	3.88263e+07	4.46661e+07	4.16634e+07	4.05422e+07	5.28207e+07	3.34978e+07	4.8408e+07	2.35866e+07	4.67693e+07	5.88696e+07	5.15327e+07	6.21663e+07
Rv0758	phoR	3	8720505	6.17345e+06	6.93481e+06	1.23898e+07	9.41353e+06	9.91347e+06	8.43809e+06	8.92127e+06	9.58679e+06	9.85101e+06	9.5077e+06	7.06938e+06	6.63698e+06	9.33091e+06	8.91906e+06	9.63455e+06	1.04281e+07	9.1431e+06	8.88139e+06	1.48738e+07	9.14832e+06	8.52123e+06	1.03608e+07	1.29736e+07	9.35716e+06	9.16891e+06	1.435e+07	9.31208e+06	8.53126e+06	9.94108e+06
Rv0759c		1	24002000	2.68808e+07	2.49333e+07	2.44968e+07	2.66532e+07	2.36141e+07	2.58667e+07	2.41494e+07	2.51373e+07	2.36331e+07	2.2338e+07	2.36176e+07	2.37783e+07	2.69859e+07	2.32697e+07	2.26899e+07	2.67585e+07	2.30981e+07	2.3414e+07	2.58891e+07	2.45159e+07	2.46375e+07	2.44587e+07	2.52661e+07	2.63281e+07	2.61928e+07	2.68702e+07	2.33506e+07	3.14899e+07	2.62054e+07
Rv0761c	adhB	13	3.8096e+08	3.45075e+08	3.75545e+08	3.67067e+08	3.63996e+08	3.46617e+08	3.66502e+08	3.60896e+08	3.42103e+08	3.56916e+08	3.598e+08	3.64412e+08	3.51839e+08	3.82594e+08	3.44679e+08	3.43718e+08	3.58172e+08	3.3638e+08	3.58199e+08	3.61105e+08	3.46094e+08	3.58429e+08	3.59145e+08	3.42385e+08	3.57704e+08	3.92775e+08	3.48584e+08	3.52776e+08	3.50465e+08	3.54976e+08
Rv0769		1	27221600	2.33088e+07	2.60389e+07	3.00132e+07	2.50318e+07	2.59313e+07	2.5989e+07	2.39109e+07	2.23144e+07	2.91973e+07	2.71283e+07	2.62594e+07	2.67654e+07	2.99612e+07	2.8479e+07	2.71164e+07	2.57997e+07	2.59186e+07	2.7556e+07	2.79991e+07	2.79694e+07	2.82566e+07	2.52857e+07	2.68129e+07	2.80402e+07	2.3433e+07	2.94825e+07	2.38151e+07	2.87565e+07	2.4928e+07
Rv0772	purD	3	12268100	1.29671e+07	1.18005e+07	1.55405e+07	1.47253e+07	1.38799e+07	1.67566e+07	1.32975e+07	1.10982e+07	1.53867e+07	1.44666e+07	1.53473e+07	1.94027e+07	1.83975e+07	1.32307e+07	1.45133e+07	1.65178e+07	1.42669e+07	1.74739e+07	1.79196e+07	1.61811e+07	1.70261e+07	1.53794e+07	1.94115e+07	1.82516e+07	1.56569e+07	1.92384e+07	1.97761e+07	1.87735e+07	1.84541e+07
Rv0774c		2	6993770	1.30851e+07	1.13631e+07	8.40869e+06	1.14149e+07	2.10671e+07	5.43955e+06	6.98811e+06	1.3986e+07	1.35765e+07	7.55062e+06	7.74791e+06	1.40047e+07	1.33721e+07	1.26299e+07	5.21705e+06	1.19639e+07	7.2285e+06	1.33751e+07	1.25153e+07	1.33605e+07	1.38771e+07	1.22932e+07	1.35272e+07	8.67438e+06	2.04475e+07	1.20478e+07	1.39277e+07	8.18887e+06	7.50427e+06
Rv0775		1	1995460	1.46786e+06	1.47286e+06	2.1671e+06	2.08718e+06	1.1982e+06	2.16889e+06	1.88118e+06	1.18687e+06	2.00072e+06	2.00225e+06	1.48483e+06	1.74897e+06	2.33017e+06	1.93389e+06		2.02395e+06	1.77508e+06	1.92118e+06	1.98106e+06	1.65569e+06	2.01622e+06	1.92802e+06	1.3275e+06	2.183e+06	621684		2.14406e+06	1.67622e+06	2.17406e+06
Rv0777	purB	4	2.3584e+07	2.35334e+07	2.31693e+07	2.42011e+07	2.18938e+07	2.24164e+07	2.51881e+07	2.48182e+07	2.48733e+07	2.32969e+07	2.34345e+07	2.65209e+07	2.63196e+07	2.55233e+07	2.44357e+07	2.38014e+07	2.35072e+07	2.2868e+07	2.40658e+07	2.52998e+07	2.25384e+07	2.40821e+07	2.41704e+07	2.40406e+07	2.66492e+07	2.40603e+07	2.39994e+07	2.51289e+07	2.49105e+07	2.3077e+07
Rv0778	cyp126	1	8252470	7.26978e+06	7.30914e+06	7.16044e+06	7.18118e+06	4.32151e+06	6.51495e+06	6.65963e+06		7.60685e+06	7.5002e+06	4.9358e+06	6.8131e+06	7.5351e+06	4.85657e+06	7.02685e+06	6.94421e+06	7.29321e+06	7.94928e+06	7.17866e+06	7.05394e+06	5.85678e+06	6.60237e+06	5.64153e+06	5.83329e+06	3.63673e+06	5.27903e+06	4.97598e+06	4.33957e+06	5.39339e+06
Rv0780	purC	7	27937800	2.85463e+07	2.78071e+07	2.92918e+07	2.8653e+07	3.18968e+07	2.72399e+07	2.97916e+07	3.43023e+07	2.66423e+07	2.94019e+07	3.37571e+07	2.9295e+07	3.06526e+07	2.84574e+07	3.01762e+07	3.31375e+07	3.1897e+07	3.10996e+07	2.84813e+07	2.99061e+07	2.68265e+07	2.75305e+07	2.98598e+07	3.12646e+07	3.25741e+07	3.01653e+07	3.06042e+07	2.81832e+07	3.24541e+07
Rv0787A		2	84541248	8.25315e+07	1.07409e+08	1.07445e+08	8.67823e+07	1.18522e+08	1.10671e+08	9.50008e+07	1.2099e+08	1.05421e+08	9.19856e+07	9.81562e+07	1.10382e+08	9.89011e+07	9.17784e+07	1.00017e+08	9.70633e+07	1.03394e+08	1.06857e+08	8.71273e+07	1.00287e+08	9.08525e+07	8.85627e+07	1.00668e+08	1.16245e+08	1.38792e+08	9.41137e+07	1.31578e+08	9.58962e+07	9.52531e+07
Rv0788	purQ	4	3.98746e+07	4.10874e+07	4.18049e+07	4.58328e+07	4.61294e+07	4.56761e+07	4.94146e+07	4.49647e+07	4.62803e+07	5.19319e+07	4.58269e+07	5.26842e+07	4.1178e+07	4.62428e+07	5.445e+07	4.43533e+07	5.17328e+07	4.67069e+07	4.65477e+07	4.76228e+07	5.0366e+07	4.4589e+07	4.80692e+07	4.31367e+07	4.2639e+07	4.32074e+07	4.64276e+07	4.36809e+07	4.25311e+07	5.31866e+07
Rv0792c		1	7346300	1.37973e+07		1.96818e+07	1.08014e+07	5.2796e+07	1.41588e+07	1.69825e+07	2.32673e+08		1.71078e+07	1.24162e+08	7.9273e+07	1.49682e+07	1.38922e+07	1.89868e+07	1.8999e+07	2.24088e+07	2.76052e+07	3.31873e+07		7.56745e+06		6.11613e+07	2.06505e+07	8.54149e+07	1.77211e+07	4.95331e+07	2.11996e+07
Rv0794c		3	21015050	2.08979e+07	2.15955e+07	2.48285e+07	2.67365e+07	2.68876e+07	2.40318e+07	2.96748e+07	2.70342e+07	2.4649e+07	2.91047e+07	2.5084e+07	2.15374e+07	2.98304e+07	2.51062e+07	2.74709e+07	2.8669e+07	2.34613e+07	2.59464e+07	2.24857e+07	2.157e+07	2.32536e+07	2.65293e+07	2.44838e+07	2.48795e+07	2.96642e+07	2.68685e+07	2.03832e+07	2.51545e+07	2.801e+07
Rv0798c	cfp29	10	8.60345e+07	9.17952e+07	8.72322e+07	9.70574e+07	8.22942e+07	9.21084e+07	9.55262e+07	8.2862e+07	9.91644e+07	9.88264e+07	8.18054e+07	9.75232e+07	8.59075e+07	8.7323e+07	9.79808e+07	8.8932e+07	8.0639e+07	8.91962e+07	9.04007e+07	7.88177e+07	8.38413e+07	9.65091e+07	7.87621e+07	8.42892e+07	8.9638e+07	9.3159e+07	8.23434e+07	9.07997e+07	8.19575e+07	8.05665e+07
Rv0799c		3	20277660	3.064e+07	2.2145e+07	2.03237e+07	8.47382e+06	3.21874e+07	8.59962e+06	2.14323e+07	3.60747e+07	8.97181e+06	8.78642e+06	1.8743e+07	2.85174e+07	3.23199e+07	4.06918e+07	8.09936e+06	7.54015e+06	1.55124e+07	8.8096e+06	9.02154e+06	3.57132e+07	2.69065e+07	8.14198e+06	3.5528e+07	9.04838e+06	1.04637e+07	2.27179e+07	9.97789e+06	9.57603e+06	2.96212e+07
Rv0801		7	75686936	7.24694e+07	6.78486e+07	7.01368e+07	7.40005e+07	7.69406e+07	6.369e+07	7.43533e+07	6.98027e+07	7.23657e+07	7.67397e+07	6.62019e+07	6.01226e+07	8.0473e+07	7.66266e+07	5.69714e+07	7.80142e+07	7.9354e+07	7.43706e+07	8.14506e+07	7.13816e+07	6.99805e+07	7.52035e+07	7.37374e+07	7.5863e+07	7.40169e+07	7.9077e+07	8.06707e+07	7.41968e+07	8.10541e+07
Rv0802c		1		1.26726e+06	539129	5.12882e+06	3.14867e+06		4.70363e+06	3.07429e+06	4.62809e+06	4.53674e+06	3.21708e+06	4.67609e+06	4.84878e+06	6.19248e+06	6.03356e+06		3.6676e+06	3.02547e+06	4.47281e+06	4.86404e+06	3.57334e+06	4.32389e+06	4.75315e+06		4.41736e+06		5.39853e+06	5.63731e+06	3.33982e+06	5.5647e+06
Rv0803	purL	15	8.99498e+07	8.12722e+07	8.02626e+07	5.79279e+07	7.90109e+07	8.70934e+07	6.15454e+07	8.10257e+07	8.79985e+07	5.90841e+07	6.50791e+07	9.05108e+07	8.05669e+07	6.81631e+07	5.37822e+07	6.20212e+07	8.48275e+07	6.2486e+07	8.59452e+07	6.37879e+07	6.28182e+07	6.17614e+07	6.03979e+07	6.53354e+07	6.04124e+07	6.14426e+07	8.57546e+07	7.654e+07	8.34279e+07	5.58747e+07
Rv0809	purM	5	4.68972e+07	4.74631e+07	4.58474e+07	4.50229e+07	4.42539e+07	3.911e+07	4.85287e+07	3.96373e+07	4.91213e+07	4.87322e+07	4.58462e+07	4.77184e+07	3.73164e+07	4.69465e+07	4.14774e+07	4.5092e+07	4.18822e+07	4.55347e+07	4.6804e+07	4.33741e+07	4.44267e+07	4.86035e+07	4.46653e+07	4.91421e+07	5.00912e+07	3.37206e+07	4.37047e+07	4.22185e+07	4.89478e+07	4.54862e+07
Rv0810c		1	1.01675e+08	7.02577e+07	9.2262e+07	8.8664e+07	8.53966e+07	7.19409e+07	6.97298e+07	7.77429e+07	6.32796e+07	8.11039e+07	8.70899e+07	6.5518e+07	6.04863e+07	7.79518e+07	8.34407e+07	7.37164e+07	7.39869e+07	8.76138e+07	6.77268e+07	5.86996e+07	5.28567e+07	4.8014e+07	7.03696e+07	5.35208e+07	5.444e+07	3.94187e+07	5.06453e+07	5.41552e+07	5.60067e+07	4.54742e+07
Rv0811c		3	13351960	1.29899e+07	1.19826e+07	1.30531e+07	1.26073e+07	1.22361e+07	1.33472e+07	1.20807e+07	1.28346e+07	1.1767e+07	1.23275e+07	1.26231e+07	1.28908e+07	1.23775e+07	1.22696e+07	1.18479e+07	1.33965e+07	1.258e+07	1.30473e+07	1.34599e+07	1.28895e+07	1.25697e+07	1.2331e+07	1.35851e+07	1.30711e+07	1.29064e+07	1.28137e+07	1.36283e+07	1.26679e+07	1.31557e+07
Rv0812		1	5.50358e+06	4.82814e+06	3.96561e+06	7.0716e+06	5.89214e+06	3.03013e+06	6.5371e+06	5.62847e+06	5.69564e+06	6.46437e+06	5.60579e+06	5.71522e+06		6.22255e+06	5.97093e+06	5.5962e+06	5.5724e+06	4.9668e+06	5.52257e+06	5.78356e+06	4.9319e+06	6.40681e+06	5.33257e+06	4.74026e+06	5.37952e+06	2.5673e+06	5.2383e+06	5.87492e+06	5.25759e+06
Rv0813c		3	1.2181e+07	1.0795e+07	1.11979e+07	1.43823e+07	1.26002e+07	9.10546e+06	1.26761e+07	1.10928e+07	1.15265e+07	5.91456e+06	1.25919e+07	1.29449e+07	1.22158e+07	1.46166e+07	1.24367e+07	5.15539e+06	1.30175e+07	1.23313e+07	1.26803e+07	1.38199e+07	5.98353e+06	1.28051e+07	1.36467e+07	1.21966e+07	1.22498e+07	1.24938e+07	1.40774e+07	1.60168e+07	1.26838e+07	1.32619e+07
Rv0818		3	3.94336e+07	3.57025e+07	3.08866e+07	3.42675e+07	3.28038e+07	3.07919e+07	3.38242e+07	3.13117e+07	2.85923e+07	3.48785e+07	3.52779e+07	3.1157e+07	3.16261e+07	3.65133e+07	3.56497e+07	3.17548e+07	3.29686e+07	3.68477e+07	3.39918e+07	3.22231e+07	3.48905e+07	3.59968e+07	3.34884e+07	3.35259e+07	3.24089e+07	2.60199e+07	3.30394e+07	3.0453e+07	3.25043e+07	2.9443e+07
Rv0819	mshD	1				1.16796e+07		5.41795e+06						7.83852e+06										8.87633e+06	1.04268e+07	7.70144e+06			1.0841e+07	9.90389e+06	8.78524e+06	7.8857e+06
Rv0820	phoT	2	3395980	1.71706e+06	1.84996e+06	2.45511e+06	2.20905e+06	3.63236e+06	2.72064e+06	1.96112e+06	1.2478e+06	2.75155e+06	1.97814e+06		1.91748e+06	2.7884e+06		1.00021e+07	1.9119e+06	2.46461e+06	2.00874e+06	2.09592e+06	2.33766e+06	1.74996e+06	2.25334e+06	1.74569e+06	1.5349e+06	645879	1.72256e+06	1.60231e+06	1.29365e+06
Rv0821c	phoY2	3	25741650	2.41624e+07	2.34743e+07	2.47243e+07	2.59883e+07	1.79332e+07	2.38275e+07	2.39498e+07	1.73211e+07	2.7606e+07	2.57455e+07	2.09623e+07	2.43094e+07	2.75063e+07	2.29871e+07	2.43725e+07	2.55636e+07	2.35713e+07	2.69372e+07	2.5584e+07	2.36888e+07	2.80621e+07	2.78987e+07	2.3067e+07	2.97365e+07	2.05637e+07	2.75172e+07	3.18475e+07	3.16823e+07	3.5845e+07
Rv0824c	desA1	19	3.07554e+08	3.21663e+08	2.99791e+08	2.99601e+08	3.1502e+08	2.66092e+08	3.30286e+08	3.03038e+08	2.09106e+08	3.29493e+08	3.27882e+08	2.65218e+08	2.96489e+08	3.27158e+08	2.78329e+08	3.22361e+08	3.49479e+08	3.26639e+08	3.4377e+08	3.65546e+08	3.54942e+08	3.97932e+08	3.91885e+08	3.58748e+08	3.56218e+08	2.11123e+08	3.73248e+08	4.47375e+08	3.22004e+08	4.51684e+08
Rv0825c		5	3.45614e+07	3.60961e+07	3.72183e+07	3.45405e+07	3.68219e+07	3.30292e+07	3.72739e+07	3.26153e+07	3.48752e+07	3.63072e+07	3.5587e+07	2.69126e+07	3.36855e+07	3.45233e+07	3.30517e+07	3.22362e+07	3.19691e+07	3.43496e+07	3.34571e+07	3.18482e+07	2.66898e+07	2.96144e+07	3.08232e+07	2.84928e+07	2.84811e+07	3.07704e+07	2.89106e+07	2.47632e+07	2.30222e+07	2.24648e+07
Rv0831c		21	351444744	3.73708e+08	3.39168e+08	3.83997e+08	3.15011e+08	3.28328e+08	3.82462e+08	3.4361e+08	3.1976e+08	3.43371e+08	4.34623e+08	3.19369e+08	3.24458e+08	3.49324e+08	3.75628e+08	3.73501e+08	3.48888e+08	3.64147e+08	3.74644e+08	3.18562e+08	3.77458e+08	3.52803e+08	3.52246e+08	5.25622e+08	3.57928e+08	3.26054e+08	3.70708e+08	3.25823e+08	3.7734e+08	4.14137e+08
Rv0844c	narL	1	26387000	2.67026e+07	2.63124e+07	2.80887e+07	2.72792e+07		3.0157e+07	2.61179e+07		2.86287e+07		2.60184e+07	2.96511e+07	2.65154e+07	2.21661e+07		2.7886e+07	2.54161e+07	3.06103e+07	2.72954e+07	2.7573e+07	2.63756e+07	2.64714e+07		2.57185e+07		2.71359e+07	2.62121e+07	3.06792e+07	2.44918e+07
Rv0853c	pdc	9	3.21389e+07	3.59185e+07	3.36165e+07	3.46303e+07	3.53812e+07	3.15687e+07	3.65962e+07	3.69138e+07	3.29596e+07	3.1864e+07	3.59505e+07	3.51955e+07	3.65203e+07	3.88579e+07	4.01065e+07	3.60696e+07	3.69006e+07	3.44678e+07	3.41011e+07	3.86589e+07	3.52944e+07	3.79829e+07	4.07944e+07	3.94838e+07	3.15274e+07	3.13782e+07	4.04198e+07	3.80579e+07	3.7653e+07	4.04653e+07
Rv0854		3	80882900	7.98039e+07	7.24759e+07	6.57474e+07	5.73746e+07	7.56874e+07	6.62402e+07	7.35832e+07	7.34329e+07	6.89175e+07	7.60135e+07	7.11922e+07	6.80497e+07	7.47701e+07	6.76667e+07	6.67792e+07	7.33462e+07	7.47457e+07	5.43264e+07	7.8561e+07	7.11065e+07	7.29759e+07	8.0008e+07	8.2669e+07	7.8734e+07	8.48954e+07	7.84442e+07	7.89752e+07	8.03324e+07	7.43382e+07
Rv0857		2	12962450	1.23136e+07	1.11659e+07	1.2841e+07	1.16594e+07	1.08581e+07	1.62581e+07	1.21731e+07	1.24817e+07	1.34575e+07	1.45809e+07	1.16408e+07	1.4667e+07	1.2697e+07	1.23093e+07	1.23768e+07	1.25612e+07	1.16503e+07	1.29746e+07	1.48847e+07	1.3455e+07	1.39939e+07	1.31838e+07	1.32965e+07	1.51287e+07	9.6347e+06	1.40444e+07	1.57168e+07	1.50953e+07	1.41577e+07
Rv0859	fadA	19	2.77134e+08	2.52292e+08	2.75205e+08	2.46328e+08	2.39463e+08	2.57177e+08	2.33005e+08	2.46151e+08	2.49783e+08	2.27271e+08	2.54922e+08	2.39311e+08	2.40855e+08	2.42658e+08	2.20821e+08	2.38682e+08	2.57373e+08	2.58084e+08	2.34664e+08	2.64654e+08	2.60072e+08	2.43917e+08	2.49881e+08	2.66033e+08	2.65929e+08	2.90105e+08	2.67546e+08	2.85674e+08	2.7689e+08	2.86646e+08
Rv0860	fadB	45	4.12411e+08	3.94736e+08	3.89776e+08	3.9546e+08	4.00397e+08	3.82623e+08	3.9359e+08	4.8646e+08	3.67056e+08	3.86612e+08	4.41237e+08	3.94615e+08	3.8995e+08	4.08589e+08	3.53745e+08	4.43451e+08	4.03124e+08	3.95393e+08	4.0688e+08	4.22117e+08	4.83171e+08	4.32563e+08	4.6066e+08	4.08462e+08	4.47061e+08	4.4451e+08	4.36842e+08	3.62505e+08	4.52478e+08	4.97513e+08
Rv0861c	ercc3	1	22180980	1.41573e+07	1.54882e+07	2.23761e+06	2.47067e+06	1.13491e+07	1.56711e+07	1.62003e+07		1.55841e+07	1.67703e+07	1.50157e+06	1.66517e+07	2.59052e+06		1.65397e+07	2.54552e+06			2.75287e+06	1.63519e+07		2.1399e+06	1.82937e+06	2.12909e+06	8.40687e+06	1.55557e+07	2.39308e+06		1.64596e+07
Rv0863		3	188618028	1.67267e+08	1.6725e+08	1.72556e+08	1.76399e+08	1.55209e+08	1.85623e+08	1.69769e+08	1.43872e+08	1.94326e+08	1.70664e+08	1.5563e+08	1.66332e+08	1.92978e+08	1.72006e+08	1.81272e+08	1.80404e+08	1.80488e+08	1.77001e+08	1.57838e+08	1.72674e+08	1.72491e+08	1.57357e+08	1.51435e+08	1.4837e+08	1.06379e+08	1.37417e+08	1.38106e+08	1.31769e+08	1.34786e+08
Rv0865	mog	1	41832700	4.7217e+07	3.70461e+07	4.26343e+07	4.25486e+07	3.78089e+07	4.51746e+07	5.48437e+07	3.05561e+07	4.0854e+07	4.45865e+07	3.93724e+07	4.2703e+07	7.0031e+07	5.41024e+07	3.82382e+07	4.03422e+07	3.77724e+07	3.82811e+07	3.9192e+07	4.39402e+07	5.26734e+07	5.24285e+07	2.78236e+07	4.09177e+07	1.70041e+07	2.17561e+07	2.32381e+07	3.64629e+07	2.48034e+07
Rv0866	moaE2	2	6563480	1.31751e+07	5.38402e+06	1.89933e+07	7.1528e+06	4.51414e+06	1.80922e+07	6.68804e+06	9.08657e+06	1.94052e+07	1.72002e+07	1.55779e+07		8.35631e+06	1.68319e+07	8.6988e+06	1.53687e+07	1.51098e+07		7.62565e+06	1.1417e+07	2.01571e+07	1.56102e+07	7.99398e+06	1.36677e+07	7.81153e+06	1.74974e+07	2.04418e+07	7.20098e+06	8.05971e+06
Rv0871	cspB	7	6.76814e+07	5.17288e+07	7.34417e+07	6.30256e+07	9.31287e+07	6.72452e+07	4.08607e+07	8.8249e+07	6.094e+07	4.68211e+07	1.00348e+08	6.59071e+07	6.77727e+07	1.08083e+08	5.40642e+07	4.55831e+07	1.09894e+08	1.18162e+08	4.58821e+07	1.19099e+08	1.03263e+08	4.22315e+07	1.0562e+08	6.31725e+07	9.06865e+07	5.08481e+07	6.31797e+07	6.74178e+07	1.10486e+08	5.56904e+07
Rv0873	fadE10	28	143619200	1.44113e+08	1.4912e+08	1.41207e+08	1.38737e+08	1.3804e+08	1.404e+08	1.40891e+08	1.3684e+08	1.35823e+08	1.45276e+08	1.54509e+08	1.49116e+08	1.50471e+08	1.33929e+08	1.26424e+08	1.43893e+08	1.43787e+08	1.38875e+08	1.46836e+08	1.32391e+08	1.39929e+08	1.41089e+08	1.45758e+08	1.46928e+08	1.45078e+08	1.49753e+08	1.44515e+08	1.28337e+08	1.15451e+08
Rv0875c		1				1.4943e+06	1.21797e+06		1.77908e+06	957031		1.69647e+06				2.37129e+06	2.33135e+06	1.18237e+06	1.28805e+06				1.41347e+06	2.11455e+06					3.39222e+06
Rv0880		2	15274925	1.52104e+07	1.5373e+07	1.60266e+07	1.40998e+07	1.47193e+07	1.5031e+07	1.66103e+07	1.17532e+07	1.55395e+07	2.07099e+07	1.35666e+07	1.45384e+07	1.42411e+07	1.15819e+07	1.33148e+07	1.53328e+07	1.42674e+07	1.37505e+07	1.48003e+07	1.34422e+07	1.33628e+07	2.17771e+07	1.33796e+07	1.45939e+07	1.41444e+07	1.36447e+07	1.28631e+07	1.45467e+07	1.38132e+07
Rv0884c	serC	13	1.52093e+08	1.53341e+08	1.54581e+08	1.49945e+08	1.46302e+08	1.63141e+08	1.52893e+08	1.69401e+08	1.4761e+08	1.52259e+08	1.7187e+08	1.54327e+08	1.49039e+08	1.69576e+08	1.59925e+08	1.70111e+08	1.57631e+08	1.60617e+08	1.52524e+08	1.58848e+08	1.6633e+08	1.60178e+08	1.5925e+08	1.5544e+08	1.54038e+08	1.41876e+08	1.68711e+08	1.40408e+08	1.6063e+08	1.82133e+08
Rv0889c	citA	8	5.83676e+07	5.61132e+07	5.5612e+07	5.83968e+07	5.68811e+07	5.96722e+07	7.14049e+07	5.6898e+07	6.18872e+07	5.66238e+07	5.92225e+07	5.64781e+07	5.85887e+07	5.87056e+07	6.16643e+07	5.70212e+07	5.60159e+07	6.01732e+07	5.67583e+07	5.93436e+07	6.21485e+07	5.913e+07	5.7192e+07	6.03466e+07	5.053e+07	5.97985e+07	5.73014e+07	5.79928e+07	5.79629e+07	5.30805e+07
Rv0896	gltA2	18	3.64991e+08	3.44443e+08	3.46507e+08	3.68115e+08	3.63089e+08	3.35486e+08	3.66808e+08	3.59289e+08	3.43971e+08	3.86987e+08	3.6371e+08	3.32096e+08	3.16866e+08	3.66679e+08	3.58519e+08	3.61346e+08	3.58616e+08	3.64739e+08	3.65954e+08	3.56433e+08	3.35754e+08	3.79065e+08	3.69431e+08	3.33689e+08	3.54529e+08	3.36078e+08	3.52145e+08	3.23258e+08	3.66026e+08	3.74511e+08
Rv0898c		2	27648100	2.37167e+07	2.12112e+07	2.03028e+07	1.99099e+07	2.0258e+07	1.7911e+07	1.95668e+07	2.44942e+07	2.4446e+07	2.28694e+07	2.0916e+07	2.29093e+07	1.89593e+07	1.84127e+07	2.3181e+07	2.51147e+07	2.99724e+07	2.57344e+07	2.44711e+07	2.33554e+07	2.18616e+07	2.42683e+07	2.46954e+07	2.79011e+07	2.6089e+07	2.42528e+07	3.59736e+07	2.96151e+07	2.86647e+07
Rv0899	ompA	1	6266070	6.093e+06	5.66557e+06	8.8185e+06	6.98683e+06	5.60912e+06	7.93189e+06	6.6293e+06	5.12331e+06	8.30131e+06	6.8141e+06	5.84046e+06	7.12182e+06	8.29073e+06	8.68592e+06	7.40782e+06	6.58017e+06	6.75385e+06	8.45057e+06	8.06868e+06	8.6105e+06	8.48539e+06	7.58515e+06	6.62786e+06	7.21286e+06	3.8106e+06	7.35989e+06	6.42365e+06	7.17374e+06	7.47468e+06
Rv0902c	prrB	1	7130980		6.02672e+06					9.74569e+06		6.60111e+06			6.51733e+06			7.67382e+06		6.1568e+06	6.69478e+06			6.68041e+06				8.24006e+06	6.71441e+06	8.79539e+06
Rv0903c	prrA	6	43797300	4.75931e+07	4.83866e+07	4.89756e+07	4.65899e+07	5.07125e+07	4.73617e+07	4.83799e+07	5.33957e+07	4.79331e+07	5.01206e+07	5.1257e+07	4.09175e+07	5.00008e+07	4.6028e+07	5.01191e+07	4.8924e+07	4.91404e+07	4.73487e+07	4.7868e+07	4.96436e+07	4.25025e+07	4.91833e+07	4.8263e+07	4.65501e+07	5.19852e+07	5.00622e+07	4.76264e+07	5.191e+07	5.62204e+07
Rv0905	echA6	14	1.85022e+08	1.62113e+08	1.9114e+08	1.47879e+08	1.93067e+08	1.22011e+08	1.68916e+08	1.59934e+08	1.16675e+08	1.71502e+08	1.73482e+08	1.38783e+08	1.44225e+08	1.61857e+08	1.3655e+08	1.78131e+08	1.75626e+08	1.91759e+08	1.78639e+08	1.6731e+08	1.65191e+08	1.76572e+08	1.79921e+08	1.50178e+08	1.7311e+08	1.15957e+08	1.72502e+08	1.79846e+08	1.55876e+08	1.59977e+08
Rv0906		2	21737300	2.14014e+07	2.67995e+07	2.42665e+07	2.85472e+07	2.77991e+07	2.92763e+07	2.82814e+07	3.14849e+07	2.79701e+07	2.85642e+07	2.9341e+07	2.46556e+07	2.98153e+07	2.7932e+07	2.67119e+07	2.96993e+07	2.85544e+07	2.76636e+07	3.0806e+07	2.79706e+07	2.64465e+07	2.57221e+07	2.69149e+07	2.70387e+07	2.93632e+07	2.73616e+07	2.75152e+07	2.54723e+07	2.92229e+07
Rv0910		1	41731800	4.44087e+07		4.56289e+07	3.98285e+07	4.01679e+07	4.09319e+07	3.75841e+07	3.58726e+07	4.09552e+07	4.36237e+07	3.71639e+07	4.43685e+07	4.13898e+07	4.12094e+07	4.50711e+07	4.14581e+07	3.3517e+07	4.58204e+07	4.10862e+07	3.66916e+07	4.7578e+07	3.79138e+07	3.7168e+07	4.60412e+07	3.75814e+07	4.99174e+07	5.0304e+07	4.68531e+07	3.50832e+07
Rv0914c		1	15337900	1.17705e+07	1.05897e+07	1.18772e+07	1.22527e+07	7.69094e+06	1.21675e+07	1.13114e+07	6.9711e+06	1.27126e+07	1.05626e+07	7.66083e+06		1.39134e+07	1.15306e+07	1.06401e+07	1.30829e+07	1.03425e+07	1.05138e+07	8.88452e+06	1.1495e+07	1.15291e+07	1.16769e+07	8.81511e+06			8.86439e+06	8.29861e+06	9.41265e+06	9.56156e+06
Rv0925c		10	9.56903e+07	9.40132e+07	9.23996e+07	9.42863e+07	9.18053e+07	9.59214e+07	9.71779e+07	9.2391e+07	9.37798e+07	9.48696e+07	9.66317e+07	1.00982e+08	9.07598e+07	1.02055e+08	9.54036e+07	9.55962e+07	9.82074e+07	1.04072e+08	9.53798e+07	9.79921e+07	9.45359e+07	9.70487e+07	9.42449e+07	9.70603e+07	9.55025e+07	9.23237e+07	1.0323e+08	9.35569e+07	9.32456e+07	8.92866e+07
Rv0926c		3	13421795	9.31666e+06	1.2276e+07	1.00304e+07	1.13127e+07	7.16016e+06	1.00784e+07	9.75667e+06	5.41366e+06	1.07768e+07	9.83076e+06	5.66374e+06	9.37492e+06	1.07629e+07	5.45406e+06	9.71014e+06	1.10846e+07	8.47118e+06	1.09094e+07	1.04604e+07	4.94634e+06	6.01872e+06	1.17407e+07	7.85976e+06	1.19654e+07	8.03194e+06	6.37268e+06	1.19522e+07	1.07204e+07	1.16745e+07
Rv0927c		5	18951500	1.93657e+07	1.85841e+07	1.86944e+07	1.87493e+07	1.78263e+07	1.57963e+07	2.00598e+07	1.53904e+07	1.84753e+07	1.51807e+07	1.64494e+07	1.28911e+07	1.89102e+07	1.33477e+07	1.42295e+07	1.32845e+07	1.39233e+07	1.41658e+07	1.98247e+07	1.91592e+07	1.32717e+07	1.49851e+07	1.30141e+07	1.44468e+07	1.17065e+07	1.40648e+07	1.68203e+07	1.38129e+07	1.47193e+07
Rv0928	pstS3	5	47825400	4.19906e+07	3.72826e+07	4.12347e+07	4.275e+07	4.28784e+07	2.98676e+07	4.01364e+07	3.85731e+07	3.86468e+07	4.1344e+07	3.72357e+07	4.09089e+07	4.59091e+07	3.44864e+07	4.5748e+07	4.11468e+07	4.47526e+07	4.34638e+07	3.76523e+07	4.04577e+07	4.27587e+07	3.81608e+07	3.81984e+07	4.29235e+07	4.90185e+07	3.41703e+07	3.17551e+07	3.09832e+07	3.17493e+07
Rv0931c	pknD	18	263360064	3.45545e+08	3.46209e+08	3.36129e+08	3.26043e+08	3.88764e+08	3.493e+08	3.42578e+08	3.80655e+08	3.48126e+08	3.51511e+08	3.76679e+08	3.33504e+08	3.33188e+08	3.60644e+08	3.39113e+08	3.40412e+08	3.44215e+08	3.52823e+08	3.61975e+08	3.11648e+08	3.35499e+08	3.13496e+08	3.60156e+08	3.35317e+08	4.33201e+08	3.12925e+08	3.38529e+08	3.44703e+08	3.34759e+08
Rv0932c	pstS2	12	1.77268e+08	1.66775e+08	1.68796e+08	1.69857e+08	1.66812e+08	1.89367e+08	1.75429e+08	1.6925e+08	1.7025e+08	1.75351e+08	1.64496e+08	1.86171e+08	1.63777e+08	1.65416e+08	1.75344e+08	1.64095e+08	1.68871e+08	1.71833e+08	1.6975e+08	1.71834e+08	1.67791e+08	1.72854e+08	1.62728e+08	1.7776e+08	1.75461e+08	1.92492e+08	1.65701e+08	1.66648e+08	1.79871e+08	1.6485e+08
Rv0933	pstB	4	5.05937e+07	4.50314e+07	4.5674e+07	5.03805e+07	4.53643e+07	4.26602e+07	4.59318e+07	4.56912e+07	3.36842e+07	4.86277e+07	4.82327e+07	3.85654e+07	4.60641e+07	4.73998e+07	4.31907e+07	4.88734e+07	4.45621e+07	4.61462e+07	4.53442e+07	4.87055e+07	4.47148e+07	5.05948e+07	4.82361e+07	3.99987e+07	4.57527e+07	3.34267e+07	4.49136e+07	4.50938e+07	4.35167e+07	4.86895e+07
Rv0934	pstS1	10	7.90212e+08	7.84731e+08	7.32915e+08	7.59538e+08	8.17342e+08	7.56623e+08	8.04841e+08	7.32908e+08	6.47053e+08	8.02348e+08	7.43671e+08	7.37198e+08	7.70235e+08	7.66302e+08	7.12984e+08	7.4057e+08	7.48656e+08	7.85862e+08	7.95221e+08	7.66684e+08	7.66419e+08	8.18847e+08	5.26872e+08	7.98359e+08	8.03674e+08	7.30329e+08	7.55263e+08	7.82699e+08	8.10471e+08	7.29721e+08
Rv0939		2	28458200	1.55663e+07	1.46666e+07	2.20174e+07	2.01342e+07	1.99679e+07	2.11258e+07	2.04253e+07	1.69399e+07	2.1938e+07	2.05855e+07	1.82917e+07	1.83797e+07	2.28068e+07		1.74725e+07	2.02584e+07	2.3668e+07	1.84546e+07	2.24883e+07		2.08664e+07	2.18854e+07	2.42528e+07	1.92979e+07		1.92279e+07
Rv0946c	pgi	11	4.91309e+07	4.75077e+07	4.87953e+07	5.56508e+07	4.45943e+07	4.39484e+07	4.59592e+07	4.47817e+07	4.44165e+07	5.08348e+07	4.46728e+07	4.46465e+07	5.02993e+07	4.28979e+07	4.03346e+07	4.69142e+07	4.65554e+07	4.26336e+07	4.79934e+07	4.44739e+07	4.22565e+07	5.2741e+07	4.77747e+07	4.72569e+07	6.02142e+07	5.30135e+07	4.93234e+07	5.97794e+07	5.89601e+07	5.47759e+07
Rv0949	uvrD1	1		1.47044e+06		3.21595e+06			2.5935e+06	2.48215e+06		3.20615e+06	2.52272e+06	1.96872e+06	2.85295e+06	2.92939e+06	2.83509e+06		2.28065e+06	1.72353e+06	2.46419e+06			3.3355e+06	2.87235e+06	670974	2.55425e+06		3.37905e+06	1.94049e+06		2.30601e+06
Rv0951	sucC	20	4.58072e+08	4.46357e+08	4.45415e+08	5.22225e+08	4.79187e+08	4.82906e+08	4.98397e+08	4.65321e+08	5.15103e+08	4.8028e+08	4.96653e+08	4.25162e+08	4.3551e+08	4.96964e+08	5.05021e+08	5.15132e+08	4.94236e+08	4.40064e+08	4.80119e+08	4.83383e+08	4.91041e+08	4.96979e+08	4.72377e+08	5.26826e+08	4.89859e+08	5.02125e+08	4.57596e+08	4.74983e+08	5.00033e+08	4.69607e+08
Rv0952	sucD	15	2.6829e+08	2.69452e+08	2.48405e+08	2.74002e+08	2.48591e+08	2.96937e+08	2.96725e+08	2.57275e+08	2.61407e+08	2.48947e+08	2.90582e+08	2.84686e+08	2.91029e+08	2.86642e+08	2.58917e+08	2.44657e+08	2.57941e+08	3.1447e+08	2.55856e+08	3.24427e+08	3.16762e+08	3.06286e+08	3.13238e+08	3.2902e+08	3.31756e+08	3.1427e+08	3.1173e+08	3.55017e+08	3.33312e+08	3.22301e+08
Rv0954		1	430017984	4.2864e+08	4.34942e+08	3.94821e+08	4.39778e+08	4.75407e+08	4.19307e+08	4.32371e+08	4.55428e+08	4.39686e+08	4.54049e+08	4.64981e+08	4.28466e+08	4.63428e+08	4.09853e+08	4.08572e+08	4.34604e+08	4.15934e+08	4.55936e+08	4.04839e+08	4.26108e+08	4.56758e+08	3.96763e+08	4.28263e+08	4.36353e+08	4.37419e+08	4.36651e+08	4.18081e+08	4.19756e+08	3.59613e+08
Rv0957	purH	11	8.53383e+07	7.67381e+07	6.70461e+07	8.64639e+07	8.15724e+07	7.93073e+07	8.90534e+07	7.78365e+07	7.42191e+07	6.75091e+07	6.81695e+07	7.74895e+07	8.64658e+07	6.763e+07	6.28281e+07	7.03004e+07	6.82587e+07	6.52402e+07	8.78711e+07	8.57334e+07	7.55167e+07	7.34468e+07	8.3481e+07	7.09048e+07	7.28018e+07	6.61038e+07	8.82908e+07	8.51049e+07	7.40578e+07	6.96527e+07
Rv0966c		1	6041950	5.65869e+06	4.02227e+06	6.09313e+06	5.56406e+06		5.46685e+06	5.16023e+06	3.52657e+06	7.07314e+06	5.54872e+06	4.58342e+06	5.91206e+06	5.92931e+06	7.00161e+06	5.28607e+06	5.06476e+06	3.97805e+06	5.87704e+06	5.2088e+06	5.46515e+06	5.76835e+06	5.16273e+06	3.41486e+06	3.95295e+06		4.6821e+06	4.52957e+06	3.46087e+06	3.7035e+06
Rv0968		1	27771100	3.08713e+07	2.77088e+07	3.34351e+07	3.01502e+07	3.17481e+07	3.40497e+07	2.8589e+07	2.90432e+07	3.46951e+07	3.06568e+07	3.28152e+07	3.24793e+07	3.27578e+07	3.53677e+07	3.67555e+07	3.28714e+07	3.25664e+07	3.5902e+07	3.31615e+07	3.44444e+07	4.3778e+07	3.41677e+07	3.56573e+07	3.79332e+07	3.65406e+07	4.40277e+07	3.86746e+07	4.5812e+07	4.94383e+07
Rv0969	ctpV	2	6547290	6.92588e+06	5.10586e+06	6.33506e+06	4.07481e+06	4.15908e+06	4.52081e+06	4.10722e+06	3.36488e+06	4.18922e+06	4.45229e+06	3.52549e+06	4.58722e+06	4.48747e+06	2.87871e+06	4.27505e+06	4.34988e+06	3.69768e+06	4.19041e+06	4.68251e+06	5.00853e+06	5.99762e+06	4.25881e+06	4.20919e+06	4.06342e+06	5.27064e+06	3.80568e+06	3.94037e+06	4.62628e+06	4.52886e+06
Rv0971c	echA7	1	8561470	8.70201e+06	7.19671e+06	8.28108e+06	7.75754e+06	8.16228e+06	7.7898e+06	7.205e+06	9.70157e+06	8.88743e+06	7.55476e+06	9.01198e+06	7.28636e+06	7.55195e+06	7.57822e+06	7.7062e+06	7.22307e+06	7.69673e+06	7.45942e+06	7.39359e+06	7.40882e+06	7.35337e+06	8.52893e+06	8.00088e+06	8.09764e+06	9.91232e+06	8.80422e+06	6.83988e+06	7.6657e+06	7.49815e+06
Rv0972c	fadE12	4	1.69817e+07	1.72682e+07	2.11381e+07	1.72792e+07	1.78742e+07	1.86634e+07	2.25486e+07	1.74143e+07	1.98668e+07	1.81388e+07	1.7496e+07	1.90583e+07	1.86697e+07	1.71207e+07	1.75269e+07	1.86289e+07	1.7343e+07	1.76085e+07	1.56424e+07	1.7131e+07	1.50052e+07	1.36287e+07	1.55382e+07	1.61046e+07	1.63396e+07	2.04073e+07	1.87556e+07	1.20208e+07	1.65451e+07	1.65887e+07
Rv0973c	accA2	1	10352700	9.79445e+06	9.78108e+06	1.03863e+07	8.79114e+06	9.79416e+06	1.17393e+07	9.57383e+06	1.12324e+07	1.01639e+07	9.62599e+06	9.09059e+06	1.03786e+07	8.35534e+06	9.549e+06		9.05771e+06	9.2989e+06		9.82066e+06		9.80955e+06	9.29686e+06	9.72852e+06	2.683e+06	1.09907e+07	1.05571e+07		1.00174e+07	9.46001e+06
Rv0977	PE_PGRS16	1	23340900		1.54549e+07		3.37149e+07	6.36451e+07	5.10965e+07	2.60929e+07	7.64662e+07	5.41779e+07	2.73884e+07	6.79191e+07		5.24371e+07	7.25084e+07		4.20093e+07	4.81753e+07	6.18239e+07	4.6064e+07	5.64894e+07		3.92532e+07	6.04201e+07	6.25752e+07	6.38428e+07	7.59147e+07	7.21313e+07	6.28361e+07	6.00248e+07
Rv0979A	rpmF	2	74537350	8.66867e+07	8.03166e+07	8.49569e+07	7.96004e+07	8.74119e+07	7.65093e+07	8.65079e+07	8.28864e+07	1.01269e+08	8.03968e+07	7.73656e+07	7.1837e+07	9.11603e+07	1.48345e+08	1.24578e+08	7.71112e+07	1.32876e+08	9.44761e+07	6.76069e+07	6.17113e+07	7.17895e+07	7.41825e+07	6.93786e+07	5.0515e+07	4.14573e+07	5.9688e+07	5.13078e+07	4.57015e+07	5.38577e+07
Rv0981	mprA	3	4.90055e+07	5.23367e+07	5.461e+07	4.92808e+07	4.57839e+07	4.48735e+07	4.98422e+07	5.31929e+07	3.89265e+07	5.12989e+07	4.6648e+07	4.64191e+07	3.9803e+07	3.95905e+07	4.4039e+07	4.72043e+07	4.5207e+07	4.36662e+07	4.17947e+07	4.52446e+07	4.88776e+07	4.66083e+07	4.71318e+07	4.71311e+07	3.76167e+07	4.38557e+07	4.90478e+07	4.39892e+07	4.1635e+07	4.85604e+07
Rv0983	pepD	3	2.26842e+07	2.47312e+07	2.43497e+07	2.10608e+07	2.34936e+07	2.41234e+07	2.41888e+07	2.20707e+07	2.13726e+07	2.35847e+07	2.30282e+07	2.24652e+07	2.2949e+07	2.21914e+07	2.58334e+07	2.30346e+07	2.19574e+07	2.37593e+07	2.28515e+07	2.53097e+07	2.58412e+07	2.29224e+07	2.34233e+07	2.60196e+07	2.10638e+07	2.30374e+07	2.04586e+07	1.77678e+07	2.0511e+07	2.07943e+07
Rv0984	moaB2	7	126387264	1.16222e+08	1.13855e+08	1.16529e+08	1.20223e+08	1.03963e+08	1.17165e+08	1.26866e+08	1.13843e+08	1.2988e+08	1.24959e+08	1.106e+08	1.06762e+08	1.1836e+08	1.26652e+08	1.32795e+08	1.25632e+08	1.27561e+08	1.20197e+08	1.14507e+08	1.37514e+08	1.18977e+08	1.25063e+08	1.15306e+08	1.20926e+08	1.1835e+08	1.16923e+08	1.19476e+08	1.28296e+08	1.34256e+08
Rv0985c	mscL	1	42555900	3.86409e+07	4.08278e+07	4.10273e+07	4.15685e+07	4.7423e+07	3.64607e+07	4.15721e+07	4.09094e+07	3.74497e+07	4.32597e+07	4.86709e+07	4.1066e+07	4.3624e+07	4.65142e+07		4.74843e+07	4.85474e+07	4.21565e+07		4.1569e+07	4.34235e+07	4.59052e+07	4.44813e+07	4.3622e+07	3.55643e+07	4.19435e+07	4.00041e+07
Rv0986		2	14126810	1.43021e+07	1.23393e+07	1.57493e+07	1.52635e+07	9.03963e+06	1.49789e+07	1.51186e+07	1.43034e+07	1.64019e+07	1.10701e+07	1.63982e+07	1.54049e+07	1.83754e+07	1.03361e+07	1.50488e+07	1.52323e+07	1.42852e+07	1.39861e+07	1.43326e+07	1.3689e+07	1.5352e+07	1.44913e+07	1.34415e+07	9.87484e+06	4.7683e+06	1.01205e+07	9.28177e+06	9.32356e+06	9.51091e+06
Rv0992c		1	2.84014e+07	2.86329e+07	3.3896e+07	2.8708e+07	3.1098e+07	3.69161e+07	3.08438e+07	2.80673e+07	3.66123e+07	2.92059e+07	3.29439e+07	3.20534e+07	2.96464e+07	3.32389e+07	2.63507e+07	3.04144e+07	3.18306e+07	3.08947e+07	3.28525e+07	3.00523e+07	2.75474e+07	3.20838e+07	3.26949e+07	3.05096e+07	3.47681e+07	3.61588e+07	3.39657e+07	3.11776e+07	3.08769e+07	2.63424e+07
Rv0993	galU	3	25707650	2.70422e+07	2.50415e+07	2.23024e+07	2.53103e+07	2.38901e+07	2.45753e+07	2.37328e+07	2.26518e+07	2.40222e+07	2.57431e+07	2.26888e+07	2.4706e+07	2.4498e+07	1.8403e+07	2.32094e+07	2.39847e+07	2.40743e+07	2.24055e+07	2.60354e+07	2.24292e+07	2.45433e+07	2.65337e+07	2.45242e+07	2.4793e+07	2.70699e+07	2.49923e+07	2.42e+07	2.09205e+07	2.0358e+07
Rv0994	moeA1	2	8126490	2.33997e+07	1.89095e+07	2.29338e+07	2.39996e+07	2.25546e+07	2.32166e+07	2.58176e+07	3.59417e+07	2.42875e+07	2.39791e+07	2.19865e+07	2.19141e+07	2.56219e+07	3.45191e+07	7.59917e+06	2.05274e+07	2.88277e+07	1.87316e+07	2.42079e+07	1.71741e+07	2.14361e+07	2.61868e+07	2.07404e+07	2.16163e+07	3.16426e+07	2.6906e+07	1.68744e+07	2.19391e+07	2.16997e+07
Rv0999		2	1.28905e+07	1.34597e+07	1.48728e+07	1.411e+07	1.21135e+07	1.88456e+07	1.35378e+07	1.3537e+07	2.94184e+07	1.26455e+07	1.23285e+07	2.10715e+07	1.93127e+07	1.1393e+07	1.47434e+07	1.36368e+07	1.27165e+07	1.41932e+07	1.3241e+07	1.46587e+07	9.91886e+06	1.166e+07	1.00719e+07	1.55711e+07	1.26319e+07	2.61201e+07	1.23985e+07	1.55088e+07	1.11731e+07	1.08517e+07
Rv1001	arcA	9	40687410	4.08695e+07	3.61527e+07	4.51666e+07	4.25798e+07	4.21694e+07	3.9258e+07	4.74755e+07	4.5825e+07	4.64431e+07	4.31367e+07	4.09074e+07	4.62647e+07	4.4625e+07	4.41341e+07	4.02996e+07	4.55571e+07	3.99392e+07	3.94968e+07	4.48618e+07	4.26514e+07	4.47455e+07	4.19975e+07	4.36867e+07	4.43348e+07	4.65041e+07	4.61288e+07	4.24907e+07	4.4958e+07	3.89547e+07
Rv1006		9	4.53482e+07	3.90644e+07	4.69933e+07	3.89831e+07	4.05464e+07	4.21467e+07	4.00018e+07	4.15116e+07	4.0937e+07	3.79286e+07	4.21414e+07	4.2579e+07	3.9789e+07	4.23304e+07	3.77444e+07	3.76585e+07	4.11011e+07	4.49223e+07	3.96207e+07	3.85099e+07	3.68948e+07	3.75974e+07	3.72725e+07	4.08639e+07	4.06238e+07	4.44726e+07	3.9158e+07	3.83081e+07	3.85818e+07	4.26397e+07
Rv1007c	metS	2	3.0797e+07	3.37129e+07	3.45107e+07	2.41643e+07	3.08374e+07	2.59902e+07	2.44503e+07	2.25731e+07	2.71128e+07	2.3816e+07	2.35885e+07	2.59251e+07	3.13892e+07	2.19416e+07	2.07684e+07	2.32766e+07	2.27225e+07	2.21124e+07	2.41885e+07	2.47937e+07	2.13647e+07	2.29286e+07	2.22828e+07	2.369e+07	3.15439e+07	3.72378e+07	3.42247e+07	2.32004e+07	2.53274e+07	3.23472e+07
Rv1008	tatD	1	15071100	1.76758e+07	1.45833e+07	1.52625e+07	1.44381e+07	1.37619e+07	1.64718e+07	1.50041e+07	1.14881e+07	1.68146e+07	1.60815e+07	1.41381e+07	1.57721e+07	1.57443e+07	1.462e+07	1.5449e+07	1.43258e+07	1.77708e+07	1.63578e+07	1.51181e+07	1.55812e+07	1.81248e+07	1.62953e+07	1.42702e+07	1.70235e+07	1.09724e+07	1.43148e+07	1.44618e+07	1.41413e+07	1.52446e+07
Rv1010	ksgA	1		819640		1.70027e+06	1.35076e+06		1.55419e+06			1.98371e+06	1.40411e+06	848459	1.71998e+06	1.90502e+06		1.59839e+06	1.65959e+06	1.17086e+06		1.79593e+06	1.69171e+06	1.96401e+06	2.117e+06	899841	2.05886e+06		2.15846e+06	1.91324e+06	1.41388e+06	2.48687e+06
Rv1011	ispE	1	24626400	3.28867e+07	2.58864e+07	2.50315e+07	2.95941e+07		2.55236e+07	2.52695e+07			2.6987e+07		2.37458e+07			2.83745e+07				2.83893e+07		2.19802e+07					2.63717e+07	6.24061e+06
Rv1013	pks16	4	3.45269e+07	3.23201e+07	3.46739e+07	2.34025e+07	2.69491e+07	2.79965e+07	2.44729e+07	2.59554e+07	2.72182e+07	2.42443e+07	2.94213e+07	2.70641e+07	2.20117e+07	2.54877e+07	1.98696e+07	1.95841e+07	2.35863e+07	1.93467e+07	1.44062e+07	1.88712e+07	1.55779e+07	1.24481e+07	1.41399e+07	1.64793e+07	8.20908e+06	1.00697e+07	9.08736e+06	7.16074e+06	8.05288e+06	7.64907e+06
Rv1015c	rplY	4	130152868	1.32302e+08	1.30114e+08	1.36568e+08	1.38587e+08	1.2922e+08	1.35573e+08	1.4575e+08	1.38136e+08	1.47976e+08	1.46203e+08	1.23513e+08	1.3662e+08	1.49256e+08	1.51386e+08	1.55403e+08	1.49919e+08	1.36498e+08	1.41646e+08	1.36071e+08	1.30395e+08	1.19477e+08	1.38136e+08	1.15914e+08	1.3039e+08	1.1817e+08	1.33708e+08	1.29912e+08	1.28437e+08	1.38804e+08
Rv1017c	prsA	21	2.07956e+08	2.05053e+08	1.44838e+08	1.81616e+08	1.97372e+08	1.88015e+08	2.12317e+08	1.95936e+08	1.91416e+08	2.13001e+08	2.02853e+08	1.86285e+08	1.45006e+08	2.10961e+08	2.11603e+08	1.96701e+08	1.96781e+08	2.24216e+08	1.94046e+08	1.91725e+08	2.05421e+08	2.03093e+08	1.99845e+08	1.95223e+08	1.82615e+08	1.65842e+08	1.88514e+08	1.54412e+08	1.81725e+08	1.72021e+08
Rv1018c	glmU	3	30000100	2.93104e+07	2.81744e+07	2.89614e+07	2.79868e+07	2.69529e+07	2.95587e+07	2.73739e+07	2.4276e+07	2.98357e+07	3.19554e+07	2.5979e+07	3.36447e+07	2.92466e+07	2.79956e+07	2.84028e+07	2.98555e+07	2.84278e+07	2.90801e+07	2.99954e+07	2.84152e+07	2.98355e+07	2.94942e+07	2.96411e+07	2.92806e+07	2.71534e+07	2.76693e+07	2.51478e+07	2.62421e+07	2.65707e+07
Rv1019		1	2769020	2.42762e+06	1.46191e+06	3.74681e+06	3.83255e+06		3.89086e+06	3.0998e+06		4.26708e+06	3.51875e+06			4.60057e+06	3.64355e+06	3.97364e+06	3.9527e+06			4.05165e+06	3.95312e+06	4.30368e+06	4.74209e+06		5.11441e+06		5.18497e+06			6.29002e+06
Rv1020	mfd	4	8052710	7.62083e+06	7.31758e+06	9.03297e+06	8.14518e+06	7.5272e+06	8.86995e+06	8.04211e+06	8.98093e+06	8.49427e+06	8.28406e+06	9.66503e+06	9.34011e+06	8.69802e+06	8.19381e+06	8.31582e+06	7.97496e+06	8.07527e+06	8.81465e+06	8.45025e+06	6.10202e+06	8.66418e+06	8.07664e+06	8.73901e+06	8.50776e+06	6.58579e+06	8.59783e+06	8.69347e+06	6.00948e+06	7.90369e+06
Rv1021		4	1.85453e+07	1.8888e+07	1.77838e+07	1.83006e+07	2.05067e+07	1.70397e+07	1.90107e+07	1.9288e+07	1.79895e+07	1.90192e+07	2.21554e+07	1.84418e+07	1.88081e+07	1.84712e+07	1.5221e+07	1.82054e+07	2.05871e+07	1.7326e+07	1.82383e+07	2.04076e+07	1.81522e+07	2.04814e+07	1.9901e+07	1.89271e+07	1.93969e+07	1.69339e+07	1.98696e+07	1.78425e+07	1.91342e+07	1.88724e+07
Rv1023	eno	18	303300068	3.03997e+08	2.87506e+08	3.02892e+08	2.9523e+08	3.14074e+08	3.16094e+08	2.92259e+08	3.10706e+08	3.08033e+08	2.99597e+08	3.13078e+08	3.0173e+08	3.1751e+08	2.9337e+08	2.88289e+08	3.04984e+08	3.2186e+08	3.05992e+08	3.00205e+08	2.94173e+08	3.08831e+08	3.12945e+08	3.0879e+08	3.24085e+08	3.18099e+08	2.98369e+08	3.06651e+08	3.30344e+08	2.90994e+08
Rv1050		8	8.06807e+06	7.71713e+06	1.09066e+07	5.72303e+06	7.22195e+06	8.46065e+06	7.86563e+06	7.8348e+06	4.93626e+06	1.09154e+07	1.26887e+07	9.45417e+06	8.88085e+06	7.48157e+06	1.31539e+07	7.37233e+06	1.17084e+07	1.05442e+07	1.94277e+07	6.12073e+06	8.33057e+06	1.55334e+07	9.26609e+06	1.58119e+07	5.0506e+07	7.20126e+07	4.05825e+07	6.93125e+07	1.47096e+08	5.2325e+07
Rv1056		5	22702200	2.37932e+07	2.42259e+07	2.15309e+07	2.08726e+07	1.75458e+07	2.35372e+07	2.51898e+07	2.18142e+07	1.88554e+07	1.98889e+07	2.27137e+07	1.53084e+07	2.03188e+07	1.77002e+07	2.34239e+07	2.01266e+07	2.3154e+07	2.13957e+07	2.03002e+07	1.84799e+07	2.2364e+07	2.23059e+07	1.86703e+07	2.05177e+07	1.99807e+07	2.0033e+07	2.92216e+07	2.6231e+07	2.22001e+07
Rv1060		4	17182800	4.73146e+07	3.87501e+07	3.66504e+07	1.87812e+07	1.66306e+07	4.43739e+07	3.82804e+07	1.71797e+07	4.57226e+07	4.6739e+07	4.42815e+07	4.59778e+07	2.70614e+07	3.5053e+07	4.38175e+07	4.34315e+07	3.78336e+07	4.27748e+07	4.66632e+07	3.87121e+07	4.50397e+07	4.50108e+07	3.60713e+07	4.54155e+07	3.6766e+07	4.66171e+07	5.10117e+07	3.63178e+07	1.67011e+07
Rv1062		1	3450860	3.03519e+06	2.91122e+06	3.45108e+06	3.44341e+06	2.77728e+06	3.62224e+06	3.25272e+06	2.95211e+06	3.62434e+06	3.50475e+06	3.20195e+06	4.21294e+06	3.69838e+06	2.71382e+06	3.41273e+06	3.45129e+06	3.37048e+06	3.86731e+06	4.65681e+06	4.01348e+06	3.60973e+06	4.46088e+06	3.76352e+06	4.97943e+06	3.36445e+06	4.20893e+06	5.62525e+06	4.37814e+06	5.01577e+06
Rv1069c		1	18943000	1.86757e+07		1.95915e+07	1.86402e+07	1.40626e+07	2.03677e+07		1.14601e+07	2.16408e+07	1.90066e+07	1.47971e+07	1.55785e+07	1.83517e+07	1.909e+07	1.77201e+07	1.86614e+07	2.07855e+07	1.76426e+07			2.02018e+07	2.10712e+07	1.75486e+07	2.17401e+07	1.18036e+07	1.7648e+07	1.79095e+07
Rv1070c	echA8	13	1.69859e+08	1.38043e+08	1.39829e+08	1.53452e+08	1.20441e+08	1.77903e+08	1.53447e+08	1.27391e+08	1.2775e+08	1.24481e+08	1.26367e+08	1.78867e+08	1.30205e+08	1.55391e+08	1.44844e+08	1.53214e+08	1.62438e+08	1.79435e+08	1.53402e+08	1.65884e+08	1.69103e+08	1.75165e+08	1.51454e+08	1.99337e+08	1.31404e+08	1.67334e+08	1.30187e+08	1.45818e+08	1.37646e+08	1.87042e+08
Rv1071c	echA9	11	8.95686e+07	7.90137e+07	7.99182e+07	1.09229e+08	1.00437e+08	7.49891e+07	1.11789e+08	9.14214e+07	1.01545e+08	1.12125e+08	8.67537e+07	6.62966e+07	1.06655e+08	1.0636e+08	9.87796e+07	9.98249e+07	9.90571e+07	8.90107e+07	1.06747e+08	9.45899e+07	9.95159e+07	1.01534e+08	9.21999e+07	9.64414e+07	1.01982e+08	6.02218e+07	9.93404e+07	1.05167e+08	9.63398e+07	9.07888e+07
Rv1072		1	6.25129e+06	7.51228e+06	8.7896e+06	5.3523e+06	5.39579e+06	1.65527e+07		7.47623e+06	2.43707e+07	3.95437e+06	6.51785e+06	1.46077e+07	9.89686e+06	5.0433e+06	5.04319e+06	5.86587e+06	6.73679e+06	6.02458e+06	6.20739e+06	8.94638e+06		4.96435e+06		1.09306e+07	6.93372e+06	3.60726e+07	6.96267e+06	6.79959e+06	7.05251e+06	3.99958e+06
Rv1074c	fadA3	23	378511872	3.88507e+08	3.74018e+08	3.69937e+08	3.722e+08	3.63751e+08	3.62184e+08	3.64844e+08	3.71591e+08	3.6929e+08	3.80587e+08	3.72774e+08	3.66481e+08	3.79076e+08	3.8623e+08	3.77206e+08	3.79221e+08	3.90628e+08	3.70326e+08	3.82322e+08	3.94636e+08	3.73047e+08	3.77646e+08	3.86338e+08	3.74646e+08	4.07459e+08	3.80776e+08	3.86659e+08	4.03257e+08	3.96835e+08
Rv1077	cbs	13	5.5507e+07	5.67239e+07	5.09943e+07	4.4212e+07	5.49158e+07	5.00564e+07	4.65694e+07	5.55337e+07	3.46717e+07	4.96245e+07	4.94615e+07	4.4758e+07	4.75442e+07	6.14782e+07	5.12119e+07	5.23693e+07	4.98576e+07	5.99665e+07	4.54264e+07	6.24435e+07	5.98597e+07	5.78339e+07	6.54591e+07	5.5217e+07	5.19606e+07	4.46499e+07	5.09514e+07	5.78655e+07	5.89913e+07	5.18214e+07
Rv1078	pra	2	54705900	6.11705e+07	3.83895e+07	5.6548e+07	5.21078e+07	3.15383e+07	4.30262e+07	5.75814e+07	4.62616e+07	4.65966e+07	4.76097e+07	4.31143e+07	3.24921e+07	5.0843e+07	3.60268e+07	5.66296e+07	6.53326e+07	5.84333e+07	6.08833e+07	5.59097e+07	5.0602e+07	4.55301e+07	6.31298e+07	5.17101e+07	5.98255e+07	3.53631e+07	4.91867e+07	5.60584e+07	5.89892e+07	5.76285e+07
Rv1079	metB	11	4.37087e+07	4.5957e+07	4.73342e+07	4.48116e+07	4.81415e+07	4.61821e+07	4.54254e+07	5.26955e+07	4.56709e+07	4.80088e+07	4.64061e+07	4.74416e+07	4.28235e+07	4.99662e+07	4.70097e+07	4.791e+07	4.81784e+07	4.813e+07	4.4425e+07	4.57625e+07	4.5937e+07	4.70596e+07	4.59321e+07	4.94255e+07	5.47938e+07	5.08809e+07	5.13197e+07	4.53879e+07	5.46863e+07	6.29395e+07
Rv1080c	greA	7	1.87113e+08	1.59525e+08	1.6045e+08	1.79568e+08	1.62352e+08	1.63e+08	1.71606e+08	1.68648e+08	1.44563e+08	1.79455e+08	1.76057e+08	1.48574e+08	1.58013e+08	1.67206e+08	1.67743e+08	1.92543e+08	1.75321e+08	1.83658e+08	1.81453e+08	1.48192e+08	1.81606e+08	1.6682e+08	1.52309e+08	1.5401e+08	1.6805e+08	1.33597e+08	1.31166e+08	1.64881e+08	1.57632e+08	1.57689e+08
Rv1082	mca	4	2.6513e+07	3.29684e+07	3.20893e+07	3.04084e+07	3.16048e+07	2.71901e+07	3.05138e+07	3.22462e+07	2.53383e+07	3.3541e+07	3.26314e+07	2.71952e+07	2.92192e+07	3.18843e+07	3.52361e+07	3.13897e+07	2.88359e+07	2.88895e+07	3.36258e+07	3.21432e+07	3.44364e+07	3.17244e+07	3.19827e+07	2.95583e+07	3.03575e+07	2.73039e+07	2.97615e+07	3.18526e+07	3.0697e+07	3.79318e+07
Rv1084		1	12894600	1.16065e+07	1.11439e+07	1.17575e+07	1.29637e+07		1.2542e+07	1.24311e+07	1.67245e+07	1.25888e+07	1.28004e+07	1.2442e+07	1.27923e+07	1.41661e+07	1.21706e+07	1.23084e+07	1.33258e+07	1.18307e+07	1.19149e+07	1.41889e+07	1.165e+07	1.40587e+07	1.3639e+07	1.19375e+07	1.42042e+07	1.03669e+07	1.41641e+07	1.38219e+07	1.29058e+07	1.21576e+07
Rv1092c	coaA	1	23026700	2.15539e+07	2.27851e+07	2.16702e+07	1.91991e+07	2.15429e+07	1.97204e+07	2.16639e+07	1.98203e+07	2.07968e+07	2.12603e+07	2.0517e+07	2.40922e+07	2.1422e+07	2.03027e+07	2.24428e+07	2.19423e+07	1.72341e+07	2.02733e+07	2.24094e+07	2.12403e+07	2.22813e+07	2.10846e+07	2.10578e+07	2.08209e+07	2.12236e+07	2.45445e+07	2.08907e+07	2.06183e+07	2.64525e+07
Rv1093	glyA1	17	1.45146e+08	1.28287e+08	1.48935e+08	1.69564e+08	1.39626e+08	1.32161e+08	1.43386e+08	1.47128e+08	1.32435e+08	1.68408e+08	1.70356e+08	1.3821e+08	1.40957e+08	1.44494e+08	1.67617e+08	1.35229e+08	1.45311e+08	1.70569e+08	1.45044e+08	1.52189e+08	1.59189e+08	1.62084e+08	1.42447e+08	1.39912e+08	1.42742e+08	1.2145e+08	1.62937e+08	1.50911e+08	1.50822e+08	1.45037e+08
Rv1094	desA2	14	3.52254e+08	3.56401e+08	3.67694e+08	3.67965e+08	2.96455e+08	2.72893e+08	3.57076e+08	2.87071e+08	2.25924e+08	3.55216e+08	3.53083e+08	2.7346e+08	3.56733e+08	3.96974e+08	3.41651e+08	3.48015e+08	3.54615e+08	3.69701e+08	3.66594e+08	3.55269e+08	3.3991e+08	3.58422e+08	3.72103e+08	3.61203e+08	3.13902e+08	3.22474e+08	3.43449e+08	3.73519e+08	2.88153e+08	3.63125e+08
Rv1095	phoH2	3	1.0739e+07	1.19821e+07	1.24732e+07	1.2478e+07	1.61466e+07	1.17628e+07	1.24352e+07	1.53771e+07	1.36011e+07	1.25579e+07	1.63424e+07	1.31514e+07	1.10701e+07	1.61339e+07	1.35349e+07	1.21936e+07	1.53673e+07	1.34777e+07	1.189e+07	1.56667e+07	1.23612e+07	1.29018e+07	1.54089e+07	1.21275e+07	1.19157e+07	1.80863e+07	1.26414e+07	1.16194e+07	1.2862e+07	1.14652e+07
Rv1097c		2	22371950	2.14029e+07	2.14961e+07	2.3036e+07	2.31806e+07	2.11919e+07	2.39101e+07	2.20896e+07	2.34256e+07	2.39729e+07	2.34043e+07	2.54998e+07	2.61971e+07	2.48316e+07	2.52373e+07	2.40468e+07	2.40167e+07	2.29379e+07	2.42472e+07	2.34184e+07	2.17983e+07	2.34626e+07	2.14628e+07	2.3248e+07	2.50985e+07	2.29541e+07	2.65993e+07	2.49892e+07	2.20821e+07	2.4882e+07
Rv1098c	fum	19	1.78672e+08	1.70614e+08	1.7125e+08	1.62281e+08	1.72435e+08	1.70738e+08	1.74438e+08	1.69408e+08	1.71897e+08	1.70147e+08	1.78956e+08	1.66153e+08	1.62463e+08	1.79804e+08	1.72134e+08	1.70093e+08	1.85256e+08	1.90347e+08	1.708e+08	1.81117e+08	1.86549e+08	1.78711e+08	1.79014e+08	1.77676e+08	1.74257e+08	1.6157e+08	1.86839e+08	1.61955e+08	1.74213e+08	1.62307e+08
Rv1099c	glpX	12	1.09974e+08	1.01862e+08	1.0795e+08	1.07344e+08	1.10128e+08	1.23682e+08	1.13196e+08	1.09763e+08	1.23227e+08	1.10448e+08	1.22009e+08	1.20073e+08	1.10717e+08	1.19177e+08	1.26649e+08	1.18474e+08	1.23534e+08	1.30256e+08	1.14211e+08	1.20521e+08	1.23462e+08	1.13222e+08	1.12768e+08	1.25062e+08	1.19953e+08	1.27877e+08	1.13743e+08	1.34477e+08	1.23776e+08	1.1353e+08
Rv1103c	mazE3	1	1.60607e+07	2.02006e+07	1.62753e+07	1.92865e+07	1.86877e+07	1.37631e+07	1.98741e+07	1.69326e+07	1.38526e+07	2.0745e+07	2.03932e+07	1.71575e+07	1.98784e+07	1.83838e+07	2.18198e+07	1.72702e+07	1.63098e+07	2.02288e+07	1.50413e+07	1.6343e+07	1.7306e+07	1.46503e+07	1.37962e+07	1.40522e+07	1.15177e+07		1.29709e+07	1.18677e+07	1.17015e+07	1.21903e+07
Rv1106c		6	2.6632e+07	2.09902e+07	2.11817e+07	3.41108e+07	2.61142e+07	1.20089e+07	4.22758e+07	2.29368e+07	3.15701e+07	2.26931e+07	2.44688e+07	1.97183e+07	2.97434e+07	2.75404e+07	2.09711e+07	3.23925e+07	2.01777e+07	2.11744e+07	2.59709e+07	2.5524e+07	2.1612e+07	2.15169e+07	2.66498e+07	3.18324e+07	2.73929e+07	2.31289e+07	3.02304e+07	3.15774e+07	2.41657e+07	1.96884e+07
Rv1109c		1	23302800	2.61363e+07	2.20945e+07	2.84521e+07	2.01401e+07	3.28809e+07	3.19878e+07	2.3656e+07	3.33278e+07	3.06751e+07	2.31248e+07	2.67282e+07	2.95343e+07	2.43227e+07	3.2373e+07	2.39929e+07	2.12786e+07	2.95889e+07	2.54192e+07	2.27827e+07	2.59292e+07	2.63932e+07	2.03083e+07	2.84898e+07	1.88843e+07	2.28062e+07	2.4513e+07	1.50705e+07	1.99603e+07	1.91022e+07
Rv1110	lytB2	1	6874830	6.80984e+06	6.85941e+06	8.17285e+06	6.62034e+06	6.49357e+06	9.12046e+06	6.15186e+06	7.30763e+06	7.10517e+06	7.23178e+06	7.51516e+06	9.5522e+06	8.18927e+06	5.78715e+06	7.92125e+06	7.28107e+06	7.13312e+06	6.79712e+06	6.83116e+06	5.8967e+06	4.75647e+06	5.27101e+06	5.70968e+06			2.79366e+06	4.62962e+06		3.20898e+06
Rv1112		1	2.06846e+07	1.68477e+07	1.73937e+07	1.79097e+07	1.99117e+07	1.35054e+07	1.72114e+07	1.69469e+07	9.89632e+06	1.95071e+07	1.7395e+07	1.31713e+07	1.74279e+07	1.75668e+07	1.3337e+07	1.88195e+07	2.06877e+07	1.75932e+07	1.86461e+07	1.96273e+07	1.85254e+07	1.76393e+07	1.92159e+07	1.87124e+07	2.24099e+07	1.49566e+07	1.988e+07	2.4544e+07	1.8457e+07	1.93838e+07
Rv1114	vapC32	1	3378840	3.12303e+06	1.62899e+06	5.47273e+06	4.59027e+06	1.12996e+06	4.97065e+06	4.48552e+06	3.83154e+06	5.42168e+06	3.90414e+06	4.61945e+06	5.31219e+06	4.79527e+06	6.15879e+06	4.89161e+06	4.67815e+06	3.86427e+06	4.66393e+06	4.83569e+06	4.13313e+06	5.64826e+06	5.44399e+06	3.54111e+06	5.29431e+06	836220	5.74412e+06	6.30397e+06	4.62573e+06	5.83385e+06
Rv1117		1	34973400	2.88706e+07	2.31945e+07	2.49961e+07	3.08237e+07	1.8973e+07	2.64278e+07	2.40745e+07	1.27625e+07	3.05467e+07	2.83398e+07	1.81081e+07	2.36468e+07	3.23297e+07	2.66522e+07	2.70039e+07	2.99589e+07	2.95748e+07	2.49439e+07	2.46397e+07	2.59451e+07	2.32834e+07	2.52679e+07	1.76437e+07	1.82555e+07	6.52789e+06	1.85245e+07	1.76876e+07	1.71081e+07	1.83179e+07
Rv1118c		1	22276000	2.85597e+07	2.55462e+07	2.47926e+07	2.85877e+07	3.06054e+07	2.77428e+07	2.8037e+07	3.17895e+07	2.82286e+07	2.8508e+07	3.04866e+07	2.39915e+07	2.43123e+07	2.69681e+07	2.43776e+07	2.76922e+07	2.74197e+07	2.57751e+07	2.83965e+07	2.58127e+07	2.4419e+07	2.57517e+07	2.63995e+07	2.56209e+07	3.1275e+07	2.63153e+07	2.36988e+07	2.38225e+07	2.64925e+07
Rv1122	gnd2	13	6.29369e+07	5.73702e+07	5.60248e+07	5.90499e+07	6.15894e+07	7.42363e+07	6.49391e+07	6.35553e+07	7.85344e+07	6.1087e+07	5.94049e+07	6.04172e+07	5.76045e+07	7.65803e+07	5.76264e+07	5.72918e+07	7.43164e+07	5.75954e+07	5.50184e+07	7.77669e+07	8.88181e+07	7.32791e+07	7.13339e+07	7.94506e+07	6.12695e+07	7.7336e+07	8.05457e+07	6.3916e+07	8.07674e+07	8.47625e+07
Rv1124	ephC	3	24656050	1.65423e+07	2.3209e+07	1.90754e+07	1.83884e+07	2.1456e+07	1.90603e+07	2.60964e+07	1.46634e+07	1.80808e+07	1.86042e+07	1.66203e+07	1.87637e+07	1.95856e+07	2.17562e+07	1.89339e+07	1.81514e+07	2.52503e+07	1.98919e+07	1.87801e+07	1.90016e+07	2.12972e+07	1.92901e+07	2.37389e+07	1.99877e+07	2.17243e+07	2.37743e+07	2.09914e+07	2.33743e+07	2.14849e+07
Rv1133c	metE	50	2312830320	2.63205e+09	2.56112e+09	2.54583e+09	2.59e+09	2.49823e+09	2.67843e+09	2.44765e+09	2.48913e+09	2.5341e+09	2.64299e+09	2.47682e+09	2.46229e+09	2.53518e+09	2.38224e+09	2.5448e+09	2.53654e+09	1.9897e+09	3.06301e+09	2.54329e+09	2.37538e+09	2.51406e+09	2.53628e+09	2.44406e+09	2.43785e+09	2.64822e+09	2.55005e+09	2.15701e+09	2.30862e+09	3.13493e+09
Rv1141c	echA11	1	19796200	1.83776e+07	1.86835e+07	1.82105e+07	1.73465e+07	1.83509e+07	1.79646e+07	1.71557e+07	1.99974e+07	1.86414e+07	1.74652e+07	1.74731e+07	1.86123e+07	1.8806e+07	2.0651e+07	1.61009e+07	1.60822e+07	1.544e+07	1.5047e+07	1.81948e+07	1.70539e+07	1.50447e+07	1.49983e+07	1.57507e+07	1.49697e+07	1.36913e+07	1.57373e+07	1.08591e+07	1.15442e+07	1.14103e+07
Rv1144		9	8.64384e+07	7.97863e+07	7.93251e+07	7.65537e+07	7.79818e+07	5.81438e+07	7.95816e+07	7.41283e+07	6.13393e+07	7.84506e+07	8.27957e+07	6.7725e+07	8.06456e+07	8.08351e+07	7.02221e+07	8.1719e+07	8.4133e+07	8.06808e+07	8.31003e+07	8.5984e+07	7.61664e+07	7.85704e+07	8.55558e+07	8.04123e+07	9.20873e+07	6.47631e+07	8.70119e+07	8.58321e+07	8.28785e+07	8.04558e+07
Rv1152		1	37977900	3.93244e+07	4.0579e+07	3.56524e+07	3.53332e+07	5.56489e+07	3.38208e+07	3.87828e+07	5.57874e+07	3.09005e+07	4.68272e+07	4.97106e+07	4.80662e+07	3.63535e+07		3.83318e+07	4.71057e+07		4.2025e+07	6.74184e+07	4.41117e+07	4.1851e+07	4.66685e+07	6.92742e+07	5.719e+07	9.23253e+07	6.8536e+07	7.40026e+07	5.51218e+07	3.98922e+07
Rv1155		1	45437100	4.52306e+07	4.83298e+07	4.15924e+07	4.80314e+07	4.20985e+07	5.09902e+07	4.40639e+07	4.56317e+07	5.07261e+07	5.04905e+07	4.6528e+07	4.97428e+07	4.87107e+07	4.16019e+07	4.43903e+07	4.89322e+07	4.63302e+07	5.59335e+07	5.82582e+07	4.5021e+07	4.78616e+07	5.31781e+07	6.28096e+07	6.00958e+07	6.30368e+07	5.06009e+07	6.7397e+07	6.3808e+07	5.96057e+07
Rv1156		2	22937000	2.39564e+07	2.25629e+07	1.99924e+07	2.99551e+07	1.13174e+07	2.39612e+07	2.42071e+07	7.81913e+06	2.87917e+07	2.95261e+07	1.45058e+07	1.65189e+07	2.5563e+07	1.7066e+07	2.77956e+07	3.09499e+07	2.43253e+07	2.79358e+07	2.65951e+07	2.58965e+07	2.17356e+07	3.21382e+07	1.65921e+07	2.11043e+07	8.04221e+06	1.97662e+07	2.01472e+07	1.99802e+07	2.79491e+07
Rv1159A		3	67371140	8.15721e+07	7.8861e+07	8.43883e+07	7.16336e+07	9.11688e+07	8.16355e+07	7.54136e+07	9.09364e+07	8.32727e+07	7.47185e+07	8.2783e+07	7.31792e+07	8.27957e+07	1.01134e+08	7.09393e+07	6.40996e+07	8.10954e+07	7.42419e+07	6.76569e+07	7.99129e+07	1.02076e+08	7.38867e+07	8.40475e+07	7.92575e+07	7.9361e+07	8.85149e+07	5.47811e+07	7.91661e+07	7.61223e+07
Rv1161	narG	1	31460500	2.8819e+07	2.57734e+07	2.87158e+07	2.92433e+07	2.01959e+07	3.11809e+07	2.88504e+07	1.57058e+07	3.16e+07	3.25566e+07	2.15566e+07	2.33785e+07	3.41485e+07	2.69895e+07	2.71088e+07	3.05083e+07	3.05933e+07	2.88925e+07	2.81387e+07	2.99066e+07		3.1339e+07	2.04898e+07	2.29323e+07	1.04637e+07	2.29014e+07		1.8977e+07	1.82753e+07
Rv1162	narH	4	1.84176e+07	1.99121e+07	1.92512e+07	1.76589e+07	1.68755e+07	1.44657e+07	1.66708e+07	2.11245e+07	1.93116e+07	1.91552e+07	1.75106e+07	1.9619e+07	1.54456e+07	1.63252e+07	1.81134e+07	1.65369e+07	1.83346e+07	1.80901e+07	1.43043e+07	1.65135e+07	1.41248e+07	1.49926e+07	1.50875e+07	1.43306e+07	7.98377e+06	1.22472e+07	9.6271e+06	8.04955e+06	6.55787e+06	8.09381e+06
Rv1165	typA	1	8559220	8.53551e+06	9.64525e+06	7.64826e+06	7.53106e+06	6.50543e+06	7.08668e+06	8.21507e+06	5.35598e+06	8.42464e+06	8.51198e+06	6.7424e+06		7.42932e+06	7.13014e+06	7.551e+06	8.00637e+06	7.83716e+06	7.4845e+06	9.58078e+06	9.53676e+06	7.95922e+06	9.07484e+06	8.52196e+06	1.01172e+07	6.71206e+06	1.06428e+07	9.8216e+06	9.90513e+06	8.9244e+06
Rv1170	mshB	1		1.9283e+07		1.9908e+07	1.70444e+07	1.81562e+07	2.0145e+07	1.84939e+07	2.2717e+07	1.86713e+07	1.67268e+07	2.25773e+07	1.96725e+07	1.93215e+07	1.7605e+07	2.02103e+07	1.95923e+07	1.84035e+07	2.06325e+07	1.84631e+07	1.5941e+07	2.12885e+07	1.88996e+07	2.05898e+07	1.82254e+07		1.95818e+07	1.86156e+07	2.14308e+07	1.95908e+07
Rv1175c	fadH	8	3.87338e+07	4.03221e+07	3.79257e+07	4.11753e+07	3.95895e+07	4.17304e+07	4.13225e+07	3.90071e+07	4.25223e+07	4.30876e+07	4.14004e+07	4.09926e+07	3.24893e+07	36348300	3.29419e+07	1.95757e+07	2.17292e+07	2.09526e+07	1.91506e+07	1.79912e+07	8.38648e+06	7.0735e+06	7.5506e+06	1.79076e+07	8.15125e+06	1.80924e+07	9.17299e+06	1.61754e+07	5.14464e+06	8.36288e+06
Rv1177	fdxC	5	1.56988e+08	1.46841e+08	1.40025e+08	1.35458e+08	1.41419e+08	1.43892e+08	1.27635e+08	1.34394e+08	1.35433e+08	1.32104e+08	1.30109e+08	1.2798e+08	7.2642e+07	7.08755e+07	7.61656e+07	3.03784e+07	2.91925e+07	2.61158e+07	1.22541e+07	2.19187e+07	2.10746e+07	1.61148e+07	2.01387e+07	1.70897e+07	1.33249e+07	1.31896e+07	1.61385e+07	1.25158e+07	1.18591e+07	1.91195e+07
Rv1178		2	19006390	1.87733e+07	2.10429e+07	2.16885e+07	1.86703e+07	2.30264e+07	2.1979e+07	1.8694e+07	2.27769e+07	1.98652e+07	1.95414e+07	2.02519e+07	2.09513e+07	1.79759e+07	1.95395e+07	1.95547e+07	1.75033e+07	2.01775e+07	1.89506e+07	1.96949e+07	1.73527e+07	1.3646e+07	1.68319e+07	2.11635e+07	1.75541e+07	2.51736e+07	1.81392e+07	1.17132e+07	1.73232e+07	1.78125e+07
Rv1179c		3	11259370	1.31532e+07	2.33506e+07	1.60508e+07	1.44335e+07	2.44385e+07	1.57755e+07	1.27815e+07	2.15729e+07	1.77156e+07	1.35191e+07	1.73091e+07	1.82628e+07	1.86339e+07	2.07918e+07	1.537e+07	1.49568e+07	1.37376e+07	1.60959e+07	2.08799e+07	1.495e+07	1.95873e+07	2.09425e+07	1.36677e+07	1.87868e+07	2.71682e+07	2.02948e+07	2.27788e+07	1.73645e+07	1.99371e+07
Rv1180	pks3	13	95380568	8.53453e+07	8.99691e+07	7.55082e+07	8.72244e+07	6.76654e+07	8.55009e+07	9.30649e+07	5.777e+07	8.28843e+07	9.02112e+07	6.71708e+07	7.72467e+07	8.66329e+07	7.34509e+07	7.34073e+07	8.95233e+07	8.62746e+07	8.34912e+07	8.65742e+07	7.08374e+07	6.95527e+07	8.50671e+07	7.40863e+07	6.81635e+07	6.06461e+07	7.1891e+07	6.30901e+07	5.80019e+07	6.6537e+07
Rv1181	pks4	50	1.73077e+08	1.59543e+08	1.66976e+08	1.52582e+08	1.76691e+08	1.48418e+08	1.63407e+08	1.70996e+08	1.48457e+08	1.60585e+08	1.77717e+08	1.4832e+08	1.53345e+08	1.79414e+08	1.35959e+08	1.53912e+08	1.71662e+08	1.50396e+08	1.50657e+08	1.66796e+08	1.43092e+08	1.48602e+08	1.59906e+08	1.35491e+08	1.3374e+08	1.40925e+08	1.38049e+08	1.18618e+08	1.09973e+08	1.24006e+08
Rv1182	papA3	4	3.12058e+07	2.94163e+07	2.9066e+07	3.0506e+07	2.68783e+07	2.79156e+07	2.75454e+07	2.79224e+07	2.58315e+07	2.65784e+07	2.65372e+07	2.70845e+07	2.4988e+07	2.32887e+07	2.31488e+07	1.98898e+07	2.01457e+07	1.96025e+07	1.7258e+07	1.70646e+07	1.50907e+07	1.70059e+07	1.5568e+07	1.61671e+07	1.12622e+07	1.24064e+07	1.09523e+07	7.97209e+06	8.50565e+06	8.2544e+06
Rv1184c		1	27074700	2.11222e+07	2.13636e+07	1.57764e+07	1.97892e+07	1.43144e+07	1.66448e+07	1.92022e+07	1.56647e+07	1.76876e+07	2.15236e+07	1.31417e+07	1.62788e+07	2.29631e+07	1.24809e+07	1.58737e+07	2.31805e+07	1.36226e+07	1.51319e+07	1.91226e+07	1.43912e+07	1.62207e+07	2.05967e+07	1.5174e+07	2.11157e+07	1.91301e+07	1.88358e+07	2.04167e+07	1.49514e+07	1.7261e+07
Rv1185c	fadD21	16	8.7528e+07	9.23275e+07	8.97216e+07	8.88312e+07	7.97351e+07	8.9515e+07	9.35873e+07	8.29174e+07	9.89464e+07	9.42873e+07	8.08875e+07	9.08052e+07	9.61011e+07	6.04611e+07	7.62093e+07	8.80032e+07	8.52229e+07	8.45497e+07	8.78598e+07	7.32979e+07	7.23826e+07	7.99449e+07	5.85445e+07	8.04351e+07	5.29363e+07	8.20318e+07	5.48488e+07	5.88053e+07	5.77438e+07	4.91533e+07
Rv1191		3		5.13784e+07	6.6263e+07	1.71161e+07	1.69892e+07					1.70847e+07	1.87093e+07		1.82168e+07	1.73029e+07	1.8362e+07	1.4075e+07	1.87728e+07			2.12446e+07	1.7062e+07		2.11209e+07	1.64016e+07	1.97259e+07	1.99857e+07	2.30592e+07			2.39344e+07
Rv1192		4	53601800	4.61935e+07	6.07491e+07	4.53778e+07	4.7783e+07	4.93285e+07	4.7515e+07	5.13563e+07	3.37528e+07	4.65625e+07	4.53596e+07	4.766e+07	4.40684e+07	4.71249e+07	4.67653e+07	4.41738e+07	4.46306e+07	4.8835e+07	3.97764e+07	4.36254e+07	4.63059e+07	3.70601e+07	3.56936e+07	4.23598e+07	3.97192e+07	3.19839e+07	4.20879e+07	3.71646e+07	3.22258e+07	4.58306e+07
Rv1193	fadD36	7	3.15273e+07	2.73604e+07	2.60859e+07	3.00055e+07	2.87677e+07	2.71986e+07	3.17059e+07	2.77797e+07	3.13752e+07	2.95778e+07	2.88446e+07	3.21403e+07	3.31256e+07	3.04761e+07	2.94591e+07	2.64287e+07	2.92073e+07	3.10363e+07	2.67345e+07	3.24734e+07	2.95423e+07	3.1786e+07	3.01887e+07	3.3046e+07	3.37022e+07	2.69876e+07	3.12053e+07	3.04939e+07	3.25548e+07	2.87354e+07
Rv1194c		3	2.64208e+07	2.62377e+07	2.8634e+07	2.87172e+07	2.60986e+07	3.22756e+07	2.79185e+07	2.23416e+07	3.20021e+07	2.90387e+07	2.95965e+07	3.19942e+07	2.81312e+07	2.89064e+07	2.66116e+07	2.19176e+07	2.69525e+07	2.32465e+07	2.9173e+07	2.13993e+07	2.00895e+07	2.1449e+07	2.59688e+07	2.34806e+07	2.77726e+07	3.01237e+07	2.88288e+07	2.67273e+07	2.09582e+07	1.96232e+07
Rv1201c	dapD	15	96105200	1.18428e+08	1.22518e+08	1.23012e+08	1.26159e+08	1.20804e+08	1.23237e+08	1.25296e+08	9.94537e+07	1.36597e+08	1.27659e+08	1.21437e+08	1.20239e+08	1.13546e+08	1.3225e+08	1.3449e+08	1.35384e+08	1.48145e+08	1.31452e+08	1.28271e+08	1.36465e+08	1.36585e+08	1.26648e+08	1.34559e+08	1.17797e+08	1.17624e+08	1.36483e+08	1.13299e+08	1.37562e+08	1.34847e+08
Rv1202	dapE	3	12650000	2.58629e+07	2.7384e+07	2.08142e+07	2.01679e+07	2.44232e+07	2.28857e+07	2.70902e+07	3.14532e+07	1.76813e+07	2.38128e+07	2.08849e+07	2.59207e+07	2.23775e+07	2.87345e+07	2.65775e+07	2.9266e+07	2.77978e+07	2.12975e+07	2.16008e+07	2.73417e+07	2.13357e+07	2.09833e+07	2.18316e+07	2.24423e+07	2.97684e+07	2.58802e+07	2.21536e+07	2.63287e+07	2.77036e+07
Rv1206	fadD6	10	4.63955e+07	4.72191e+07	5.01009e+07	4.56042e+07	4.30363e+07	4.71771e+07	4.4897e+07	4.62173e+07	4.42749e+07	4.40656e+07	4.51759e+07	4.52046e+07	4.5262e+07	4.67597e+07	4.2846e+07	4.05846e+07	4.34798e+07	4.43887e+07	4.60175e+07	4.64192e+07	4.16848e+07	4.51153e+07	4.436e+07	4.62686e+07	4.16057e+07	4.9095e+07	4.59811e+07	4.07633e+07	3.92027e+07	4.353e+07
Rv1207	folP2	1	9610900	9.7941e+06	9.55258e+06	1.03266e+07	1.02241e+07	9.20418e+06	1.07088e+07	9.47884e+06	1.11176e+07	1.05295e+07	9.62185e+06	1.06297e+07	1.06357e+07	9.18716e+06	9.72901e+06	1.1445e+07	1.13927e+07	9.96257e+06	9.59665e+06	1.01651e+07	1.02124e+07	9.73985e+06	8.96482e+06	8.19278e+06	7.20627e+06	6.41455e+06	7.76276e+06	6.42255e+06	6.52689e+06	7.04443e+06
Rv1209		1	26749300	2.66226e+07	2.70546e+07	2.45866e+07	2.45288e+07	2.29296e+07	2.57572e+07	2.41319e+07	1.84135e+07	2.47901e+07	2.70742e+07	2.43276e+07	2.3999e+07	2.15331e+07	2.03361e+07	2.94409e+07	2.34137e+07	2.16901e+07	2.24072e+07	2.40252e+07	2.11024e+07	2.27836e+07	2.1505e+07	2.18059e+07	2.11038e+07	2.12911e+07	2.25948e+07	2.15004e+07	2.05886e+07	2.30929e+07
Rv1211		6	8.01229e+08	8.29249e+08	8.30772e+08	7.42541e+08	7.20047e+08	9.70591e+08	6.84717e+08	7.14898e+08	9.60892e+08	7.34081e+08	7.09821e+08	9.16902e+08	7.59479e+08	7.14591e+08	7.72335e+08	8.32059e+08	7.69681e+08	6.90505e+08	7.70453e+08	7.03294e+08	6.20633e+08	7.64145e+08	8.0555e+08	9.01951e+08	8.54469e+08	8.34126e+08	7.142e+08	1.04857e+09	8.89974e+08	8.84708e+08
Rv1215c		2	23339500	2.20911e+07	2.00762e+07	2.15483e+07	2.26702e+07	1.92965e+07	2.29183e+07		2.2074e+07	2.3077e+07	2.34525e+07	2.09985e+07	1.96084e+07	2.50994e+07	2.1833e+07	1.9061e+07	2.21945e+07	2.15831e+07	1.93131e+07	2.41976e+07	2.00521e+07	2.55136e+07	2.26332e+07	2.12858e+07	2.58298e+07	2.97587e+07	2.28412e+07	2.3192e+07	2.41263e+07	2.26032e+07
Rv1217c		1	52009500	4.51728e+07	4.6206e+07	5.39343e+07	4.66981e+07	4.64679e+07	5.48778e+07	4.62444e+07	4.4876e+07	4.93777e+07	5.19914e+07	4.81227e+07	4.65113e+07	5.63768e+07	4.24542e+07	5.49613e+07	5.13861e+07	5.46566e+07	5.40481e+07	4.4589e+07	5.04803e+07	4.9943e+07	4.51755e+07	5.29578e+07	4.9702e+07	5.24355e+07	5.41839e+07	4.40004e+07	4.67863e+07	3.41788e+07
Rv1218c		19	165755872	1.82208e+08	2.02147e+08	1.61019e+08	1.60891e+08	1.6319e+08	1.63914e+08	1.65496e+08	1.64309e+08	1.74509e+08	1.69875e+08	1.57569e+08	1.7178e+08	1.5848e+08	1.4617e+08	1.67605e+08	2.043e+08	1.62354e+08	1.97311e+08	1.70964e+08	1.7851e+08	1.78794e+08	1.63806e+08	1.68271e+08	1.8982e+08	1.99821e+08	1.92864e+08	1.73093e+08	1.86025e+08	1.96278e+08
Rv1219c		2	7.136e+06	7.61803e+06	6.64735e+06	8.41415e+06	6.09925e+06	3.56764e+06	8.26271e+06	7.43376e+06	9.08351e+06	8.65226e+06	3.18387e+06	6.29739e+06	8.17785e+06	9.06339e+06	2.64662e+06	7.89339e+06	8.44379e+06	7.71794e+06	9.84086e+06	8.26457e+06	2.86242e+06	5.61283e+06	6.60891e+06	7.18712e+06	4.18254e+06	5.89825e+06	4.18684e+06	7.33343e+06	8.87968e+06	4.67171e+06
Rv1220c		5	41697600	3.76376e+07	3.80215e+07	3.95269e+07	4.08273e+07	3.64184e+07	4.15326e+07	3.9061e+07	3.42541e+07	4.16775e+07	3.99785e+07	3.69063e+07	3.66818e+07	4.23181e+07	3.81919e+07	3.04428e+07	3.96709e+07	3.92891e+07	4.0239e+07	3.76499e+07	3.96386e+07	4.12289e+07	4.19935e+07	4.02501e+07	4.16947e+07	4.12634e+07	4.04378e+07	3.96328e+07	4.35238e+07	3.77014e+07
Rv1223	htrA	14	74303400	7.35527e+07	7.28073e+07	6.79948e+07	6.64683e+07	7.62323e+07	7.34395e+07	6.84824e+07	7.02154e+07	7.12934e+07	7.16237e+07	7.4129e+07	7.98221e+07	7.07238e+07	7.02909e+07	7.26657e+07	7.25126e+07	7.43432e+07	6.8652e+07	7.99181e+07	7.97606e+07	7.44288e+07	6.83642e+07	7.94839e+07	7.32251e+07	7.37558e+07	7.37004e+07	6.74885e+07	7.55944e+07	6.96646e+07
Rv1225c		1	3342260	4.2864e+06	3.40029e+06	4.13438e+06		3.65884e+06	4.25076e+06	3.75614e+06	3.61712e+06	3.78336e+06	3.96842e+06	3.45471e+06	4.16787e+06	3.39805e+06		3.81186e+06	3.41745e+06	3.27574e+06	3.27814e+06	4.42382e+06		3.96134e+06	3.9855e+06	4.12096e+06	4.21857e+06	3.08684e+06	3.76341e+06	4.41435e+06	3.91277e+06	3.59002e+06
Rv1229c	mrp	6	3.01208e+07	2.93619e+07	2.90389e+07	2.83352e+07	2.80793e+07	2.92434e+07	2.43718e+07	2.69102e+07	3.04003e+07	2.67546e+07	2.53645e+07	3.36504e+07	3.78313e+07	2.40334e+07	2.34316e+07	2.60168e+07	2.85698e+07	2.40817e+07	2.60039e+07	3.09622e+07	2.2731e+07	2.64532e+07	2.18693e+07	2.85728e+07	2.20677e+07	3.59082e+07	2.64956e+07	2.74357e+07	2.1291e+07	2.02326e+07
Rv1232c		5	32075500	3.10434e+07	3.20311e+07	2.92058e+07	3.07699e+07	2.84733e+07	2.95881e+07	2.99269e+07	2.75787e+07	3.17156e+07	3.27502e+07	2.99236e+07	2.7635e+07	3.1161e+07	3.09528e+07	2.86049e+07	3.02201e+07	2.97799e+07	2.92708e+07	3.01407e+07	2.65769e+07	3.07656e+07	3.01227e+07	2.93224e+07	2.98231e+07	2.87124e+07	3.08843e+07	3.12503e+07	2.81277e+07	2.9014e+07
Rv1234		1	32774600	2.74061e+07	2.58448e+07	2.85451e+07	3.03959e+07	1.96163e+07	2.92593e+07	2.79078e+07	1.24182e+07	3.24022e+07	2.89164e+07	2.19611e+07	2.29929e+07	3.22965e+07	2.65078e+07	2.75603e+07	2.9134e+07	2.7265e+07	2.88373e+07	2.65091e+07	3.24319e+07	3.23782e+07	3.40306e+07	2.39649e+07	3.20083e+07	1.31508e+07	3.32539e+07	2.49143e+07	3.06477e+07	2.92954e+07
Rv1238	sugC	3	32402150	2.55421e+07	2.83343e+07	3.06967e+07	2.08007e+07	2.19524e+07	3.52633e+07	3.64101e+07	3.10795e+07	3.80729e+07	3.59136e+07	2.94486e+07	3.15569e+07	3.40206e+07	3.59679e+07	3.40498e+07	3.55617e+07	2.55269e+07	2.35919e+07	2.59355e+07	2.51828e+07	3.41484e+07	1.8401e+07	3.17778e+07	2.95977e+07	3.48524e+07	2.24157e+07	2.39473e+07	2.15984e+07	2.02877e+07
Rv1239c	corA	1	13727400	1.09399e+07	1.1381e+07	1.18902e+07	1.1737e+07	9.42733e+06	1.21837e+07	1.18557e+07	7.36208e+06	1.32298e+07	1.22915e+07	9.42594e+06	1.0178e+07	1.34384e+07	1.10491e+07	1.05676e+07	1.02077e+07	1.11883e+07	1.03732e+07	9.97898e+06	1.06437e+07	1.08777e+07	1.23176e+07	9.75088e+06	1.00329e+07	7.16609e+06	9.39775e+06	8.51501e+06	8.84167e+06	9.36606e+06
Rv1240	mdh	22	3.94542e+08	5.15368e+08	3.95451e+08	4.96289e+08	4.80311e+08	5.06722e+08	5.00594e+08	4.95792e+08	5.02626e+08	5.04135e+08	3.69197e+08	5.57363e+08	4.61929e+08	4.35808e+08	5.05156e+08	5.07433e+08	4.57661e+08	5.14033e+08	5.24367e+08	4.18835e+08	5.18472e+08	5.23237e+08	4.89542e+08	5.01256e+08	4.40036e+08	5.45353e+08	3.99987e+08	4.77591e+08	4.79364e+08	5.18609e+08
Rv1245c		3	5.02326e+07	4.29496e+07	4.80286e+07	4.59835e+07	4.62753e+07	4.03863e+07	4.09806e+07	5.01109e+07	4.47932e+07	3.52215e+07	5.11669e+07	4.48575e+07	3.81183e+07	5.76033e+07	3.60967e+07	4.0555e+07	4.9783e+07	4.22221e+07	4.12e+07	5.25746e+07	4.43715e+07	4.51734e+07	5.39175e+07	4.02219e+07	4.70045e+07	4.74238e+07	5.45465e+07	5.06561e+07	5.85909e+07	5.02212e+07
Rv1248c		49	129624732	1.20464e+08	1.19104e+08	1.45112e+08	1.11474e+08	1.39391e+08	1.23611e+08	1.14218e+08	1.55737e+08	1.33823e+08	1.16835e+08	1.4893e+08	1.30206e+08	1.36533e+08	1.20361e+08	1.37191e+08	1.46401e+08	1.43845e+08	1.43035e+08	1.16646e+08	1.27045e+08	1.38121e+08	1.13991e+08	1.41049e+08	1.25186e+08	1.42251e+08	1.31216e+08	1.08915e+08	1.28178e+08	1.08057e+08
Rv1257c		4	9.09145e+06	9.61044e+06	9.52718e+06	1.03993e+07	1.09348e+07	1.04415e+07	1.28159e+07	1.0714e+07	1.56287e+07	6.93389e+06	1.1984e+07	7.63743e+06	1.07439e+07	1.25903e+07	1.60023e+07	1.04688e+07	1.51095e+07	1.01275e+07	1.26196e+07	1.21161e+07	1.09171e+07	1.26443e+07	1.16182e+07	1.07277e+07	1.15017e+07	7.35149e+06	1.03258e+07	1.18905e+07	1.09442e+07	1.26845e+07
Rv1258c		1	11195800	1.51849e+07	6.47597e+06	3.44089e+07	1.74963e+07		3.55556e+07	1.79801e+07	5.80564e+07	2.88808e+07	1.63345e+07	5.34829e+07	6.21695e+07	2.40205e+07	4.53432e+07	2.91355e+07	2.47293e+07	2.6457e+07	4.94147e+07	3.78029e+07	3.79316e+07	4.14415e+07	2.18283e+07	4.64056e+07	4.15639e+07	4.65725e+06	4.58539e+07	7.21812e+07	4.33786e+07	4.24657e+07
Rv1260		5	5.07524e+07	3.86672e+07	3.90119e+07	4.32943e+07	4.55714e+07	3.91511e+07	4.2364e+07	4.0852e+07	3.12102e+07	4.0338e+07	4.64358e+07	4.2781e+07	3.27644e+07	4.1381e+07	3.44928e+07	3.64666e+07	4.31994e+07	4.29882e+07	3.18841e+07	4.53392e+07	4.96417e+07	4.69571e+07	3.99581e+07	4.63265e+07	4.51682e+07	3.08464e+07	5.04533e+07	4.44782e+07	4.14448e+07	4.83521e+07
Rv1261c		9	53555200	5.05625e+07	5.00055e+07	5.02415e+07	4.68259e+07	4.50475e+07	5.03309e+07	4.61514e+07	4.6776e+07	5.07177e+07	4.9466e+07	4.79932e+07	4.94055e+07	6.17608e+07	4.9396e+07	4.82108e+07	5.19876e+07	4.80748e+07	4.98288e+07	5.11847e+07	5.09603e+07	5.53143e+07	5.38629e+07	4.92126e+07	5.54628e+07	5.86518e+07	6.85699e+07	5.00778e+07	5.44922e+07	5.385e+07
Rv1263	amiB2	2	4040990	3.02416e+06	2.60099e+06		3.3294e+06	2.3525e+06			3.84749e+06	5.08168e+06	5.05395e+06		4.50407e+06	4.01796e+06	3.13595e+06	2.97044e+06	4.05209e+06	2.36084e+06	3.88665e+06		4.26968e+06	3.56242e+06	4.19231e+06	2.66619e+06	4.43752e+06	1.54271e+06		3.28854e+06	2.76269e+06
Rv1265		1	18078300	1.96089e+07	1.95772e+07	1.68746e+07	2.70988e+07	1.8713e+07	2.08653e+07	2.38201e+07	2.30546e+07	1.72525e+07	2.59076e+07	2.3816e+07	1.79311e+07	2.35418e+07	1.90748e+07	2.15525e+07	2.65872e+07	1.7961e+07	1.99549e+07	3.19378e+07	2.08285e+07	2.06158e+07	2.49396e+07	2.20376e+07	2.83891e+07	3.61815e+07	2.91477e+07	3.02359e+07	2.66276e+07	4.53622e+07
Rv1266c	pknH	8	35724400	3.31416e+07	3.33642e+07	3.56023e+07	3.55522e+07	3.14401e+07	3.74582e+07	3.59078e+07	3.28154e+07	36348300	3.4859e+07	3.37883e+07	3.7422e+07	3.91621e+07	3.35493e+07	3.32044e+07	3.57205e+07	3.3152e+07	3.65503e+07	3.63657e+07	3.6067e+07	3.71221e+07	3.7436e+07	3.70581e+07	4.1048e+07	3.8338e+07	3.92584e+07	4.09272e+07	3.82624e+07	3.72998e+07
Rv1267c	embR	1	23567000	2.5074e+07	2.23124e+07	2.64833e+07	3.04563e+07	2.72091e+07	2.61859e+07	2.8881e+07	3.2415e+07	2.43668e+07	2.8395e+07	2.50768e+07	2.45852e+07	2.83106e+07	2.96115e+07	2.94321e+07	3.12422e+07	2.98445e+07	2.5608e+07	2.62014e+07	2.93699e+07	2.39358e+07	2.71884e+07	2.84088e+07	2.8723e+07	3.34241e+07	2.53086e+07	2.87198e+07	2.79577e+07	3.0164e+07
Rv1269c		2	69102750	6.34356e+07	6.67782e+07	6.03384e+07	6.40218e+07	7.20115e+07	6.03885e+07	6.97473e+07	7.6444e+07	6.04793e+07	6.96931e+07	5.41274e+07	6.43086e+07	7.05668e+07	7.07926e+07	7.0257e+07	7.41409e+07	6.80894e+07	8.30042e+07	7.35433e+07	9.35759e+07	7.54635e+07	6.6238e+07	7.35403e+07	7.8191e+07	8.55572e+07	6.77991e+07	1.0706e+08	8.6555e+07	7.78995e+07
Rv1270c	lprA	3	29457850	1.08407e+08	3.31565e+07	1.11514e+08	2.91523e+07	2.59925e+07	2.74654e+07	2.21792e+07	2.29221e+07	2.92335e+07	1.22159e+08	2.44799e+07	2.33169e+07	9.18068e+07	1.03228e+08	1.4973e+08	2.67352e+07	1.13706e+08	2.30659e+07	1.24294e+08	1.02758e+08	1.26058e+08	1.18178e+08	7.97792e+07	9.2187e+07	9.47534e+07	3.28278e+07	1.13265e+08	2.41214e+07	8.32426e+07
Rv1274	lprB	2	5.97704e+07	5.79117e+07	5.83065e+07	4.86479e+07	5.52804e+07	5.2102e+07	5.42084e+07	6.02611e+07		5.26911e+07	5.77463e+07	6.28117e+07	5.23741e+07	5.62227e+07	5.7042e+07	5.91681e+07	5.19604e+07	6.26131e+07	5.45998e+07	5.74199e+07	5.39545e+07	5.89513e+07	5.69494e+07	6.33041e+07	5.62484e+07	6.14795e+07	6.40552e+07	5.30984e+07	5.64594e+07	5.80993e+07
Rv1275	lprC	3	52676800	5.46038e+07	5.5197e+07	5.41958e+07	5.19325e+07	6.00244e+07	5.40187e+07	5.91177e+07	5.822e+07	5.36195e+07	5.40881e+07	6.29047e+07	5.96195e+07	5.66004e+07	5.76552e+07	5.55001e+07	5.13673e+07	5.93391e+07	5.29787e+07	5.40299e+07	5.51018e+07	5.30702e+07	5.33259e+07	5.88729e+07	5.49593e+07	5.69276e+07	5.65353e+07	5.31479e+07	5.23554e+07	5.92915e+07
Rv1276c		3	24054250	2.93081e+07	2.3926e+07	2.2082e+07	2.22113e+07	2.66859e+07	2.03525e+07	2.23117e+07	2.61412e+07	2.31637e+07	2.72539e+07	2.42625e+07	2.50487e+07	2.28051e+07	2.28652e+07	2.42449e+07	2.47142e+07	2.46872e+07	2.07532e+07	2.47184e+07	2.49491e+07	2.30743e+07	2.37111e+07	2.14524e+07	2.24511e+07	2.98573e+07	2.09872e+07	2.47033e+07	2.24384e+07	2.74855e+07
Rv1281c	oppD	2	14114700	1.41122e+07	1.46611e+07	1.52784e+07	1.49664e+07	1.76757e+07	1.55931e+07	1.46672e+07	1.49483e+07	1.61676e+07	1.61598e+07	1.4942e+07	1.51485e+07	1.56623e+07	1.5098e+07	1.44013e+07	1.79311e+07	1.44027e+07	1.51593e+07	1.57111e+07	1.47524e+07	1.62337e+07	1.5685e+07	1.4712e+07	1.67949e+07	1.49345e+07	1.58766e+07	1.52291e+07	1.46115e+07	1.67987e+07
Rv1284	canA	10	149092000	1.45101e+08	1.18931e+08	1.63503e+08	1.45582e+08	1.39242e+08	1.14771e+08	1.41613e+08	1.24796e+08	1.27237e+08	1.50249e+08	1.32305e+08	1.32202e+08	1.40073e+08	1.25559e+08	1.06905e+08	1.52721e+08	1.34394e+08	1.36714e+08	1.51541e+08	1.40802e+08	1.38988e+08	1.40303e+08	1.48133e+08	1.54685e+08	1.57162e+08	1.41663e+08	1.80812e+08	1.57559e+08	1.49584e+08
Rv1287		1	13589800	1.26337e+07	1.0964e+07	1.26339e+07	1.41021e+07	9.4469e+06	1.35668e+07	1.19669e+07	6.89588e+06	1.55387e+07	1.16209e+07		1.07017e+07	1.29089e+07	1.31634e+07		1.22706e+07	1.21216e+07	1.38937e+07			2.06593e+07
Rv1289		1		4.8404e+07	4.75898e+07	5.03607e+07	4.95508e+07	4.86536e+07	5.39698e+07	4.82638e+07	5.20713e+07	5.56055e+07	4.94998e+07	5.48019e+07	4.08801e+07	4.60333e+07	5.22582e+07	4.55842e+07	5.09568e+07	4.49391e+07	5.24431e+07	4.82832e+07	4.31174e+07	4.82898e+07	4.22191e+07	4.61893e+07	4.88414e+07	4.40971e+07	4.45778e+07	4.77854e+07	4.52354e+07	4.62389e+07
Rv1292	argS	7	1.72037e+07	3.12273e+07	2.63188e+07	3.06683e+07	1.56134e+07	2.71906e+07	3.03096e+07	2.85038e+07	2.60465e+07	2.9501e+07	3.05079e+07	2.78877e+07	1.41057e+07	2.85076e+07	3.13381e+07	3.19255e+07	3.08674e+07	2.99732e+07	3.07013e+07	3.05571e+07	3.19801e+07	1.71744e+07	3.06971e+07	2.78748e+07	2.50447e+07	2.50502e+07	2.87622e+07	2.62673e+07	1.877e+07	3.0467e+07
Rv1293	lysA	5	12422060	1.13862e+07	1.0088e+07	1.3611e+07	1.24252e+07	9.546e+06	3.36033e+07	1.24107e+07	3.39566e+07	1.4036e+07	3.03984e+07	3.23431e+07	1.51266e+07	1.45449e+07	1.29333e+07	2.98847e+07	1.28896e+07	1.16845e+07	1.39659e+07	4.52343e+07	3.75098e+07	1.45256e+07	1.25654e+07	3.79144e+07	3.67088e+07	1.1297e+07	3.0262e+07	1.33925e+07	1.24048e+07	1.10733e+07
Rv1294	thrA	13	1.03881e+08	1.00949e+08	1.04021e+08	1.10258e+08	1.0331e+08	1.13103e+08	1.0964e+08	1.03751e+08	1.16905e+08	1.10656e+08	1.08195e+08	1.17965e+08	1.12555e+08	1.08852e+08	1.04038e+08	1.03987e+08	1.0751e+08	1.06783e+08	1.09526e+08	1.09095e+08	1.09355e+08	1.11662e+08	1.02665e+08	1.15765e+08	1.10498e+08	1.12775e+08	1.10543e+08	1.1155e+08	1.10194e+08	1.012e+08
Rv1295	thrC	10	70369968	8.02287e+07	6.87059e+07	8.81785e+07	7.23314e+07	7.69233e+07	7.75074e+07	8.17816e+07	9.63621e+07	7.7883e+07	7.26198e+07	7.59007e+07	7.5087e+07	7.38699e+07	7.71062e+07	8.52084e+07	7.16392e+07	7.67316e+07	7.7209e+07	7.91037e+07	7.21395e+07	8.0408e+07	6.88524e+07	7.60833e+07	7.00794e+07	7.60539e+07	7.77966e+07	6.54953e+07	7.02315e+07	6.8619e+07
Rv1296	thrB	2	26822100	2.58113e+07	2.54754e+07	2.6469e+07	2.55493e+07	2.81254e+07	2.61374e+07	2.44054e+07	2.31735e+07	2.84532e+07	2.4682e+07	2.87179e+07	2.4835e+07	2.4012e+07	2.81497e+07	2.54417e+07	3.0111e+07	2.86749e+07	2.64119e+07	2.36289e+07	2.12282e+07	2.37438e+07	2.53327e+07	2.80398e+07	2.5114e+07	3.01293e+07	2.45029e+07	2.95021e+07	2.62914e+07	2.63922e+07
Rv1297	rho	19	1.51067e+08	1.85229e+08	1.6213e+08	1.72864e+08	1.70679e+08	1.6243e+08	1.74579e+08	1.49352e+08	1.79954e+08	1.81675e+08	1.64611e+08	1.75468e+08	1.79167e+08	1.71175e+08	1.62089e+08	1.70039e+08	1.60438e+08	1.63213e+08	1.65541e+08	1.73822e+08	1.67589e+08	1.69966e+08	1.67617e+08	1.64334e+08	1.54535e+08	1.64148e+08	1.59413e+08	1.41531e+08	1.41932e+08	1.62509e+08
Rv1298	rpmE	3	74935300	4.53381e+07	4.75718e+07	7.95283e+07	6.75475e+07	5.69168e+07	7.66338e+07	6.47876e+07	7.37734e+07	6.57907e+07	6.70515e+07	7.58286e+07	6.90682e+07	8.5029e+07	6.8356e+07	5.8142e+07	7.11828e+07	5.29794e+07	7.73103e+07	7.66191e+07	5.86595e+07	5.61624e+07	7.33029e+07	5.48692e+07	6.9107e+07	6.07585e+07	7.90656e+07	7.89792e+07	8.40733e+07	7.72885e+07
Rv1299	prfA	2	4347020	5.22343e+06	1.98408e+06	4.96567e+06	4.0856e+06	1.88869e+06	5.33597e+06	4.48087e+06	9.06693e+06	7.6594e+06	3.88767e+06	4.7994e+06	9.53825e+06	5.37099e+06	5.2988e+06	4.17443e+06	4.38294e+06	4.42492e+06	5.75783e+06	4.85453e+06	6.35369e+06	6.02068e+06	4.74569e+06	5.12693e+06	7.86e+06	1.82396e+06	6.38807e+06	5.79822e+06	4.15632e+06	4.62301e+06
Rv1301		4	1.79316e+07	1.83976e+07	2.47951e+07	1.92734e+07	2.13757e+07	2.31927e+07	2.7819e+07	2.90611e+07	2.16814e+07	2.00901e+07	2.13683e+07	2.16729e+07	1.58185e+07	1.97218e+07	2.26428e+07	2.30441e+07	2.18865e+07	2.88459e+07	1.90854e+07	2.49933e+07	2.7034e+07	2.51259e+07	2.14312e+07	1.90499e+07	2.098e+07	2.30185e+07	2.03814e+07	2.18269e+07	2.05822e+07	2.31382e+07
Rv1304	atpB	1	55672300		4.98101e+07		5.57819e+07	4.64173e+07	5.59173e+07	5.6831e+07	4.44461e+07		6.12486e+07	5.07877e+07	4.72258e+07	7.76711e+07			6.34892e+07	7.28985e+07	5.64233e+07	5.05881e+07	7.35086e+07	6.64009e+07				3.56229e+07	6.82363e+07	4.92024e+07		5.35367e+07
Rv1306	atpF	9	1.53053e+08	1.54463e+08	1.38813e+08	1.48029e+08	1.35284e+08	1.49174e+08	1.44114e+08	1.33336e+08	1.53271e+08	1.41872e+08	1.43194e+08	1.42126e+08	1.48811e+08	1.53259e+08	1.60803e+08	1.44323e+08	1.44497e+08	1.31082e+08	1.39541e+08	1.52722e+08	1.50698e+08	1.49204e+08	1.45549e+08	1.5275e+08	1.53171e+08	1.52911e+08	1.57403e+08	1.37518e+08	1.56545e+08	1.44599e+08
Rv1307	atpH	19	1.71861e+08	1.62124e+08	1.68585e+08	1.56383e+08	1.65433e+08	1.50928e+08	1.61022e+08	1.69813e+08	1.49587e+08	1.65639e+08	1.72085e+08	1.49779e+08	1.52677e+08	1.63733e+08	1.61892e+08	1.70502e+08	1.82554e+08	1.7718e+08	1.75421e+08	1.78867e+08	1.67131e+08	1.65968e+08	1.86825e+08	1.6362e+08	1.81045e+08	1.5895e+08	1.85844e+08	1.92973e+08	1.90286e+08	2.01735e+08
Rv1308	atpA	36	5.50973e+08	5.49905e+08	5.5033e+08	5.3195e+08	5.46584e+08	5.68331e+08	5.17856e+08	5.443e+08	5.65346e+08	5.44996e+08	5.70465e+08	5.55977e+08	5.06883e+08	5.34845e+08	5.46163e+08	5.09838e+08	5.78484e+08	5.4838e+08	5.54276e+08	5.91187e+08	5.24811e+08	5.17811e+08	5.69585e+08	5.61869e+08	5.76101e+08	6.24324e+08	6.13224e+08	5.81599e+08	5.83878e+08	6.29209e+08
Rv1309	atpG	18	2.4847e+08	2.70106e+08	2.53381e+08	2.75195e+08	2.70043e+08	2.71406e+08	2.88729e+08	2.69224e+08	2.86174e+08	2.80599e+08	2.78173e+08	2.81112e+08	2.50736e+08	2.94859e+08	2.80953e+08	2.61739e+08	2.75674e+08	2.6901e+08	2.73547e+08	2.81362e+08	2.65615e+08	2.8519e+08	2.83666e+08	2.79966e+08	2.76608e+08	2.96505e+08	2.70065e+08	2.72938e+08	2.8963e+08	2.89197e+08
Rv1310	atpD	31	7.87592e+08	7.91012e+08	7.94003e+08	6.86671e+08	7.94796e+08	8.23091e+08	8.12192e+08	8.03472e+08	7.72663e+08	8.18035e+08	7.99941e+08	8.1483e+08	7.23542e+08	8.00739e+08	8.52931e+08	7.93105e+08	8.93681e+08	8.06587e+08	7.84248e+08	8.39948e+08	8.49435e+08	7.41979e+08	7.87475e+08	7.82438e+08	7.73605e+08	8.80738e+08	7.85792e+08	7.61814e+08	8.15716e+08	9.23033e+08
Rv1311	atpC	5	1.48071e+08	1.41407e+08	1.53773e+08	1.37096e+08	1.4806e+08	1.30669e+08	1.47354e+08	1.48567e+08	1.18962e+08	1.4129e+08	1.49729e+08	1.32183e+08	1.4486e+08	1.51877e+08	1.41697e+08	1.51047e+08	1.51585e+08	1.15397e+08	1.50009e+08	1.53011e+08	1.67134e+08	1.48377e+08	1.57355e+08	1.35207e+08	1.61779e+08	1.30809e+08	1.39969e+08	1.85554e+08	1.70639e+08	1.57702e+08
Rv1312		1	1758350	2.66171e+06		5.00464e+06	4.51388e+06		4.95294e+06	4.58359e+06	3.05989e+06	7.36569e+06	5.53787e+06	3.72525e+06	5.6521e+06	8.69659e+06	4.79193e+06	4.29159e+06	5.86732e+06	2.39475e+06	6.376e+06	6.04062e+06	5.12763e+06	7.43322e+06	6.70627e+06	2.4497e+06	9.51855e+06		9.68369e+06	9.50427e+06	4.75914e+06	1.0445e+07
Rv1314c		1	21843600	2.00236e+07	2.06614e+07	2.07581e+07	1.83722e+07	2.26783e+07	2.14707e+07	1.86499e+07	2.22128e+07	1.90305e+07	1.97997e+07	2.21146e+07	2.0898e+07	1.79479e+07	2.11716e+07	1.98902e+07	1.84334e+07	2.30531e+07	1.89623e+07	1.83594e+07	2.00224e+07	1.87551e+07	1.85198e+07	2.04294e+07	1.85373e+07	2.10791e+07	1.87351e+07	1.76481e+07	1.77859e+07	1.6689e+07
Rv1315	murA	5	1.31176e+07	1.59843e+07	1.55962e+07	1.99937e+07	1.7976e+07	1.54847e+07	2.17136e+07	1.67872e+07	2.01211e+07	2.21662e+07	1.8593e+07	2.41164e+07	2.26231e+07	2.36846e+07	2.32282e+07	2.04511e+07	2.12067e+07	1.95838e+07	2.39528e+07	1.90883e+07	2.39373e+07	2.28492e+07	1.34647e+07	2.04769e+07	2.09948e+07	1.32058e+07	2.25801e+07	1.86768e+07	1.81752e+07	2.04062e+07
Rv1323	fadA4	15	67393468	7.55374e+07	7.22671e+07	5.81542e+07	6.68567e+07	7.52933e+07	7.40637e+07	6.88818e+07	6.4544e+07	6.95241e+07	7.06123e+07	7.23014e+07	7.05323e+07	6.55866e+07	6.27135e+07	7.28948e+07	6.89974e+07	6.26162e+07	6.98593e+07	6.19196e+07	7.6684e+07	7.7498e+07	6.92998e+07	7.9591e+07	7.03122e+07	7.33979e+07	6.68036e+07	5.20071e+07	7.17579e+07	6.28842e+07
Rv1324		15	128227800	1.18794e+08	1.19768e+08	1.11156e+08	1.14628e+08	1.00265e+08	1.1513e+08	1.16678e+08	8.17855e+07	1.21025e+08	1.1923e+08	9.36748e+07	1.06652e+08	1.13671e+08	8.99037e+07	1.2098e+08	1.24329e+08	1.14418e+08	1.10871e+08	1.19831e+08	1.1815e+08	1.1794e+08	1.22786e+08	1.11947e+08	1.20604e+08	1.00325e+08	1.15346e+08	1.19713e+08	1.21837e+08	1.32187e+08
Rv1326c	glgB	4	14524870	1.40325e+07	1.40711e+07	1.47488e+07	1.51968e+07	1.2675e+07	1.01895e+07	1.36747e+07	9.98131e+06	1.17621e+07	1.46466e+07	1.3238e+07	1.37025e+07	1.04904e+07	1.37438e+07	6.10466e+06	1.50471e+07	1.02306e+07	1.0723e+07	5.65234e+06	5.71293e+06	1.20623e+07	1.1569e+07	1.37831e+07	1.52158e+07	1.34438e+07	1.18459e+07	1.38808e+07	1.14998e+07	1.63085e+07
Rv1327c	glgE	5	2.14678e+07	2.45043e+07	2.25168e+07	2.36304e+07	2.45307e+07	2.14873e+07	2.56289e+07	2.28764e+07	1.46763e+07	2.48595e+07	2.52517e+07	2.01121e+07	2.22227e+07	2.41355e+07	2.34711e+07	2.31865e+07	2.41188e+07	2.35141e+07	2.58713e+07	2.54761e+07	2.35839e+07	2.42269e+07	2.64714e+07	2.27371e+07	2.80394e+07	2.07358e+07	2.66381e+07	2.58616e+07	2.72873e+07	2.79398e+07
Rv1328	glgP	28	120256000	1.34074e+08	1.18271e+08	1.2604e+08	1.33678e+08	1.22906e+08	1.34253e+08	1.30924e+08	1.17134e+08	1.28801e+08	1.34607e+08	1.26393e+08	1.28347e+08	1.29544e+08	1.1945e+08	1.40812e+08	1.34878e+08	1.30766e+08	1.86879e+08	1.29016e+08	1.41482e+08	1.36348e+08	1.32932e+08	1.36933e+08	1.28635e+08	1.27155e+08	1.33415e+08	1.18756e+08	1.40224e+08	1.35459e+08
Rv1329c	dinG	1	2046190	1.82793e+06	1.42441e+06	1.62044e+06	2.42214e+06		2.04835e+06	1.71509e+06	960836	2.23015e+06	2.12626e+06	1.54555e+06	1.5717e+06	1.94742e+06		1.83543e+06	2.29829e+06	1.74671e+06	1.7458e+06	1.49841e+06	1.55659e+06	1.79464e+06	1.88745e+06	1.58316e+06			985494
Rv1330c	pncB1	1	2406000	1.86505e+06		2.02525e+06	2.2921e+06	1.3067e+06		2.08649e+06	1.04777e+06	2.23846e+06		1.7215e+06	2.04893e+06			2.31301e+06		1.48846e+06	2.08946e+06		1.9792e+06	1.88174e+06	2.33503e+06	1.44003e+06	2.10144e+06		2.58135e+06
Rv1332		1	10766900				1.17412e+07		1.26656e+07	1.20839e+07		1.1631e+07	1.20688e+07			1.19255e+07	1.19166e+07	1.18544e+07	1.23274e+07	1.2263e+07		1.27392e+07	1.1782e+07	1.37444e+07	1.23352e+07	1.36258e+07	1.28232e+07		1.34669e+07	1.30643e+07	1.37558e+07	1.04585e+07
Rv1333		3	9.70778e+06	1.61925e+07	1.01969e+07	9.94887e+06	1.09044e+07	1.55449e+07	1.08568e+07	9.89326e+06	1.46757e+07	1.06415e+07	1.08463e+07	1.46647e+07	1.13438e+07	1.61704e+07	1.6466e+07	1.05204e+07	1.12836e+07	1.07722e+07	1.30282e+07	1.09375e+07	1.11611e+07	1.16314e+07	1.08427e+07	1.31508e+07	1.43339e+07	1.27608e+07	1.25086e+07	1.87672e+07	1.6554e+07	1.53631e+07
Rv1334	mec	5	3.18476e+07	3.07311e+07	3.3217e+07	3.78397e+07	3.70713e+07	3.94104e+07	3.81344e+07	3.09763e+07	4.06053e+07	3.78284e+07	3.69826e+07	4.14895e+07	4.01597e+07	2.58261e+07	3.70928e+07	3.68981e+07	3.8741e+07	3.66609e+07	4.30237e+07	2.63907e+07	2.864e+07	3.90186e+07	3.27424e+07	3.9582e+07	2.92129e+07	4.84723e+07	3.75178e+07	4.42124e+07	3.14577e+07	4.1195e+07
Rv1335	cysO	5	4.3758e+07	3.95707e+07	4.41807e+07	4.56648e+07	3.84284e+07	4.72773e+07	4.60146e+07	4.96392e+07	4.77638e+07	4.88291e+07	4.61409e+07	4.19711e+07	3.98634e+07	4.68165e+07	5.17257e+07	5.27987e+07	4.42741e+07	5.39565e+07	5.12909e+07	4.68423e+07	6.93801e+07	5.32146e+07	5.19223e+07	5.97434e+07	5.80087e+07	5.33797e+07	5.40988e+07	6.81591e+07	6.51784e+07	8.23655e+07
Rv1336	cysM	3	18715150	1.78121e+07	1.85861e+07	1.84945e+07	2.1883e+07	2.08632e+07	1.6556e+07	1.65551e+07	2.02474e+07	1.90184e+07	2.35198e+07	1.89774e+07	1.94403e+07	1.77094e+07	1.81914e+07	1.80457e+07	1.75388e+07	2.28527e+07	1.97134e+07	1.81964e+07	1.68336e+07	1.92105e+07	2.6392e+07	2.06886e+07	2.148e+07	2.29281e+07	2.00411e+07	2.42055e+07	2.15086e+07	2.01818e+07
Rv1339		2	40975750	1.55422e+07	2.87147e+07	2.87555e+07	2.66597e+07	2.93624e+07	2.79864e+07	2.84466e+07	3.09314e+07	3.02306e+07	2.7573e+07	2.90351e+07	3.08982e+07	2.41965e+07	2.47876e+07	2.49024e+07	2.62399e+07	2.55417e+07	2.76283e+07	2.64005e+07	2.53655e+07	2.67568e+07	2.77316e+07	2.82425e+07	2.80674e+07	2.42495e+07	2.60114e+07	2.72897e+07	2.64267e+07	2.40481e+07
Rv1340	rphA	7	4.23508e+07	4.47402e+07	4.44417e+07	4.29264e+07	4.4252e+07	4.02756e+07	4.34071e+07	4.26822e+07	3.80243e+07	4.48784e+07	4.45152e+07	3.95382e+07	3.96326e+07	4.54929e+07	4.5388e+07	4.38022e+07	4.45887e+07	4.26465e+07	4.50012e+07	4.40067e+07	4.45823e+07	4.94685e+07	4.4309e+07	4.26021e+07	4.51216e+07	3.66966e+07	4.3341e+07	4.2444e+07	4.40826e+07	4.52757e+07
Rv1341		1	20561400	2.70436e+07	2.47047e+07	1.99246e+07	2.18943e+07	2.36151e+07	2.53339e+07	2.05099e+07	2.29433e+07	2.20721e+07	2.34234e+07	2.06993e+07	2.48397e+07	2.00506e+07	1.97471e+07	1.95349e+07	2.21117e+07	1.98018e+07	2.26879e+07	2.8539e+07	2.36803e+07	3.01109e+07	2.99452e+07	2.7309e+07	3.01673e+07	3.10642e+07	2.7186e+07	3.2636e+07	2.90239e+07	2.94822e+07
Rv1342c		1	3759250	2.52094e+06	1.84033e+06	5.50312e+06	5.07286e+06		5.30306e+06	3.84694e+06	2.06646e+06	5.98896e+06	4.48526e+06	3.27273e+06	4.21309e+06	5.42312e+06	5.06134e+06	4.42012e+06	5.24924e+06	3.3754e+06	6.18735e+06	4.31089e+06	4.87576e+06	5.32592e+06	5.33153e+06	3.03036e+06	4.57241e+06		6.2224e+06	5.31489e+06	3.63387e+06	5.9818e+06
Rv1360		3	20344100	1.6205e+07	2.24591e+07	2.25209e+07	2.06481e+07	1.64846e+07	1.84467e+07	2.20204e+07	2.18347e+07	1.60171e+07	2.13468e+07	2.11961e+07	1.61787e+07	2.30933e+07	1.50648e+07	2.37741e+07	1.58101e+07	1.58602e+07	2.00579e+07	2.12139e+07	1.85993e+07	1.63859e+07	1.48746e+07	1.45395e+07	2.21802e+07	1.50855e+07	1.68822e+07	1.60688e+07	2.25755e+07	1.86986e+07
Rv1362c		1	24675500	2.46612e+07	2.36556e+07		2.61273e+07	2.54464e+07	2.7008e+07	2.70172e+07	2.72602e+07	2.78967e+07	2.40665e+07	2.74384e+07	2.90037e+07	2.50962e+07	2.17436e+07	2.5627e+07	2.63125e+07	2.46925e+07	2.61107e+07	2.71939e+07	2.394e+07	2.67197e+07	2.33005e+07	2.41526e+07	2.79295e+07	2.35209e+07	2.59433e+07	2.51745e+07	2.56044e+07	2.44085e+07
Rv1363c		1	2.40933e+07	2.42528e+07	2.25648e+07	2.21792e+07	2.11619e+07	2.29496e+07	2.18944e+07	2.35316e+07	2.47478e+07	2.09408e+07	2.3159e+07	2.19434e+07	2.12096e+07	2.26166e+07	2.23637e+07	1.99219e+07	2.40011e+07	2.21115e+07	2.15423e+07	2.31282e+07	2.04133e+07	2.01741e+07	2.09729e+07	2.04905e+07	2.30376e+07	2.29429e+07	2.07547e+07	2.24601e+07	2.21227e+07	2.30646e+07
Rv1377c		2	17687800	1.58423e+07	1.09964e+07	1.59592e+07	1.65811e+07	1.47511e+07	1.62107e+07	1.49495e+07	1.11769e+07	1.52504e+07	1.66744e+07	1.48566e+07	1.49387e+07	1.64322e+07	1.44981e+07	1.605e+07	1.69836e+07	1.83985e+07	1.783e+07	1.59133e+07	1.69695e+07	1.67142e+07	1.4717e+07	1.59889e+07	1.76489e+07	1.43444e+07	1.73255e+07	1.88612e+07	1.58923e+07	1.8313e+07
Rv1379	pyrR	2	34104700	4.37866e+07	4.55956e+07	3.97952e+07	4.61696e+07	3.7621e+07	3.10987e+07	4.66592e+07	2.78911e+07	4.47166e+07	4.55047e+07	2.91651e+07	4.24686e+07	3.5144e+07	3.80758e+07	3.13347e+07	3.6243e+07	4.71205e+07	2.96584e+07	3.401e+07	3.24943e+07	3.18375e+07	3.53607e+07	4.6917e+07	4.98368e+07	3.63857e+07	4.94644e+07	3.45142e+07	3.79926e+07	3.89431e+07
Rv1380	pyrB	2	19064365	1.91237e+07	2.00005e+07	2.61646e+07	2.42156e+07	1.72051e+07	2.78037e+07	2.36575e+07	1.8315e+07	2.72137e+07	2.49474e+07	2.43932e+07	2.96166e+07	2.73538e+07	2.51669e+07	2.60574e+07	2.51852e+07	1.88976e+07	2.73849e+07	2.71705e+07	2.37462e+07	3.10989e+07	2.78524e+07	2.26141e+07	2.6569e+07	1.79697e+07	2.92922e+07	3.30365e+07	2.54343e+07	2.76034e+07
Rv1381	pyrC	2	17501150	1.78568e+07	1.57854e+07	1.84856e+07	1.60317e+07	1.81313e+07	1.77332e+07	1.6536e+07	1.58576e+07	1.60929e+07	1.69959e+07	1.72202e+07	1.80814e+07	2.09773e+07	1.72067e+07	1.8329e+07	1.79606e+07	1.72561e+07	1.73426e+07	1.74865e+07	1.81454e+07	2.03129e+07	1.72251e+07	2.35219e+07	2.21493e+07	1.72151e+07	1.83406e+07	1.83923e+07	1.78467e+07	1.75701e+07
Rv1383	carA	3	1.48848e+07	1.42303e+07	1.46195e+07	1.62593e+07	1.47268e+07	1.6565e+07	1.63911e+07	1.17451e+07	1.62345e+07	1.58268e+07	1.43286e+07	1.53841e+07	1.57097e+07	1.11134e+07	1.52783e+07	1.48172e+07	1.47165e+07	1.53477e+07	1.53644e+07	1.47083e+07	1.44454e+07	1.48309e+07	1.53616e+07	1.1326e+07	1.55756e+07	1.4484e+07	1.4175e+07	1.36756e+07	1.40011e+07	1.29732e+07
Rv1384	carB	4	2.01405e+07	2.11928e+07	1.952e+07	1.88949e+07	1.88264e+07	2.19112e+07	2.12968e+07	1.86379e+07	2.16962e+07	1.8683e+07	2.00793e+07	2.22971e+07	2.06911e+07	1.82282e+07	1.8875e+07	1.83567e+07	1.72536e+07	2.21845e+07	2.09484e+07	2.12452e+07	1.79999e+07	1.98127e+07	1.96672e+07	2.08546e+07	2.03609e+07	2.14831e+07	2.02739e+07	1.90011e+07	1.9884e+07	1.86045e+07
Rv1387	PPE20	2	74608752	8.00376e+07	7.75352e+07	8.18388e+07	7.73314e+07	7.62057e+07	8.16248e+07	8.35812e+07	7.22988e+07	8.22074e+07	7.5734e+07	8.979e+07	7.56063e+07	7.99727e+07	9.37004e+07	8.09097e+07	7.2393e+07	9.12143e+07	8.24138e+07	7.48994e+07	8.42304e+07	8.77858e+07	7.67817e+07	8.27655e+07	7.58644e+07	7.21306e+07	7.98043e+07	7.13288e+07	7.69216e+07	8.68855e+07
Rv1388	mihF	13	1144615691	1.02623e+09	1.10397e+09	1.02473e+09	1.17272e+09	9.2059e+08	1.11561e+09	1.14716e+09	7.32847e+08	1.1639e+09	1.21431e+09	9.10879e+08	9.55449e+08	1.21376e+09	9.90114e+08	1.13461e+09	1.29964e+09	1.18288e+09	1.10009e+09	1.20384e+09	1.19895e+09	1.03642e+09	1.21462e+09	1.04227e+09	1.09162e+09	6.83728e+08	1.08593e+09	1.09412e+09	1.09219e+09	1.18227e+09
Rv1390	rpoZ	4	1.30168e+08	1.17928e+08	1.19735e+08	1.24965e+08	1.21223e+08	1.07964e+08	1.27189e+08	1.18355e+08	1.12301e+08	1.32152e+08	1.17781e+08	1.22141e+08	1.18704e+08	1.23595e+08	1.24326e+08	1.22431e+08	1.20656e+08	1.15473e+08	1.28495e+08	1.13925e+08	1.19576e+08	1.06291e+08	1.08882e+08	1.046e+08	1.09323e+08	7.12908e+07	9.94604e+07	1.08405e+08	1.15048e+08	1.01359e+08
Rv1391	dfp	3	21970750	2.39808e+07	2.43052e+07	2.34594e+07	2.5254e+07	2.21898e+07	2.61315e+07	2.26444e+07	2.59895e+07	2.44949e+07	2.35897e+07	2.4869e+07	2.74161e+07	2.52097e+07	2.1263e+07	2.12142e+07	2.33058e+07	2.58855e+07	2.52265e+07	2.36298e+07	2.38844e+07	3.05528e+07	2.86344e+07	2.46998e+07	2.88237e+07	3.00212e+07	2.93451e+07	2.6539e+07	2.8027e+07	2.55631e+07
Rv1392	metK	23	599886992	5.99687e+08	6.02581e+08	6.46872e+08	6.09304e+08	6.45122e+08	6.34063e+08	5.85305e+08	6.60607e+08	6.55075e+08	5.74227e+08	6.43745e+08	5.9664e+08	6.34014e+08	6.37814e+08	6.07762e+08	6.03841e+08	6.49695e+08	6.39236e+08	6.04037e+08	5.90633e+08	6.38666e+08	6.05586e+08	6.28071e+08	6.23605e+08	5.54832e+08	5.95184e+08	5.38839e+08	6.1505e+08	5.81142e+08
Rv1397c	vapC10	1		4.15061e+07	4.07007e+07	3.78777e+07	4.54984e+07	2.08652e+07	3.68764e+07	3.53957e+07	1.34509e+07	3.96388e+07	3.90578e+07	2.21634e+07		4.32157e+07	3.60814e+07		4.45986e+07	4.02703e+07	4.22225e+07	4.20776e+07	3.93176e+07	4.23635e+07	5.16626e+07	3.2864e+07	4.72532e+07		5.18331e+07	5.20688e+07	5.47563e+07	5.70585e+07
Rv1398c	vapB10	3	5.03772e+07	5.01342e+07	4.91628e+07	4.1563e+07	4.37104e+07	4.50162e+07	4.13499e+07	4.3024e+07	4.30967e+07	3.89196e+07	4.55959e+07	4.10518e+07	5.06316e+07	3.69404e+07	3.07491e+07	4.68286e+07	4.82844e+07	3.99358e+07	4.57997e+07	5.89292e+07	4.96747e+07	4.88871e+07	5.91512e+07	5.53683e+07	7.86171e+07	1.02608e+08	6.94555e+07	1.19353e+08	9.84966e+07	9.20381e+07
Rv1400c	lipI	6	30314500	2.77406e+07	3.00896e+07	2.84014e+07	2.70544e+07	3.02095e+07	3.17567e+07	2.81587e+07	3.05743e+07	3.01456e+07	3.00074e+07	2.90316e+07	2.81933e+07	2.94417e+07	3.22243e+07	3.14098e+07	2.95285e+07	3.32059e+07	2.77034e+07	2.70902e+07	3.17546e+07	2.68382e+07	2.50949e+07	2.88523e+07	2.49819e+07	2.66857e+07	2.5858e+07	2.7528e+07	2.53849e+07	2.69917e+07
Rv1404		5	1.02091e+08	9.64807e+07	7.97555e+07	9.50544e+07	9.052e+07	7.65757e+07	9.12639e+07	9.43744e+07	8.68602e+07	9.75585e+07	9.63445e+07	9.29637e+07	9.94942e+07	9.38755e+07	9.88477e+07	9.41038e+07	9.53607e+07	9.44369e+07	9.29327e+07	9.15631e+07	8.93144e+07	8.9936e+07	9.67424e+07	7.91655e+07	8.22421e+07	6.69417e+07	9.262e+07	9.20816e+07	8.26874e+07	9.28723e+07
Rv1406	fmt	1		8.65943e+06			6.27206e+06	7.06842e+06	6.55e+06	6.55008e+06	5.71724e+06	5.68492e+06	9.12368e+06	6.59235e+06	6.52253e+06		8.20465e+06	6.32542e+06	6.72092e+06	7.22224e+06	6.08108e+06	8.14898e+06	6.6095e+06	7.66276e+06	1.01643e+07		9.27039e+06	8.54808e+06	9.57019e+06	8.1604e+06	8.15303e+06	8.54462e+06
Rv1408	rpe	2	82925104	8.35035e+07	8.61538e+07	6.81875e+07	7.10444e+07	8.18465e+07	6.68487e+07	7.09406e+07	7.98499e+07	7.07593e+07	7.38185e+07	7.80502e+07	7.34635e+07	7.36941e+07	7.77568e+07	7.66422e+07	7.17163e+07	7.59589e+07	7.26084e+07	7.23851e+07	7.47463e+07	6.88906e+07	6.88726e+07	7.85932e+07	7.23308e+07	8.70672e+07	7.46414e+07	7.3816e+07	7.46636e+07	7.14877e+07
Rv1409	ribG	9	45634900	4.33423e+07	4.79983e+07	5.07793e+07	5.66407e+07	4.59276e+07	4.71503e+07	4.86762e+07	4.54339e+07	5.09146e+07	5.40609e+07	4.65932e+07	4.99514e+07	5.15682e+07	4.47628e+07	4.77998e+07	5.78637e+07	4.83589e+07	5.63739e+07	5.18549e+07	4.86007e+07	4.72367e+07	5.23109e+07	4.97034e+07	5.37667e+07	5.3228e+07	5.36712e+07	5.0431e+07	5.31082e+07	4.93317e+07
Rv1410c		1	4.39073e+07	3.62037e+07	3.28983e+07	6.06576e+07	5.12981e+07	2.95859e+07	6.16113e+07	4.67709e+07	3.07031e+07	5.22574e+07	4.81774e+07	4.29732e+07	4.30156e+07	5.89666e+07	5.64773e+07	5.10571e+07	4.9761e+07	4.82241e+07	5.34084e+07	4.70533e+07	4.88461e+07	5.22209e+07	5.02707e+07	3.70755e+07	4.70285e+07	1.40592e+07	4.90882e+07	4.20671e+07	4.26717e+07	5.41638e+07
Rv1411c	lprG	7	176177836	1.83104e+08	1.65871e+08	1.70815e+08	1.54736e+08	1.60189e+08	1.62935e+08	1.54249e+08	1.36352e+08	1.76554e+08	1.57382e+08	1.58744e+08	1.55013e+08	1.5792e+08	2.2295e+08	1.50679e+08	1.49402e+08	1.70722e+08	1.60615e+08	1.37569e+08	1.51531e+08	1.66264e+08	1.53505e+08	1.54556e+08	1.53015e+08	1.28338e+08	1.81933e+08	1.60943e+08	1.56226e+08	1.56942e+08
Rv1412	ribC	4	4.01731e+07	2.97664e+07	2.59175e+07	2.76107e+07	2.91334e+07	3.16867e+07	3.10447e+07	2.79202e+07	2.85218e+07	3.47314e+07	1.95995e+07	3.20731e+07	2.58533e+07	2.68299e+07	3.56506e+07	1.97883e+07	3.02161e+07	3.98021e+07	2.93431e+07	3.33522e+07	2.7009e+07	3.46915e+07	2.60828e+07	2.20135e+07	2.57126e+07	1.42583e+07	1.84799e+07	2.90727e+07	2.713e+07	2.85186e+07
Rv1415	ribA2	2	35446400	3.16251e+07	2.84552e+07	4.03123e+07	3.29511e+07	4.27142e+07	3.42044e+07	3.80398e+07	4.1959e+07	3.56035e+07	3.29377e+07	3.2657e+07	3.90918e+07	4.24927e+07	3.40389e+07	3.13786e+07	3.8899e+07	3.99446e+07	4.0211e+07	4.20581e+07	2.97487e+07	4.13605e+07	3.48916e+07	3.9096e+07	2.88837e+07	3.49416e+07	3.32869e+07	3.87764e+07	3.42552e+07	3.50674e+07
Rv1416	ribH	6	6.03585e+07	5.55039e+07	6.04878e+07	5.2662e+07	6.19678e+07	4.88869e+07	5.81805e+07	5.73858e+07	4.12148e+07	6.1671e+07	6.41481e+07	4.75202e+07	5.84682e+07	5.7132e+07	4.43119e+07	5.92126e+07	6.62354e+07	6.50564e+07	6.74428e+07	6.17103e+07	5.47594e+07	6.42548e+07	5.99481e+07	6.06517e+07	6.75371e+07	5.98913e+07	6.40254e+07	7.86102e+07	6.78117e+07	6.50025e+07
Rv1419		2	29926250	3.07285e+07	2.90111e+07	3.30247e+07	2.96054e+07	2.95052e+07	3.27061e+07	2.90348e+07	2.36247e+07	3.18606e+07	2.87093e+07	2.78556e+07	2.81388e+07	2.77973e+07	2.93635e+07	3.04606e+07	3.05959e+07	3.32342e+07	3.3658e+07	2.886e+07	3.25286e+07	3.43824e+07	3.11678e+07	3.07988e+07	3.26856e+07	2.52301e+07	3.13479e+07	3.94074e+07	3.74131e+07	3.72335e+07
Rv1421		1	15516000	1.34244e+07	1.24269e+07	1.64593e+07	1.64507e+07	9.24063e+06	1.53272e+07	1.6791e+07	1.08595e+07	1.81878e+07	1.69497e+07	1.33616e+07	1.50591e+07	1.54786e+07	1.25862e+07	1.61594e+07	1.55005e+07	1.25605e+07	1.67285e+07	1.45236e+07	1.28342e+07	1.61994e+07	1.66001e+07	1.22209e+07	1.48765e+07	6.76946e+06	1.49703e+07	1.4694e+07	1.60168e+07	1.48351e+07
Rv1422		1	14448100	1.33711e+07	1.44155e+07	1.27932e+07	1.17322e+07	1.11085e+07	1.29902e+07	1.35264e+07	9.21318e+06	1.30929e+07	1.16901e+07	1.17682e+07	1.22208e+07	1.38271e+07	1.43245e+07	1.4809e+07	1.38516e+07	1.23484e+07	1.29228e+07	1.18572e+07	1.50703e+07	1.20425e+07	1.05795e+07	1.17662e+07		7.83167e+06	1.1877e+07	8.54709e+06		9.45006e+06
Rv1423	whiA	7	4.85534e+07	4.93463e+07	5.03695e+07	4.75943e+07	4.92374e+07	5.1919e+07	4.89881e+07	5.07421e+07	5.03546e+07	4.83883e+07	5.54351e+07	4.77507e+07	4.67887e+07	4.98469e+07	5.03328e+07	5.04567e+07	5.51743e+07	5.16025e+07	4.91668e+07	4.66665e+07	5.31379e+07	4.81083e+07	4.53944e+07	4.83026e+07	4.4283e+07	5.70083e+07	5.17348e+07	4.08554e+07	4.33027e+07	4.59558e+07
Rv1425		1	16423800	1.54049e+07	1.56179e+07	1.6046e+07		1.45334e+07	1.55613e+07	1.37013e+07	1.28079e+07	1.54544e+07	1.28671e+07	1.28656e+07	1.56312e+07	1.09886e+07	1.17458e+07	1.37727e+07	1.55529e+07	1.28889e+07	1.45493e+07	1.24101e+07			1.14536e+07	1.25508e+07	1.31464e+07	1.39009e+07		1.35665e+07		1.49523e+07
Rv1436	gap	19	4.72207e+08	5.25544e+08	5.67571e+08	5.05001e+08	5.48722e+08	5.15973e+08	5.23893e+08	5.23108e+08	4.79339e+08	5.54552e+08	5.52074e+08	5.2655e+08	4.77669e+08	5.42824e+08	5.1623e+08	5.41546e+08	5.40973e+08	5.5501e+08	5.4891e+08	5.67533e+08	5.43338e+08	5.33829e+08	5.16509e+08	5.74917e+08	5.4587e+08	5.48766e+08	5.48865e+08	5.30497e+08	5.49711e+08	5.71326e+08
Rv1437	pgk	19	9.36362e+07	8.9877e+07	9.85497e+07	8.55352e+07	9.52589e+07	9.49012e+07	8.73973e+07	9.87376e+07	1.06843e+08	9.15386e+07	9.45183e+07	9.94929e+07	9.47111e+07	9.78561e+07	8.71875e+07	1.01179e+08	1.03316e+08	1.01922e+08	9.30182e+07	9.53771e+07	1.08455e+08	9.11637e+07	9.10909e+07	1.0472e+08	1.04177e+08	1.13198e+08	1.01065e+08	1.10944e+08	1.08879e+08	1.34664e+08
Rv1438	tpi	10	1.0297e+08	9.29188e+07	9.60505e+07	9.05763e+07	9.27428e+07	9.82536e+07	9.33028e+07	9.14308e+07	9.28114e+07	9.17021e+07	9.55279e+07	9.52248e+07	9.53958e+07	9.70357e+07	8.46118e+07	9.70027e+07	9.79453e+07	9.83093e+07	9.68706e+07	9.81522e+07	9.70337e+07	9.57178e+07	9.74388e+07	1.05135e+08	1.01252e+08	1.05877e+08	1.04125e+08	1.02944e+08	1.00712e+08	8.591e+07
Rv1443c		3		3.9763e+07	6.51129e+06		1.6588e+07				6.10554e+07	2.30835e+07	1.49653e+07				4.53518e+07		5.48435e+07	5.63228e+07		5.87783e+07	3.72974e+07			1.35965e+07		7.03086e+07		3.73063e+07		5.40683e+07
Rv1445c	devB	1	19577800	1.70997e+07	1.72754e+07	1.74248e+07	1.947e+07	1.25226e+07	1.71483e+07	1.83131e+07	9.40677e+06	1.69601e+07	1.87003e+07	1.38571e+07	1.46561e+07	1.8382e+07	1.62541e+07	1.90012e+07	1.85774e+07	1.59979e+07	1.79412e+07	1.60561e+07	2.03987e+07	2.1792e+07	1.857e+07	1.66179e+07	1.84668e+07	1.09019e+07	2.04894e+07	1.64607e+07	1.96319e+07	2.29773e+07
Rv1446c	opcA	3	2.36385e+07	2.14243e+07	2.88592e+07	2.5375e+07	2.54871e+07	2.80976e+07	2.58894e+07	2.45861e+07	3.17217e+07	2.38945e+07	2.39145e+07	3.4971e+07	2.4987e+07	2.59752e+07	3.5045e+07	2.46775e+07	2.58875e+07	2.27473e+07	2.47962e+07	2.57763e+07	2.17445e+07	2.43513e+07	2.49554e+07	2.0389e+07	2.43803e+07	2.20106e+07	2.39627e+07	2.49701e+07	2.20278e+07	2.33648e+07
Rv1447c	zwf2	9	43696600	3.94004e+07	4.18273e+07	4.42914e+07	4.02794e+07	3.76852e+07	3.75438e+07	4.15056e+07	4.2396e+07	4.22488e+07	4.09348e+07	3.99032e+07	4.39075e+07	4.3328e+07	4.10416e+07	3.46913e+07	4.28807e+07	4.00434e+07	4.48071e+07	4.03084e+07	3.67055e+07	4.35352e+07	4.19681e+07	3.94264e+07	4.3439e+07	4.05737e+07	4.57753e+07	4.20589e+07	4.11647e+07	3.85473e+07
Rv1448c	tal	22	2.15297e+08	2.4029e+08	2.43411e+08	2.20166e+08	2.57942e+08	2.54709e+08	2.11468e+08	2.57889e+08	2.21721e+08	2.57508e+08	2.48869e+08	2.482e+08	2.25936e+08	2.64191e+08	2.46267e+08	2.55194e+08	2.57686e+08	2.52798e+08	2.51896e+08	2.53777e+08	2.70383e+08	2.16938e+08	2.15436e+08	2.58361e+08	2.18881e+08	2.60377e+08	2.22631e+08	2.34867e+08	2.67922e+08	2.36607e+08
Rv1449c	tkt	30	1.90897e+08	1.85112e+08	1.96737e+08	1.88653e+08	1.82087e+08	2.07321e+08	1.93325e+08	1.95606e+08	1.89329e+08	1.79422e+08	1.82452e+08	1.8545e+08	1.88297e+08	1.771e+08	1.83452e+08	1.83406e+08	1.82567e+08	1.88165e+08	1.85808e+08	1.90221e+08	1.91761e+08	1.90101e+08	1.90257e+08	1.84395e+08	1.84389e+08	2.17236e+08	2.03743e+08	1.75957e+08	2.01842e+08	2.00522e+08
Rv1454c	qor	14	7.31305e+07	6.64446e+07	6.25097e+07	6.69065e+07	6.77781e+07	6.1825e+07	6.9153e+07	7.06565e+07	5.57498e+07	7.03881e+07	6.90235e+07	6.09644e+07	6.4512e+07	7.25412e+07	6.54146e+07	7.54279e+07	7.34407e+07	7.07247e+07	6.85909e+07	6.54462e+07	7.46784e+07	7.21327e+07	6.91951e+07	6.05134e+07	6.98822e+07	5.86181e+07	7.12192e+07	7.51465e+07	7.2223e+07	7.44073e+07
Rv1458c		5	2.42103e+07	1.46878e+07	2.44271e+07	2.54165e+07	2.35909e+07	2.38402e+07	2.40715e+07	2.33796e+07	2.5078e+07	2.64171e+07	2.4633e+07	2.50482e+07	2.49758e+07	2.57702e+07	1.90597e+07	2.38881e+07	2.32735e+07	2.55889e+07	2.47896e+07	2.48684e+07	2.2886e+07	2.58731e+07	2.51559e+07	2.45924e+07	2.46017e+07	2.43288e+07	2.71847e+07	2.4837e+07	2.44866e+07	1.9989e+07
Rv1461		16	18228100	1.7495e+07	1.8422e+07	1.59705e+07	1.71336e+07	2.08051e+07	1.65545e+07	1.84186e+07	2.04659e+07	1.83287e+07	2.16431e+07	2.04408e+07	2.02733e+07	1.90721e+07	2.26428e+07	2.96745e+07	3.21805e+07	3.16798e+07	4.30261e+07	4.19179e+07	4.35129e+07	5.17363e+07	4.80552e+07	6.18683e+07	7.32572e+07	7.74438e+07	7.96901e+07	8.49729e+07	7.75798e+07	8.53949e+07
Rv1462		12	2.00078e+07	1.8583e+07	1.49197e+07	1.28126e+07	1.77242e+07	1.95727e+07	1.41292e+07	1.76367e+07	1.85001e+07	1.74868e+07	1.85294e+07	2.07863e+07	1.7943e+07	2.02552e+07	2.04226e+07	2.33569e+07	2.54661e+07	2.73363e+07	3.42035e+07	2.99979e+07	3.76273e+07	4.52129e+07	4.54993e+07	4.84106e+07	7.26753e+07	6.34463e+07	7.5863e+07	9.42292e+07	8.78468e+07	8.82169e+07
Rv1463		20	7.52867e+07	7.53623e+07	8.28019e+07	7.68823e+07	9.52133e+07	6.60732e+07	7.11167e+07	7.41563e+07	8.53006e+07	8.16701e+07	6.94815e+07	9.44147e+07	8.53009e+07	8.50466e+07	9.69846e+07	1.08252e+08	9.6812e+07	1.1807e+08	1.87146e+08	1.61435e+08	1.75878e+08	2.44237e+08	2.18966e+08	2.41194e+08	4.39533e+08	4.80901e+08	4.10759e+08	5.71553e+08	4.76924e+08	5.21869e+08
Rv1464	csd	15	4.02599e+07	3.96058e+07	3.49663e+07	3.17723e+07	3.68351e+07	3.17984e+07	3.9246e+07	3.10478e+07	3.48614e+07	3.79934e+07	3.7185e+07	3.29108e+07	4.2829e+07	3.25568e+07	3.48781e+07	4.76362e+07	4.77421e+07	4.63358e+07	6.92272e+07	6.92737e+07	7.36504e+07	9.7459e+07	8.91058e+07	9.28266e+07	1.63746e+08	1.46156e+08	1.59767e+08	2.10552e+08	1.97713e+08	2.14204e+08
Rv1465		3	8.96235e+06	6.80293e+06	9.99002e+06	5.74238e+06	5.34051e+06	5.98123e+06	6.41808e+06	7.29721e+06	4.5553e+06	5.09146e+06	5.97357e+06	8.18386e+06	4.53977e+06	1.04464e+07	3.71962e+06	6.03139e+06	1.12498e+07	1.229e+07	1.92245e+07	1.4967e+07	1.65638e+07	2.0251e+07	2.19498e+07	2.21558e+07	3.94049e+07	3.26622e+07	3.85999e+07	6.41224e+07	4.88024e+07	5.88041e+07
Rv1466		2	56368600	5.80989e+07	5.93221e+07	4.40635e+07	5.17078e+07	6.46537e+07	5.60137e+07	6.84768e+07	6.46342e+07	5.03756e+07	5.56026e+07	7.10684e+07	5.84475e+07	3.2092e+07	6.9259e+07	8.63021e+07	7.46655e+07	8.75773e+07	5.7671e+07	6.51762e+07	1.488e+08	8.87924e+07	1.4797e+08	8.64324e+07	1.56545e+08	1.18902e+08	1.48889e+08	1.68852e+08	1.95272e+08	2.44012e+08
Rv1467c	fadE15	2	2.54838e+07	2.63899e+07	2.20573e+07	3.75075e+07	3.03053e+07	2.19732e+07	3.44377e+07	2.95393e+07	3.50076e+07	3.40091e+07	3.90267e+07	3.45113e+07	3.44055e+07	3.5532e+07	3.69314e+07	3.1536e+07	3.1076e+07	2.94678e+07	3.35472e+07	3.31595e+07	3.28427e+07	3.72493e+07	3.17136e+07	2.89503e+07	3.61571e+07	2.15317e+07	3.4195e+07	3.46718e+07	3.09795e+07	3.31386e+07
Rv1471	trxB1	2	30134050	2.4361e+07	3.05659e+07	2.74867e+07	2.70448e+07	2.90376e+07	2.75907e+07	2.63217e+07	1.83066e+07	2.72666e+07	2.76971e+07	2.88077e+07	2.86685e+07	2.81628e+07	2.6336e+07	2.77914e+07	2.63021e+07	2.88339e+07	1.89842e+07	2.78426e+07	2.93833e+07	2.66053e+07	2.69775e+07	2.93183e+07	2.43179e+07	1.3237e+07	2.1833e+07	2.22843e+07	2.06548e+07	1.8444e+07
Rv1475c	acn	41	3.93091e+08	3.91367e+08	3.40652e+08	3.78236e+08	4.08184e+08	3.58901e+08	4.08553e+08	4.14483e+08	3.77993e+08	4.08163e+08	3.87123e+08	3.75047e+08	4.14074e+08	3.96496e+08	3.61024e+08	4.01905e+08	3.76653e+08	3.75638e+08	3.23359e+08	3.18051e+08	3.58015e+08	2.91493e+08	2.81438e+08	2.94824e+08	1.98475e+08	1.76581e+08	2.01895e+08	1.3487e+08	1.41307e+08	1.59813e+08
Rv1476		1	41146700	4.01698e+07	3.69596e+07	3.84423e+07	3.91121e+07	2.51274e+07	4.15928e+07	3.46422e+07	1.76816e+07	4.42647e+07	3.85247e+07	2.46793e+07	2.85027e+07	4.02077e+07	3.87845e+07	3.74029e+07	3.73976e+07	3.97207e+07	3.53965e+07	3.22618e+07	3.8304e+07	4.42258e+07	4.13933e+07	2.90896e+07	3.94005e+07	1.5249e+07	3.66847e+07	3.20032e+07	3.60233e+07	3.82884e+07
Rv1479	moxR1	24	3.59592e+08	3.30519e+08	3.36996e+08	3.39924e+08	3.38045e+08	3.24344e+08	3.34244e+08	3.40598e+08	3.2899e+08	3.41658e+08	3.42848e+08	3.32667e+08	3.15299e+08	3.52408e+08	3.53005e+08	3.3364e+08	3.57037e+08	3.35897e+08	3.45282e+08	3.26955e+08	3.60142e+08	3.46414e+08	3.41514e+08	3.37737e+08	3.13668e+08	3.37575e+08	3.23429e+08	3.24942e+08	3.37329e+08	3.59849e+08
Rv1480		3	2.83251e+07	2.60532e+07	2.6951e+07	2.70753e+07	2.75656e+07	2.66093e+07	2.68453e+07	2.6841e+07	2.42393e+07	2.66584e+07	2.74262e+07	2.62633e+07	2.41698e+07	2.77724e+07	2.71743e+07	2.59595e+07	3.19284e+07	2.76008e+07	2.62476e+07	2.56441e+07	2.83197e+07	3.24258e+07	2.71907e+07	2.71862e+07	2.57568e+07	2.13201e+07	2.68123e+07	2.41189e+07	2.62262e+07	2.67017e+07
Rv1481		1	22818300	5.5165e+06	2.0813e+07	2.80237e+07	2.93735e+07	2.16777e+07	1.99267e+07	2.65039e+07	2.27102e+07	2.61922e+07	2.51973e+07	3.06044e+07	2.55306e+07	3.29327e+07	2.51023e+07	7.01168e+06	1.68545e+07	2.57207e+07	1.17097e+07	2.72498e+07	1.8636e+07	2.72736e+07	2.24903e+07	2.51598e+07	2.5123e+06	2.09034e+07	2.03519e+07	2.84553e+07	1.71244e+07	2.25465e+07
Rv1483	fabG1	10	1.18033e+08	1.20131e+08	1.22045e+08	1.13529e+08	1.25747e+08	1.34454e+08	1.14864e+08	1.21185e+08	1.37164e+08	1.19159e+08	1.22027e+08	1.28816e+08	1.16354e+08	1.27899e+08	1.36527e+08	1.1503e+08	1.20818e+08	1.47054e+08	1.18971e+08	1.23956e+08	1.27968e+08	1.1516e+08	1.37087e+08	1.33135e+08	1.16284e+08	1.24191e+08	1.26767e+08	1.12015e+08	1.18053e+08	1.23334e+08
Rv1484	inhA	9	1.83557e+08	1.79321e+08	1.83786e+08	1.85659e+08	1.89507e+08	1.95779e+08	2.04984e+08	1.81036e+08	1.46465e+08	1.87912e+08	1.8752e+08	1.85507e+08	1.83826e+08	1.61927e+08	1.75121e+08	1.74858e+08	1.74903e+08	1.91548e+08	1.82332e+08	1.73091e+08	1.87745e+08	1.95612e+08	1.88819e+08	1.95477e+08	1.79033e+08	1.92515e+08	1.91448e+08	1.71531e+08	1.83989e+08	1.73237e+08
Rv1488		19	2.24575e+08	1.94439e+08	1.96894e+08	1.85479e+08	1.90727e+08	1.81935e+08	1.9274e+08	1.9318e+08	1.82567e+08	1.8107e+08	2.00543e+08	1.82069e+08	1.83578e+08	2.10475e+08	1.83059e+08	1.83728e+08	2.03414e+08	2.02169e+08	1.84234e+08	1.97279e+08	1.91632e+08	1.99533e+08	2.02751e+08	2.03455e+08	2.10048e+08	1.99871e+08	2.09968e+08	2.11505e+08	2.0781e+08	2.02866e+08
Rv1489		4	60545030	5.65466e+07	5.65691e+07	5.65219e+07	6.0259e+07	4.71243e+07	5.68695e+07	6.11138e+07	4.17301e+07	5.92837e+07	5.8744e+07	4.83246e+07	3.91717e+07	5.78891e+07	4.67682e+07	3.07969e+07	3.49734e+07	3.24413e+07	1.13912e+07	1.18904e+07	5.52324e+06	8.72617e+06	9.25354e+06	4.76212e+06	8.4413e+06	3.1735e+06	1.34647e+07	9.9585e+06	6.92582e+06	9.57155e+06
Rv1492	mutA	2	5735175	5.03376e+06	5.37831e+06	4.8357e+06	5.89953e+06	3.71688e+06	4.37699e+06	5.64165e+06	6.89833e+06	5.45993e+06	5.48435e+06	6.16615e+06	5.16052e+06	5.11888e+06	5.9849e+06	6.56836e+06	5.76304e+06	4.51401e+06	5.56742e+06	5.48945e+06	4.38725e+06	6.80213e+06	5.93239e+06	4.89506e+06	6.02537e+06	4.97069e+06	5.69012e+06	5.72215e+06	5.42011e+06	5.75059e+06
Rv1495	mazF4	1	5710540	5.98519e+06	5.74571e+06	5.56939e+06	5.54881e+06	5.4837e+06	5.63608e+06	5.77098e+06	5.68847e+06	5.48915e+06	6.76759e+06	4.98739e+06	5.89985e+06	4.8385e+06	6.79215e+06	5.45895e+06	5.96179e+06	7.13002e+06	5.35336e+06		6.1413e+06	5.25713e+06		6.31419e+06	6.70064e+06	6.55347e+06	6.2671e+06	6.9686e+06	7.17411e+06	6.40589e+06
Rv1498A		4	2.27684e+08	2.74872e+08	2.64968e+08	2.63349e+08	2.73115e+08	2.96081e+08	2.60483e+08	2.66998e+08	2.99122e+08	2.28718e+08	2.84954e+08	2.81341e+08	2.43294e+08	2.77532e+08	2.77368e+08	2.72277e+08	2.19824e+08	2.91407e+08	2.92194e+08	2.76854e+08	2.72917e+08	2.45426e+08	2.76794e+08	2.99007e+08	2.79373e+08	2.86737e+08	2.44962e+08	3.2252e+08	3.13072e+08	2.67986e+08
Rv1507c		2	34000250	3.42046e+07	3.51538e+07	3.16567e+07	3.43367e+07	3.8049e+07	3.15827e+07	3.6751e+07	3.03697e+07	3.27053e+07	3.65087e+07	3.45165e+07	3.20398e+07	3.52823e+07	3.66856e+07	3.717e+07	3.65832e+07	3.55617e+07	2.84198e+07	3.6122e+07	3.82111e+07	3.01631e+07	3.90287e+07	3.63883e+07	3.27369e+07	4.05481e+07	3.62902e+07	2.60606e+07	3.31777e+07	3.61495e+07
Rv1511	gmdA	12	6.4341e+07	6.16453e+07	6.03302e+07	6.36129e+07	6.36668e+07	6.52941e+07	6.19471e+07	6.4252e+07	6.09426e+07	6.68685e+07	6.10298e+07	6.28827e+07	6.72953e+07	6.4455e+07	6.63128e+07	6.31822e+07	6.09417e+07	6.46678e+07	6.70961e+07	5.94755e+07	6.08099e+07	6.04163e+07	6.17349e+07	6.26699e+07	5.98774e+07	6.30396e+07	6.2511e+07	6.02029e+07	6.18941e+07	5.98955e+07
Rv1512	epiA	1	1.36826e+07	1.18865e+07	9.82432e+06	1.0553e+07	1.37747e+07	8.67013e+06	1.28079e+07	1.26272e+07		1.37779e+07	1.2446e+07	1.03496e+07	1.30156e+07	1.34001e+07	1.01506e+07	1.19204e+07	1.41216e+07	1.23501e+07	1.25493e+07	1.2987e+07	1.13095e+07	1.38845e+07	1.2863e+07	1.21705e+07	1.35386e+07	6.74948e+06	1.11405e+07	1.3987e+07		1.1022e+07
Rv1513		2	30295950	3.4e+07	3.57262e+07	3.28423e+07	3.43545e+07	3.38603e+07	3.51082e+07	3.37411e+07	3.29918e+07	3.40038e+07	3.33906e+07	3.3576e+07	3.15939e+07	3.47113e+07	3.49459e+07	3.26469e+07	3.38104e+07	3.40763e+07	3.45194e+07	3.51267e+07	3.30327e+07	3.63724e+07	3.59461e+07	3.3827e+07	3.48725e+07	4.09432e+07	3.54101e+07	3.52498e+07	3.5501e+07	3.03105e+07
Rv1516c		1	5081610	8.76723e+06		1.11997e+07		1.38404e+07	9.41932e+06	1.02024e+07	1.74034e+07	8.30222e+06	7.10359e+06	1.4305e+07	1.39246e+07	1.00094e+07		1.02869e+07	8.6466e+06	8.55642e+06	8.76757e+06	9.30983e+06	6.70094e+06	7.58187e+06		9.33731e+06	7.44401e+06	1.51981e+07		7.00153e+06
Rv1521	fadD25	9	55563500	6.19945e+07	6.15158e+07	6.10994e+07	5.39253e+07	6.00836e+07	5.88485e+07	6.16049e+07	5.68149e+07	6.34108e+07	6.31619e+07	6.04408e+07	5.84153e+07	5.99242e+07	6.35924e+07	5.86671e+07	5.69032e+07	5.99341e+07	6.08205e+07	6.04276e+07	6.14353e+07	5.77276e+07	5.34052e+07	6.02752e+07	4.81666e+07	5.55099e+07	5.38015e+07	4.5091e+07	4.94942e+07	5.11962e+07
Rv1523		4	2.05028e+07	2.21854e+07	2.48653e+07	2.01161e+07	2.07526e+07	2.24288e+07	2.27531e+07	2.16569e+07	2.03628e+07	2.1261e+07	2.25321e+07	2.16667e+07	2.10682e+07	2.0146e+07	1.96195e+07	2.10504e+07	2.99484e+07	2.29833e+07	2.03468e+07	2.32664e+07	1.95133e+07	1.97495e+07	1.99221e+07	2.06779e+07	1.61415e+07	1.61188e+07	1.72877e+07	1.44509e+07	1.33149e+07	1.59768e+07
Rv1527c	pks5	2	7386680	4.63023e+06	7.01986e+06	6.66641e+06	5.45331e+06	8.39447e+06	6.22711e+06	5.56975e+06	8.05966e+06	5.5371e+06	5.45091e+06	7.83878e+06	7.46416e+06	7.41726e+06	5.59697e+06	4.09847e+06	5.3179e+06	7.29023e+06	4.67357e+06	5.30827e+06	6.83257e+06	3.65527e+06	5.70006e+06	4.82757e+06	3.85727e+06	6.66226e+06	4.0118e+06	3.468e+06
Rv1533		6	21529000	2.82373e+07	2.08775e+07	2.24897e+07	2.24342e+07	2.4537e+07	2.52773e+07	2.6138e+07	2.37032e+07	2.35677e+07	2.45515e+07	2.29553e+07	2.42317e+07	2.14248e+07	1.74823e+07	2.56324e+07	1.8313e+07	2.12588e+07	2.32053e+07	2.76772e+07	2.49163e+07	2.63062e+07	2.80318e+07	1.78712e+07	2.63867e+07	3.11636e+07	2.79845e+07	2.53546e+07	2.72793e+07	2.98727e+07
Rv1536	ileS	5	1.11372e+07	9.60634e+06	8.41857e+06	1.26722e+07	1.24691e+07	7.36254e+06	1.542e+07	1.15901e+07	1.21419e+07	1.61297e+07	1.20157e+07	1.50431e+07	1.11125e+07	1.31749e+07	9.61533e+06	1.33911e+07	1.23231e+07	6.87713e+06	1.37013e+07	1.33825e+07	7.04873e+06	1.51846e+07	1.371e+07	8.0186e+06	1.43385e+07	5.80433e+06	1.46978e+07	1.5932e+07	1.44197e+07	1.65248e+07
Rv1538c	ansA	1	4036270	3.17581e+06	2.72114e+06	5.29677e+06	5.1151e+06	2.34594e+06	4.46292e+06	4.35567e+06	4.15222e+06	4.8867e+06	4.78792e+06	4.7444e+06	5.69537e+06	6.07701e+06	5.65573e+06	4.76556e+06	5.07013e+06	4.20541e+06	5.18559e+06	5.00315e+06	4.45836e+06	4.01524e+06	4.80714e+06	4.35127e+06	4.64637e+06	2.12223e+06	5.05109e+06	7.07022e+06	4.98029e+06	5.7813e+06
Rv1543		15	2.07602e+08	1.68817e+08	1.81368e+08	2.19181e+08	1.91196e+08	1.72638e+08	2.05624e+08	1.92711e+08	1.84969e+08	1.49765e+08	2.01616e+08	1.58109e+08	1.7657e+08	2.0263e+08	1.37967e+08	1.74578e+08	1.76611e+08	1.75141e+08	1.63816e+08	1.93688e+08	1.60464e+08	1.7784e+08	1.72089e+08	1.31693e+08	1.35484e+08	1.63065e+08	1.31289e+08	1.09718e+08	1.06054e+08	1.16712e+08
Rv1544		11	1.40567e+08	1.77652e+08	1.72731e+08	1.78631e+08	1.8397e+08	1.86853e+08	1.82712e+08	1.5826e+08	1.85493e+08	1.7866e+08	1.93962e+08	1.85316e+08	1.66073e+08	1.96224e+08	1.78329e+08	1.74549e+08	1.65956e+08	1.89052e+08	1.73421e+08	1.75365e+08	1.38844e+08	1.80127e+08	1.60069e+08	1.72344e+08	1.7387e+08	1.86305e+08	1.92205e+08	1.5463e+08	1.66579e+08	1.77086e+08
Rv1546		1	21680900	2.30086e+07	2.43224e+07	2.23309e+07	2.67653e+07	2.29655e+07	2.46784e+07	2.52974e+07	1.83361e+07	2.16824e+07	2.34874e+07	2.16637e+07	2.11276e+07	2.44622e+07	2.38624e+07	2.66259e+07	2.31424e+07	2.28401e+07	2.33018e+07	2.05931e+07	2.63706e+07	2.45894e+07	2.36327e+07	2.40322e+07	2.30024e+07	2.64998e+07	2.45772e+07	2.09511e+07	2.30378e+07	2.6941e+07
Rv1558		8	1.2615e+08	1.18876e+08	1.28461e+08	1.42679e+08	1.30324e+08	1.19884e+08	1.34372e+08	1.38069e+08	1.3898e+08	1.19007e+08	1.34461e+08	1.36442e+08	1.267e+08	1.40452e+08	1.43986e+08	1.40279e+08	9.4797e+07	1.47946e+08	1.27669e+08	1.24701e+08	1.22139e+08	1.21131e+08	1.22664e+08	1.29055e+08	1.18778e+08	1.11962e+08	1.11413e+08	1.1466e+08	9.97673e+07	1.15467e+08
Rv1559	ilvA	6	26206500	2.68457e+07	2.70923e+07	2.51302e+07	2.67225e+07	2.41962e+07	2.56879e+07	2.6118e+07	2.45249e+07	2.69968e+07	2.68212e+07	2.46253e+07	2.54477e+07	2.66139e+07	2.99138e+07	2.70943e+07	2.6424e+07	2.49622e+07	2.43964e+07	2.7341e+07	2.86583e+07	2.81875e+07	2.42119e+07	2.6593e+07	2.68716e+07	2.55146e+07	2.91851e+07	2.62286e+07	2.73952e+07	2.99434e+07
Rv1576c		2	6489410	5.26006e+06	5.48343e+06	5.95656e+06	6.65786e+06	7.36456e+06	7.02977e+06	6.35315e+06	6.28949e+06	7.76453e+06	6.58067e+06	6.57148e+06	4.73455e+06	6.45716e+06	7.08031e+06	5.04298e+06	6.8631e+06	6.19118e+06	7.8141e+06	8.40112e+06	5.82001e+06	1.14866e+07	9.04966e+06	9.64358e+06	1.32652e+07	1.08639e+07	1.39264e+07	1.60985e+07	1.82357e+07	1.89218e+07
Rv1589	bioB	3	17591890	2.48304e+07	1.57834e+07	2.25216e+07	1.96141e+07	4.90123e+06	2.26008e+07	1.99384e+07	1.57836e+07	2.3895e+07	1.99674e+07	2.23944e+07	2.0168e+07	2.13558e+07	2.31353e+07	1.97982e+07	1.90348e+07	1.6462e+07	1.78769e+07	2.19998e+07	1.3537e+07	1.55922e+07	1.9216e+07	1.25427e+07			1.36181e+07	1.1817e+07	8.15071e+06	9.80817e+06
Rv1593c		7	5.15143e+07	5.24453e+07	4.72908e+07	4.46719e+07	4.72184e+07	5.11075e+07	5.30499e+07	4.9928e+07	5.60106e+07	4.87201e+07	5.47323e+07	4.78445e+07	5.06948e+07	5.55777e+07	5.99706e+07	5.83095e+07	5.60515e+07	5.88931e+07	6.18991e+07	5.27449e+07	5.83892e+07	5.51587e+07	5.42269e+07	6.03452e+07	5.58073e+07	6.03204e+07	6.00473e+07	5.06857e+07	6.34855e+07	6.78546e+07
Rv1594	nadA	17	1.71331e+08	1.68985e+08	1.75488e+08	1.84371e+08	1.79525e+08	1.95325e+08	1.81852e+08	1.61088e+08	1.94226e+08	1.83735e+08	1.74157e+08	1.86687e+08	1.73383e+08	1.54243e+08	1.65769e+08	1.14435e+08	1.08122e+08	1.18899e+08	3.93879e+07	4.74243e+07	5.74327e+07	2.79642e+07	2.99253e+07	3.20438e+07	1.78616e+07	1.68323e+07	1.56203e+07	1.22173e+07	1.05329e+07	1.61331e+07
Rv1595	nadB	1	10482570	1.01796e+07	9.9447e+06	9.20598e+06	8.1866e+06	8.32425e+06	9.62149e+06	8.37765e+06	8.58696e+06	9.09915e+06	8.45689e+06	8.28812e+06	9.39198e+06	4.41367e+06	3.33767e+06	8.30502e+06	4.15554e+06	3.74208e+06	3.98085e+06	8.90206e+06	6.01886e+06	7.78004e+06	9.07093e+06	7.99149e+06	4.61161e+06	6.57392e+06	1.86348e+06
Rv1596	nadC	13	194178104	2.27996e+08	2.02299e+08	2.21046e+08	2.18939e+08	2.56534e+08	2.32422e+08	2.14654e+08	2.58396e+08	2.38809e+08	2.34484e+08	2.4055e+08	2.16896e+08	2.3055e+08	2.49074e+08	2.31148e+08	2.29204e+08	2.59797e+08	2.29971e+08	2.12245e+08	2.31218e+08	2.15016e+08	2.03407e+08	2.29165e+08	1.70495e+08	2.09213e+08	2.03134e+08	1.25916e+08	1.75299e+08	1.76081e+08
Rv1598c		4	37927900	3.28385e+07	4.59958e+07	2.00504e+07	2.87208e+07	3.04388e+07	3.28415e+07	2.2994e+07	2.78202e+07	1.37874e+07	3.17981e+07	3.69185e+07	3.91875e+07	1.96927e+07	2.82474e+07	3.40134e+07	3.05881e+07	3.36303e+07	2.14161e+07	3.50468e+07	2.64841e+07	3.8163e+07	4.21391e+07	2.84542e+07	4.07073e+07	3.01071e+07	3.45006e+07	3.83235e+07	2.9274e+07	3.67987e+07
Rv1599	hisD	3	2.51432e+07	2.27674e+07	2.10995e+07	2.34228e+07	2.25054e+07	2.26603e+07	2.41767e+07	2.11635e+07	2.23939e+07	2.32319e+07	2.27872e+07	2.19499e+07	2.32752e+07	2.38176e+07	2.14702e+07	2.27478e+07	2.37688e+07	2.29351e+07	2.37696e+07	2.2833e+07	2.44716e+07	2.25118e+07	2.42096e+07	2.29387e+07	2.44129e+07	1.04391e+07	2.19481e+07	2.87147e+07	2.58991e+07	2.4117e+07
Rv1601	hisB	2	48450250	4.1959e+07	4.62683e+07	5.76187e+07	4.79332e+07	4.4319e+07	5.84009e+07	4.87147e+07	5.51703e+07	5.79129e+07	4.69016e+07	4.81795e+07	5.90277e+07	5.25517e+07	4.68048e+07	5.36364e+07	2.27369e+07	4.2977e+07	5.23799e+07	4.67778e+07	4.73443e+07	5.17715e+07	4.36673e+07	4.67198e+07	4.48267e+07	3.69288e+07	2.97132e+07	4.29799e+07	4.31345e+07	4.32354e+07
Rv1602	hisH	1			2.20562e+07	2.14337e+07	2.23957e+07	1.57094e+07	2.66638e+07			3.07132e+07	2.39812e+07				2.5259e+07	2.27941e+07			2.11338e+07		2.3588e+07	3.41912e+07	2.10901e+07						2.15793e+07
Rv1603	hisA	3	3.07554e+07	3.14558e+07	3.16474e+07	2.95161e+07	3.02801e+07	3.08054e+07	3.1657e+07	2.95928e+07	2.86521e+07	3.03951e+07	3.02625e+07	2.78736e+07	3.09527e+07	2.95656e+07	2.65797e+07	3.35843e+07	2.96947e+07	3.2989e+07	3.02472e+07	3.23545e+07	3.33641e+07	3.72503e+07	3.26143e+07	3.5035e+07	4.18895e+07	4.83232e+07	3.3371e+07	3.88776e+07	3.68112e+07	3.52725e+07
Rv1605	hisF	4	19693100	2.21886e+07	1.69572e+07	2.17157e+07	2.3399e+07	1.13776e+07	2.03178e+07	1.6993e+07	1.38348e+07	2.41357e+07	1.93867e+07	1.32936e+07	2.25796e+07	2.24813e+07	2.47893e+07	2.42912e+07	2.42252e+07	2.30054e+07	2.17624e+07	2.3226e+07	2.01372e+07	2.48114e+07	2.4373e+07	1.97297e+07	2.13517e+07	1.29118e+07	2.39759e+07	2.05003e+07	2.36554e+07	2.56389e+07
Rv1608c	bcpB	4	5.29298e+07	5.1847e+07	5.41027e+07	5.08329e+07	5.22771e+07	4.99131e+07	4.28799e+07	4.90278e+07	4.91962e+07	5.03101e+07	4.94488e+07	5.12067e+07	4.9323e+07	4.98223e+07	4.70518e+07	4.31481e+07	3.87853e+07	4.83473e+07	3.94619e+07	5.10518e+07	4.64873e+07	5.40287e+07	5.27567e+07	4.74612e+07	4.46408e+07	5.65055e+07	4.98869e+07	4.22964e+07	4.13919e+07	4.59175e+07
Rv1609	trpE	8	42290700	3.6993e+07	3.79178e+07	4.1329e+07	4.02666e+07	4.19649e+07	4.22587e+07	4.18238e+07	3.5577e+07	4.13284e+07	4.51394e+07	3.9799e+07	3.96095e+07	3.69864e+07	4.1065e+07	4.07121e+07	4.2581e+07	4.19129e+07	3.90341e+07	3.85292e+07	4.00843e+07	4.04917e+07	4.07905e+07	3.8808e+07	3.93441e+07	3.83653e+07	4.30629e+07	3.77066e+07	3.88863e+07	4.22433e+07
Rv1611	trpC	18	186304664	1.68338e+08	1.81167e+08	1.77701e+08	1.77457e+08	1.82882e+08	1.74682e+08	1.75883e+08	1.68517e+08	1.79873e+08	1.81353e+08	1.72516e+08	1.73307e+08	1.80832e+08	1.72366e+08	1.81958e+08	1.87222e+08	1.93169e+08	1.89868e+08	1.70295e+08	1.82954e+08	1.67363e+08	1.67597e+08	1.77577e+08	1.68082e+08	1.50679e+08	1.55926e+08	1.80323e+08	1.66094e+08	1.63613e+08
Rv1612	trpB	12	1.04105e+08	1.04404e+08	1.07175e+08	1.15569e+08	1.0627e+08	1.07848e+08	1.15502e+08	1.0755e+08	1.15009e+08	1.11489e+08	1.10278e+08	1.16424e+08	1.08674e+08	1.08577e+08	1.15913e+08	1.08799e+08	1.07018e+08	1.14873e+08	1.13837e+08	1.07934e+08	1.12587e+08	1.20347e+08	1.11388e+08	1.11411e+08	1.12034e+08	1.15855e+08	1.17296e+08	1.05203e+08	1.07232e+08	1.00586e+08
Rv1613	trpA	11	7.64198e+07	8.69816e+07	8.64623e+07	9.00675e+07	8.42204e+07	9.61771e+07	9.18014e+07	8.83993e+07	9.31079e+07	9.09635e+07	9.12567e+07	9.40396e+07	9.07285e+07	8.92678e+07	9.65371e+07	8.96089e+07	9.21375e+07	9.39425e+07	8.74192e+07	9.13235e+07	9.64954e+07	8.98469e+07	8.98216e+07	1.00587e+08	8.82926e+07	9.90405e+07	9.49642e+07	8.53797e+07	9.32802e+07	9.46473e+07
Rv1614	lgt	3	10520610	6.37034e+06	5.40878e+06	1.50963e+07	1.54952e+07	4.66665e+06	8.60349e+06	7.52237e+06	2.70367e+06	1.81938e+07	1.42658e+07	1.09792e+07	6.90875e+06	6.90809e+06	6.45926e+06	8.83075e+06	8.4521e+06	7.39756e+06	8.17538e+06	8.13743e+06	8.84837e+06	1.71596e+07	1.54581e+07	6.02171e+06	1.46499e+07	2.78097e+06	7.77288e+06	1.24408e+07	1.34452e+07	1.60442e+07
Rv1617	pykA	21	118244000	1.47762e+08	1.15061e+08	1.09054e+08	1.15696e+08	1.10257e+08	1.22677e+08	1.1332e+08	1.15068e+08	1.12779e+08	1.21979e+08	1.17971e+08	1.25332e+08	1.1282e+08	1.05937e+08	1.14414e+08	1.34147e+08	1.10453e+08	1.12923e+08	1.29581e+08	1.21516e+08	1.23159e+08	1.25761e+08	1.23172e+08	1.29837e+08	1.29008e+08	1.29616e+08	1.27192e+08	1.25517e+08	1.27802e+08
Rv1620c	cydC	1	2.60959e+06	3.21804e+06	2.02268e+06	2.65074e+06	3.83903e+06		3.13728e+06	2.70098e+06	1.9339e+06	3.06321e+06	3.88745e+06	2.38411e+06	3.02732e+06	3.5814e+06	2.75579e+06	2.73997e+06	3.92554e+06	2.68424e+06	3.60977e+06	4.47005e+06	3.29136e+06	4.30396e+06	4.92069e+06	4.17992e+06	6.12842e+06	2.34151e+06	7.1756e+06	9.12232e+06	7.90741e+06	9.67433e+06
Rv1624c		1	25665400	2.13563e+07	1.98658e+07	2.18801e+07	2.22845e+07	1.89825e+07	2.20586e+07	2.19984e+07	1.78417e+07	2.20104e+07	2.39934e+07	1.97587e+07	2.03116e+07	2.3888e+07	2.43959e+07	2.16398e+07	2.29703e+07	2.1108e+07	2.02904e+07	2.07636e+07	2.26834e+07	2.31726e+07	1.97081e+07	1.98202e+07	1.67785e+07	1.0318e+07	1.99933e+07	1.25312e+07	8.96307e+06	1.31939e+07
Rv1626		8	1.49446e+08	1.5057e+08	1.58674e+08	1.44064e+08	1.48899e+08	1.39806e+08	1.55263e+08	1.52886e+08	1.34328e+08	1.49758e+08	1.49569e+08	1.43481e+08	1.41152e+08	1.5352e+08	1.50137e+08	1.34289e+08	1.46793e+08	1.50619e+08	1.43912e+08	1.45422e+08	1.4118e+08	1.49243e+08	1.46357e+08	1.4277e+08	1.48437e+08	1.37159e+08	1.49433e+08	1.49244e+08	1.42198e+08	1.46684e+08
Rv1627c		11	4.17919e+07	3.87957e+07	3.87743e+07	4.16034e+07	3.97794e+07	3.70168e+07	4.36843e+07	4.02244e+07	3.57698e+07	4.01894e+07	4.12158e+07	3.63458e+07	3.79495e+07	4.10631e+07	3.86043e+07	4.26498e+07	4.2538e+07	3.80071e+07	4.40041e+07	4.1181e+07	4.20166e+07	4.60972e+07	3.80832e+07	4.05563e+07	4.66769e+07	4.23605e+07	4.32637e+07	5.35451e+07	4.84379e+07	5.19413e+07
Rv1629	polA	12	2.78079e+07	3.24623e+07	3.18233e+07	2.89e+07	3.13054e+07	3.41828e+07	3.17663e+07	3.07562e+07	3.27827e+07	3.16871e+07	3.22908e+07	3.5397e+07	3.1122e+07	3.44874e+07	3.37679e+07	3.40166e+07	3.26472e+07	3.3212e+07	3.14565e+07	2.88955e+07	2.76483e+07	3.20745e+07	3.08824e+07	3.20113e+07	3.17772e+07	3.48502e+07	3.38406e+07	3.13881e+07	3.0884e+07	3.73356e+07
Rv1630	rpsA	35	3.00016e+08	3.26591e+08	3.07471e+08	3.14942e+08	2.6931e+08	3.11241e+08	3.25618e+08	2.78201e+08	2.45403e+08	2.59606e+08	3.42764e+08	3.10871e+08	2.19122e+08	2.77004e+08	3.64926e+08	3.50804e+08	2.60604e+08	2.86699e+08	3.0741e+08	3.23497e+08	3.08095e+08	3.1824e+08	3.38508e+08	3.27852e+08	3.07151e+08	2.50091e+08	3.29215e+08	2.72574e+08	2.98827e+08	3.5132e+08
Rv1631	coaE	2	7328970		6.93921e+06	1.07661e+07	8.4426e+06	4.34712e+06	9.89552e+06	9.30308e+06	1.05851e+07	9.98364e+06	1.0014e+07	9.29727e+06	1.17e+07	9.83641e+06	1.03986e+07	9.74362e+06	8.63957e+06	7.39627e+06	9.65842e+06	9.95413e+06	9.50348e+06	1.02414e+07	9.56376e+06	9.55421e+06	1.06062e+07	5.50916e+06	1.03375e+07	1.08904e+07	9.56643e+06	9.79845e+06
Rv1633	uvrB	1	3989880	4.23455e+06	3.05481e+06	6.86896e+06	5.50407e+06	2.17048e+06	6.61414e+06	5.98187e+06	4.26688e+06	6.13309e+06	6.2416e+06	6.53079e+06	6.19819e+06	7.09531e+06	6.03583e+06	5.74743e+06	6.07025e+06	4.78458e+06	6.59831e+06	6.14573e+06	5.49787e+06	6.28829e+06	5.66017e+06	5.19002e+06	6.41718e+06	2.25376e+06	6.33633e+06	7.4785e+06	5.93479e+06	6.37831e+06
Rv1636	TB15.3	12	4.93607e+08	4.64763e+08	4.53703e+08	4.6568e+08	5.00077e+08	4.368e+08	4.44107e+08	4.54862e+08	4.68572e+08	4.66398e+08	4.92624e+08	4.35374e+08	4.65714e+08	4.73839e+08	4.28997e+08	5.38279e+08	5.29735e+08	4.99356e+08	5.30836e+08	4.87388e+08	5.25674e+08	5.08109e+08	4.85094e+08	5.27653e+08	5.56938e+08	5.27133e+08	5.2026e+08	6.5672e+08	6.18957e+08	5.70405e+08
Rv1637c		6	4.04252e+07	4.39923e+07	4.18347e+07	4.5675e+07	4.45234e+07	4.1552e+07	4.16851e+07	4.62447e+07	3.90343e+07	4.81777e+07	4.81806e+07	4.43387e+07	4.28076e+07	4.35903e+07	4.48983e+07	4.26968e+07	4.91739e+07	4.17809e+07	4.26179e+07	4.61055e+07	4.17664e+07	4.01592e+07	4.59396e+07	4.03516e+07	4.20543e+07	5.79298e+07	4.73413e+07	4.47639e+07	4.55025e+07	5.02044e+07
Rv1638	uvrA	6	1.79182e+07	2.28665e+07	2.44868e+07	2.35862e+07	1.61781e+07	2.59347e+07	2.19221e+07	2.55594e+07	2.29608e+07	2.42305e+07	2.45316e+07	2.69249e+07	2.39933e+07	2.16993e+07	2.48404e+07	2.39992e+07	2.97366e+07	2.24308e+07	2.17383e+07	2.37827e+07	2.38209e+07	2.56351e+07	2.22496e+07	2.47431e+07	2.35358e+07	2.70858e+07	2.51447e+07	2.02451e+07	2.07459e+07	2.39691e+07
Rv1638A		4	7.51996e+07	6.89536e+07	6.62586e+07	6.75106e+07	4.9579e+07	7.44745e+07	6.79146e+07	4.78815e+07	4.57114e+07	6.62165e+07	4.94246e+07	7.02108e+07	4.43372e+07	5.10103e+07	4.73191e+07	6.78911e+07	7.18424e+07	4.85065e+07	6.83361e+07	6.99402e+07	5.8933e+07	4.19078e+07	4.79465e+07	6.44764e+07	4.48863e+07	6.32842e+07	5.9193e+07	4.77884e+07	5.94829e+07	4.31212e+07
Rv1640c	lysX	1	32044300	4.0054e+07	3.33217e+07	2.36104e+07	2.50183e+07	2.56247e+07	2.2204e+07	2.38353e+07	2.88999e+07	2.66648e+07	3.11674e+07	2.93762e+07	2.20902e+07	3.1274e+07	3.18315e+07	2.46275e+07	2.74601e+07	3.62819e+07	2.42076e+07	3.00491e+07	3.43426e+07	2.58368e+07	3.01697e+07	3.21409e+07	2.83867e+07	2.69577e+07	3.86506e+07	2.77345e+07	3.02399e+07	3.3154e+07
Rv1641	infC	8	74342500	7.85725e+07	7.58745e+07	8.25812e+07	7.84866e+07	8.87001e+07	7.767e+07	7.4764e+07	8.18708e+07	7.84957e+07	8.98502e+07	8.65006e+07	8.36167e+07	8.36375e+07	8.71556e+07	7.77626e+07	7.76379e+07	8.50604e+07	8.29388e+07	7.2667e+07	6.66959e+07	6.35714e+07	7.58521e+07	7.66584e+07	7.06896e+07	6.9934e+07	7.66892e+07	7.37494e+07	7.0838e+07	7.06033e+07
Rv1642	rpmI	3		3.8774e+07	2.7871e+07		5.08229e+07	1.48579e+07		3.80215e+07	4.61332e+07	1.00641e+07	4.89545e+07	4.71573e+07	3.64668e+07			6.44941e+07	5.49598e+07	4.64207e+07	5.09006e+07	6.23538e+07	2.95119e+07		4.54079e+07		2.07678e+07	3.11068e+07	4.44474e+07	3.35177e+07	3.03263e+07	4.73346e+07
Rv1643	rplT	6	9.00984e+07	6.03757e+07	8.96023e+07	9.29008e+07	8.78192e+07	8.7041e+07	9.31505e+07	8.58611e+07	5.80639e+07	9.97068e+07	8.84004e+07	8.96982e+07	7.76609e+07	9.54433e+07	7.93673e+07	8.39625e+07	8.85535e+07	8.90157e+07	9.12081e+07	5.92141e+07	5.96079e+07	7.66957e+07	7.90733e+07	6.51173e+07	6.37393e+07	5.26419e+07	7.6617e+07	6.04674e+07	6.50868e+07	5.45315e+07
Rv1649	pheS	3	23616800	2.71215e+07	2.68399e+07	2.61696e+07	2.55459e+07	2.5595e+07	2.76902e+07	2.60163e+07	1.85361e+07	3.03248e+07	2.95547e+07	2.68849e+07	1.83891e+07	2.7403e+07	2.72429e+07	2.52459e+07	2.78901e+07	2.42786e+07	2.85575e+07	2.78853e+07	2.42745e+07	3.00797e+07	2.71014e+07	2.73516e+07	2.75232e+07	2.46213e+07	2.87981e+07	2.54455e+07	2.57143e+07	2.90493e+07
Rv1650	pheT	12	3.20351e+07	2.91856e+07	3.01568e+07	2.92722e+07	2.9566e+07	2.9037e+07	2.91478e+07	2.83963e+07	3.39953e+07	3.02881e+07	2.9641e+07	3.13343e+07	3.31059e+07	3.15805e+07	3.22146e+07	2.85771e+07	3.13019e+07	2.93065e+07	2.97876e+07	3.228e+07	2.94093e+07	3.19205e+07	3.11399e+07	3.13185e+07	3.29606e+07	2.98818e+07	3.28678e+07	3.36027e+07	2.84074e+07	3.09059e+07
Rv1652	argC	7	3.61059e+07	3.31113e+07	3.45212e+07	3.31084e+07	3.34743e+07	3.48149e+07	3.4242e+07	3.19885e+07	3.65841e+07	2.88801e+07	3.52578e+07	3.63461e+07	3.5764e+07	3.39449e+07	3.10606e+07	3.45226e+07	3.75531e+07	3.37242e+07	3.17909e+07	3.39716e+07	3.11705e+07	3.12557e+07	3.58937e+07	3.4576e+07	3.22249e+07	3.91557e+07	3.29734e+07	3.13436e+07	3.77195e+07	3.06469e+07
Rv1654	argB	3	2.4471e+07	2.6929e+07	2.22545e+07	2.40979e+07	2.43786e+07	2.2096e+07	2.88131e+07	2.36968e+07	1.89733e+07	2.60817e+07	2.46371e+07	2.26096e+07	2.16973e+07	2.48442e+07	2.38007e+07	2.16727e+07	2.47842e+07	2.32932e+07	2.25174e+07	2.31662e+07	2.27569e+07	2.84168e+07	2.53655e+07	2.22462e+07	2.4359e+07	1.81017e+07	2.53249e+07	2.2795e+07	2.42084e+07	2.39061e+07
Rv1655	argD	1	8127430	6.97539e+06	4.80768e+06	1.71228e+07	1.0674e+07	4.99452e+06		8.93296e+06		1.30734e+07	1.02411e+07	1.06808e+07	1.36113e+07	1.67298e+07	1.63413e+07	1.09658e+07	1.11309e+07	1.09555e+07	1.30709e+07	1.36857e+07	1.02245e+07	9.0775e+06	1.22551e+07	8.81152e+06	1.19771e+07	3.07254e+06	1.36273e+07	1.34606e+07		1.6497e+07
Rv1656	argF	1	7400240	5.69391e+06	5.06322e+06	7.4601e+06	8.34343e+06		8.41193e+06	7.22363e+06		8.23779e+06	8.12227e+06			9.32169e+06		8.08636e+06	9.57067e+06	7.26448e+06	8.3403e+06	9.25176e+06	8.34766e+06	8.63976e+06	9.95582e+06	6.964e+06	9.07937e+06	2.95161e+06	7.12696e+06	8.93809e+06	9.04357e+06	9.93746e+06
Rv1658	argG	11	6.14307e+07	5.66829e+07	5.70141e+07	5.13623e+07	6.01538e+07	5.74481e+07	5.19323e+07	6.28094e+07	6.03205e+07	5.08214e+07	5.35151e+07	5.59075e+07	5.67034e+07	6.57207e+07	4.88173e+07	5.55996e+07	6.14005e+07	5.42444e+07	5.67214e+07	5.12893e+07	5.51761e+07	5.72745e+07	5.79173e+07	5.38762e+07	6.36571e+07	5.64404e+07	5.39869e+07	6.43415e+07	5.23894e+07	4.34065e+07
Rv1659	argH	1	5718900	5.94094e+06	3.29041e+06	9.50526e+06	8.39654e+06		8.64569e+06	8.87921e+06	1.28422e+07	1.05154e+07	7.94063e+06	1.18591e+07	1.0831e+07	1.10498e+07	1.04971e+07	8.48261e+06	8.38817e+06	7.86197e+06	9.19842e+06	9.31664e+06	6.8143e+06	9.94256e+06	9.43988e+06	7.83496e+06	9.25305e+06		8.74354e+06	9.62278e+06	6.80041e+06	9.79474e+06
Rv1665	pks11	1		2.38333e+07	2.41214e+07	2.50739e+07		2.38579e+07	2.5957e+07		2.62145e+07	2.31833e+07		2.22781e+07			2.24562e+07			2.29241e+07								1.50954e+07	2.047e+07
Rv1676		7	3.70528e+07	3.52068e+07	3.40635e+07	36348300	3.63872e+07	3.37098e+07	3.62199e+07	3.43342e+07	3.54748e+07	3.64e+07	3.47119e+07	3.43436e+07	3.42847e+07	3.58047e+07	3.49843e+07	3.55967e+07	3.54098e+07	3.64524e+07	3.27508e+07	3.4168e+07	3.30935e+07	3.54587e+07	3.35346e+07	3.49282e+07	2.57626e+07	2.47441e+07	2.81514e+07	2.27717e+07	2.29488e+07	2.54475e+07
Rv1677	dsbF	1	19741900	1.90102e+07	1.89229e+07	1.76004e+07	1.93412e+07	2.24476e+07	1.95806e+07	1.8939e+07	2.38076e+07	1.98506e+07	2.11832e+07	2.23876e+07	1.85892e+07	1.71913e+07	2.41554e+07		2.05526e+07	2.08562e+07	1.89766e+07	1.7926e+07	1.95006e+07	1.98425e+07	1.9415e+07	1.89857e+07	1.79381e+07	1.92931e+07	2.038e+07	1.45274e+07	1.72957e+07	1.7275e+07
Rv1680		3	25797300	2.51635e+07	2.53121e+07	2.54039e+07	2.46877e+07	2.45884e+07	2.31663e+07	2.35403e+07	2.45624e+07	2.56214e+07	2.593e+07	2.51733e+07	2.28064e+07	2.49491e+07	2.44433e+07	2.33897e+07	2.44656e+07	2.40814e+07	2.50281e+07	2.53361e+07	2.29897e+07	2.36686e+07	2.40596e+07	2.46031e+07	2.54991e+07	2.6693e+07	2.53794e+07	2.6909e+07	2.66713e+07	2.37871e+07
Rv1683		4	4.67834e+07	4.70438e+07	4.6755e+07	4.16378e+07	4.30952e+07	4.29423e+07	2.96437e+07	4.2776e+07	3.65939e+07	4.02351e+07	3.79501e+07	3.99344e+07	2.85671e+07	2.73613e+07	2.00792e+07	2.657e+07	4.71837e+07	2.46145e+07	3.97425e+07	2.95351e+07	2.52638e+07	3.02108e+07	3.39946e+07	2.72596e+07	2.76167e+07	5.07267e+07	4.75961e+07	2.9048e+07	2.73247e+07	4.6803e+07
Rv1684		1	33157400	2.88608e+07	3.02745e+07	2.6094e+07	3.18004e+07	2.99659e+07	2.55566e+07	3.20733e+07		3.60306e+07	3.04512e+07	3.46025e+07	3.25461e+07	1.66145e+07	3.43451e+07	3.27524e+07	3.14352e+07	3.21519e+07	2.11605e+07	2.9373e+07	3.18129e+07	3.45911e+07	2.93428e+07	3.64595e+07	3.09475e+07	2.87109e+07	3.50967e+07	3.20636e+07	1.69108e+07	2.23462e+07
Rv1689	tyrS	4	1.89947e+07	1.96635e+07	1.47136e+07	1.88083e+07	1.97224e+07	1.46626e+07	2.05696e+07	1.79476e+07	1.00632e+07	2.064e+07	1.89479e+07	1.31082e+07	1.58789e+07	1.85226e+07	1.73393e+07	1.80875e+07	1.7632e+07	1.74607e+07	1.9132e+07	1.9973e+07	1.98921e+07	2.24052e+07	2.18332e+07	1.96492e+07	1.91573e+07	1.25348e+07	2.18811e+07	1.72723e+07	2.06668e+07	2.12575e+07
Rv1693		1	1034970		1.08264e+06	1.90073e+06	1.11318e+06	1.31838e+06	1.70668e+06		3.51129e+06			3.14459e+06	1.98157e+06	1.73016e+06		1.67231e+06	1.18762e+06	1.90111e+06					1.17057e+06			856913		1.61165e+06
Rv1695	ppnK	1	4782010	5.70068e+06		1.63011e+07	9.01268e+06		1.3286e+07	9.43132e+06		1.65175e+07	1.06659e+07		1.93341e+07		1.59903e+07	1.01821e+07		4.91277e+06	1.53884e+07	1.287e+07	8.51494e+06		1.37145e+07	4.83202e+06	1.74358e+07			2.05107e+07	8.82436e+06	1.54073e+07
Rv1696	recN	1			1.0888e+07		9.51856e+06	9.48104e+06	8.63283e+06	8.67901e+06	1.05985e+07				9.57976e+06	8.26725e+06	7.71755e+06	7.52534e+06			8.62277e+06	8.91681e+06	7.69033e+06	7.94433e+06	8.54737e+06	9.34272e+06		1.11698e+07	8.84634e+06		8.96152e+06
Rv1699	pyrG	6	3.8472e+07	4.50396e+07	4.23347e+07	3.51791e+07	4.30274e+07	3.78945e+07	4.47843e+07	3.53716e+07	4.5182e+07	4.41419e+07	4.50312e+07	4.13605e+07	3.42355e+07	4.17517e+07	4.25243e+07	4.31284e+07	4.5253e+07	4.18007e+07	4.1709e+07	4.04607e+07	4.01007e+07	3.62804e+07	3.26149e+07	3.91083e+07	3.37206e+07	3.92304e+07	3.56963e+07	2.78405e+07	2.60578e+07	2.39915e+07
Rv1701		1	7221220					4.00586e+06		7.57058e+06	6.59269e+06		7.80949e+06						7.46725e+06		7.62644e+06	6.78359e+06	6.02704e+06		6.98981e+06				6.03369e+06	4.86159e+06
Rv1705c	PPE22	1	24178300	3.26661e+07	3.77102e+07	2.87621e+07	2.10496e+07	5.94923e+07	2.05666e+07	2.94415e+07	1.00808e+08	1.56049e+07	2.6804e+07	6.80883e+07	5.02172e+07	1.8655e+07	2.29019e+07	2.73937e+07	2.45113e+07	3.20753e+07	2.91516e+07	3.62523e+07	1.4147e+07	1.65116e+07	1.78975e+07	4.84182e+07	2.3891e+07	9.05003e+07	2.38781e+07	3.5354e+07	2.52136e+07	1.60751e+07
Rv1707		1	6816950	6.0711e+06	6.33238e+06	7.92524e+06	7.49701e+06	3.37501e+06		7.10976e+06		8.482e+06		5.20648e+06	4.64163e+06	9.73679e+06	7.08756e+06		6.245e+06	7.05735e+06	6.06033e+06	8.02945e+06			6.4526e+06	5.23561e+06			7.80822e+06	6.43172e+06		8.296e+06
Rv1708		1	17894900	1.69779e+07	1.47644e+07	1.83013e+07	1.72852e+07	1.51644e+07	1.62072e+07	1.46651e+07	2.02906e+07	1.71203e+07	1.6047e+07	1.58845e+07	1.93506e+07	1.72206e+07	1.48033e+07	1.918e+07	1.64276e+07	1.65093e+07	1.79892e+07	1.81193e+07	1.56323e+07	1.7069e+07	1.59613e+07	1.55869e+07	1.87577e+07	1.23569e+07	1.52442e+07	1.7327e+07	1.44863e+07	1.36872e+07
Rv1709	scpA	1	6225410	6.37667e+06	5.71669e+06	7.20981e+06	6.60706e+06	4.36611e+06	6.83833e+06	6.72107e+06	5.48286e+06	7.83908e+06	6.46122e+06	5.96836e+06	6.3281e+06	6.76338e+06	6.36564e+06	6.60531e+06	5.67354e+06	5.36147e+06	6.82896e+06	6.28956e+06	6.05264e+06	5.68758e+06	6.51251e+06	5.36984e+06	6.81503e+06	3.67862e+06	6.78694e+06	6.63318e+06	5.71094e+06	6.85122e+06
Rv1712	cmk	1	4149210	4.29389e+06	2.8529e+06	7.26287e+06	5.76705e+06	1.89197e+06	6.99681e+06	6.00186e+06	5.59784e+06	7.04096e+06	5.53837e+06	6.12802e+06	7.7601e+06	6.87552e+06	7.58056e+06	6.54176e+06	6.23435e+06	5.15727e+06	6.8632e+06	6.60018e+06	5.82519e+06	6.20995e+06	6.81962e+06	4.91519e+06	5.94941e+06	862690	7.29865e+06	7.17519e+06	4.76322e+06	6.72136e+06
Rv1713	engA	2	3467830	3.14161e+06	2.80402e+06	3.39349e+06	2.85347e+06	2.82545e+06	3.70306e+06	2.91324e+06	3.00199e+06	3.48193e+06	3.36686e+06	3.88878e+06	3.9826e+06	3.39546e+06	1.81953e+06	2.86743e+06	2.47496e+06	3.37884e+06	2.67949e+06	2.87606e+06	2.36874e+06	2.96224e+06	2.66458e+06	2.29112e+06	2.63979e+06	3.18174e+06	2.48087e+06		1.8539e+06	2.74825e+06
Rv1722		2	14966100	1.8345e+07	1.73562e+07	1.99288e+07	1.59044e+07	1.72962e+07	1.85763e+07	2.04511e+07	2.26648e+07	1.93716e+07	1.76102e+07	1.99254e+07	1.85983e+07	2.01901e+07	2.10259e+07	1.74772e+07	2.08947e+07	1.90378e+07	1.56027e+07	1.97317e+07	1.86324e+07	1.61557e+07	1.74814e+07	2.05191e+07	1.61715e+07	2.0768e+07	2.24199e+07	1.38932e+07	1.55096e+07	1.5885e+07
Rv1731	gabD2	14	9.75441e+07	8.36028e+07	8.18119e+07	8.08665e+07	8.16491e+07	8.47282e+07	8.63262e+07	8.0219e+07	9.10205e+07	7.83181e+07	8.41618e+07	8.26532e+07	8.431e+07	8.71391e+07	6.37407e+07	7.9084e+07	8.68718e+07	8.46815e+07	7.81398e+07	8.42835e+07	7.96924e+07	8.28279e+07	8.47348e+07	8.94718e+07	8.52243e+07	9.73608e+07	8.7555e+07	8.52502e+07	8.11011e+07	7.98122e+07
Rv1732c		7	9.88685e+07	1.20343e+08	1.27737e+08	1.18057e+08	1.18174e+08	1.1668e+08	1.15001e+08	1.22571e+08	1.07039e+08	1.20317e+08	1.2666e+08	1.11471e+08	1.19769e+08	1.23067e+08	1.12061e+08	1.30031e+08	1.22445e+08	1.21373e+08	1.15562e+08	1.14855e+08	1.25936e+08	1.23005e+08	1.17339e+08	1.17463e+08	1.16866e+08	1.21981e+08	1.17946e+08	1.23649e+08	1.08155e+08	1.38332e+08
Rv1737c	narK2	1	3617360	3.93824e+06	2.89812e+06	4.03478e+06	4.31287e+06	3.35238e+06	3.79482e+06	4.37437e+06	2.23442e+06	3.6555e+06	3.85508e+06	2.82072e+06	3.59014e+06	4.63188e+06	3.4312e+06	3.92552e+06	4.85583e+06	4.20787e+06	4.3685e+06	4.26646e+06	4.16452e+06	4.77216e+06	5.72716e+06	4.15702e+06	4.38625e+06	2.95358e+06	4.16644e+06	4.09102e+06	3.98563e+06	3.90738e+06
Rv1738		8	1.54612e+08	1.81782e+08	1.21187e+08	1.56379e+08	1.81312e+08	1.62199e+08	1.71347e+08	1.79671e+08	1.77074e+08	1.63987e+08	1.87043e+08	1.71747e+08	1.8951e+08	1.8151e+08	1.57469e+08	1.90976e+08	2.03108e+08	1.91221e+08	2.45359e+08	2.6498e+08	2.61153e+08	2.90694e+08	3.00119e+08	2.85768e+08	3.65904e+08	3.9856e+08	3.4906e+08	4.0122e+08	3.38401e+08	3.54977e+08
Rv1746	pknF	2	22158700	2.06243e+07	1.56e+07	2.25392e+07	2.01727e+07	1.31462e+07	2.30872e+07	2.0657e+07	1.62404e+07	2.25496e+07	2.00881e+07	1.97593e+07	2.37794e+07	2.16035e+07	1.99627e+07	2.20673e+07	2.18537e+07	1.72939e+07	2.17392e+07	2.22737e+07	2.16452e+07	2.35785e+07	2.12537e+07	2.04299e+07	2.42791e+07	1.01227e+07	2.1576e+07	2.16772e+07	2.19621e+07	2.22661e+07
Rv1747		6	2.20912e+07	2.18909e+07	2.01357e+07	1.84351e+07	1.7902e+07	1.85457e+07	1.97395e+07	4.71231e+07	3.50774e+07	1.82003e+07	1.83605e+07	1.93027e+07	2.00576e+07	1.9209e+07	1.7817e+07	1.69487e+07	1.95394e+07	2.23955e+07	1.91091e+07	2.02579e+07	1.97735e+07	1.76809e+07	1.83863e+07	1.82794e+07	2.9758e+07	2.10672e+07	2.23348e+07	1.82505e+07	1.92651e+07	1.95461e+07
Rv1749c		1	40931100	3.75042e+07	3.73493e+07	3.57754e+07	4.148e+07	2.86142e+07	4.14796e+07	3.64219e+07	1.91587e+07	4.07199e+07	3.96108e+07	3.02121e+07	2.99413e+07	4.53063e+07	3.217e+07	3.57442e+07	4.46583e+07	3.75901e+07	3.86027e+07	3.93329e+07	4.56964e+07	4.28174e+07	4.36214e+07	3.76237e+07	3.80964e+07	2.46223e+07	4.15092e+07	3.48535e+07	4.02189e+07	3.47788e+07
Rv1751		12	6.59023e+07	6.35e+07	6.88485e+07	6.25734e+07	5.60017e+07	6.85834e+07	6.66603e+07	5.67804e+07	6.62385e+07	7.22324e+07	6.84611e+07	6.80185e+07	6.01367e+07	6.87953e+07	6.61821e+07	6.48721e+07	7.14693e+07	5.70908e+07	6.45422e+07	5.7787e+07	6.00739e+07	6.26925e+07	7.1291e+07	5.81905e+07	5.69958e+07	5.77402e+07	7.15404e+07	5.26905e+07	5.57003e+07	7.24681e+07
Rv1761c		2	6182280	6.2995e+06	3.18874e+06	8.70183e+06	6.25775e+06	4.31136e+06	9.44217e+06	6.90255e+06	3.8265e+06	7.51185e+06	5.9959e+06	5.47426e+06	7.67751e+06	8.3839e+06	5.90414e+06	7.87014e+06	6.39386e+06		8.6319e+06	9.53824e+06	7.53657e+06	1.06962e+07	8.48711e+06	7.26781e+06	1.00422e+07	3.47535e+06	7.349e+06	7.57476e+06	6.80837e+06	7.09167e+06
Rv1762c		2	27756300	2.46337e+07	2.38976e+07	2.51804e+07	2.36646e+07	2.48048e+07	2.6905e+07	2.42391e+07	2.99544e+07	2.3887e+07	2.36936e+07	2.56727e+07	2.55698e+07	2.57133e+07	2.30138e+07	2.36939e+07	2.30453e+07	2.36235e+07	2.32663e+07	2.06152e+07	2.49771e+07	2.57919e+07	2.3567e+07	2.28699e+07	2.3504e+07	2.50962e+07	2.54045e+07	2.47495e+07	2.26185e+07	2.48084e+07
Rv1769		3	1.622e+07	2.22354e+07	2.1828e+07	2.0462e+07	2.05219e+07	2.3901e+07	2.04086e+07	2.01885e+07	2.58483e+07	1.99499e+07	2.40804e+07	2.36518e+07	2.32588e+07	2.11474e+07	2.13614e+07		2.48577e+07	2.20672e+07	2.07181e+07	2.28797e+07	1.80002e+07	2.12997e+07	1.93713e+07	2.43351e+07	2.26821e+07	2.71368e+07		2.21816e+07	2.32236e+07	1.98349e+07
Rv1770		13	8.02342e+07	8.37371e+07	7.8077e+07	8.5203e+07	8.65061e+07	7.70288e+07	8.34547e+07	8.14129e+07	7.54253e+07	7.75831e+07	8.3225e+07	7.53382e+07	7.88468e+07	9.03396e+07	8.87644e+07	8.07617e+07	8.57325e+07	7.95442e+07	8.25703e+07	8.05799e+07	8.62729e+07	8.45663e+07	8.66044e+07	7.93871e+07	8.77474e+07	7.51389e+07	8.43102e+07	7.30206e+07	7.86219e+07	9.44122e+07
Rv1771		18	1.2105e+08	1.28115e+08	1.2509e+08	1.16821e+08	1.20078e+08	1.22681e+08	1.2029e+08	1.22837e+08	1.25937e+08	1.2291e+08	1.30544e+08	1.22217e+08	1.22725e+08	1.24117e+08	1.17881e+08	1.17412e+08	1.20737e+08	1.19207e+08	1.17006e+08	1.27808e+08	1.17289e+08	1.21325e+08	1.23588e+08	1.28176e+08	1.31214e+08	1.38561e+08	1.30596e+08	1.25937e+08	1.23973e+08	1.22279e+08
Rv1778c		3	19979900	1.83378e+07	1.73349e+07	1.85773e+07	1.7055e+07	1.6091e+07	1.76226e+07	1.75591e+07	1.64798e+07	1.82933e+07	1.70022e+07	1.68355e+07	1.66634e+07	1.74364e+07	1.98948e+07	1.49386e+07	1.79602e+07	1.97981e+07	1.96304e+07	1.77526e+07	2.00847e+07	1.69118e+07	1.13593e+07	1.71649e+07	1.73002e+07	1.41515e+07	1.61567e+07	1.97776e+07	1.68788e+07	1.85431e+07
Rv1780		1	21018200	1.95145e+07	2.1961e+07	2.52924e+07	2.32454e+07	2.6686e+07	2.34647e+07	2.29085e+07	2.80391e+07	2.25031e+07	2.26077e+07	2.45783e+07	2.45172e+07	2.30059e+07	2.37336e+07	2.01415e+07	2.32235e+07	1.91139e+07	2.23747e+07	2.07001e+07	2.17464e+07	2.11123e+07	2.1009e+07	1.95701e+07	1.93629e+07	2.4217e+07	2.01851e+07	2.15959e+07	2.18904e+07	1.91937e+07
Rv1782	eccB5	4	4.54448e+07	3.73592e+07	3.5581e+07	4.5693e+07	4.35715e+07	4.02526e+07	3.72056e+07	4.02978e+07	4.48229e+07	4.03258e+07	3.66978e+07	3.85454e+07	4.14786e+07	5.20465e+07	5.00136e+07	4.78752e+07	3.85986e+07	3.93018e+07	4.17431e+07	4.68104e+07	4.45378e+07	4.13417e+07	4.33467e+07	5.52176e+07	4.11881e+07	4.04018e+07	3.89147e+07	3.51249e+07	4.06592e+07	4.0202e+07
Rv1783	eccCa5	3	4.0073e+07	4.06e+07	3.97388e+07	4.15729e+07	3.7863e+07	4.32222e+07	4.05306e+07	4.05527e+07	4.38511e+07	3.74389e+07	4.01634e+07	4.39821e+07	4.06758e+07	3.96098e+07	3.67553e+07	3.61683e+07	3.92156e+07	3.89552e+07	3.79787e+07	3.61858e+07	3.67592e+07	3.66662e+07	3.70253e+07	3.78075e+07	3.37626e+07	4.06648e+07	4.27596e+07	3.18461e+07	3.54103e+07	3.41486e+07
Rv1784	eccCb5	10	3.41677e+07	6.83619e+07	3.99583e+07	3.93607e+07	3.10919e+07	4.01554e+07	3.36814e+07	3.24045e+07	3.7891e+07	4.0847e+07	3.92337e+07	3.42492e+07	3.38673e+07	3.15662e+07	5.61352e+07	3.21824e+07	3.24833e+07	3.50256e+07	5.30705e+07	5.42978e+07	3.97391e+07	3.16156e+07	3.11198e+07	4.01875e+07	3.44911e+07	3.92477e+07	3.09348e+07	3.25459e+07	2.86272e+07	2.96526e+07
Rv1793	esxN	1	52469900	4.44009e+07	4.32193e+07	4.80267e+07	4.59554e+07	3.79172e+07	4.51054e+07	4.13145e+07	3.75352e+07	4.96346e+07	4.56367e+07	4.27267e+07	4.62767e+07	4.11772e+07	3.85743e+07	4.55671e+07	4.0752e+07	4.409e+07	3.92895e+07	3.32757e+07	3.33067e+07	3.5116e+07	3.66029e+07	3.09823e+07	3.27803e+07	1.47981e+07	2.8921e+07	4.28932e+07	2.27172e+07	3.33398e+07
Rv1794		14	8.44483e+07	8.01466e+07	7.973e+07	7.78658e+07	9.06365e+07	9.38196e+07	8.41422e+07	8.42548e+07	7.209e+07	8.25102e+07	7.90553e+07	8.91694e+07	8.05046e+07	7.68384e+07	7.6249e+07	8.51653e+07	8.18003e+07	8.17513e+07	8.72948e+07	7.22755e+07	8.94921e+07	7.46611e+07	7.80275e+07	7.55351e+07	8.35531e+07	7.86793e+07	7.283e+07	9.30013e+07	8.26118e+07	9.13323e+07
Rv1795	eccD5	5	3.93149e+07	3.84305e+07	3.79077e+07	3.80044e+07	4.23423e+07	4.10168e+07	4.18901e+07	4.09343e+07	4.1409e+07	3.9748e+07	3.81034e+07	4.14982e+07	3.69708e+07	4.07073e+07	4.21953e+07	4.14934e+07	4.17994e+07	4.07958e+07	4.08469e+07	4.04216e+07	4.07706e+07	3.97099e+07	4.37296e+07	3.93957e+07	4.09506e+07	4.00919e+07	3.83175e+07	3.70093e+07	3.88046e+07	3.86242e+07
Rv1797	eccE5	2	33655865	4.90628e+07	3.49224e+07	2.9933e+07	3.38985e+07	3.58054e+07	3.67059e+07	3.60827e+07	3.46498e+07	3.12492e+07	3.88433e+07	3.80994e+07	3.83792e+07	4.17828e+07	3.26266e+07	3.39359e+07	3.00345e+07	3.88712e+07	2.96836e+07	2.89099e+07	3.14933e+07	4.14007e+07	3.01977e+07	3.91428e+07	3.71464e+07	3.23995e+07	4.54286e+07	3.94424e+07	2.92595e+07	4.08129e+07
Rv1798	eccA5	2	11349000	1.13562e+07	1.85282e+07	2.52709e+07	3.57606e+07	2.11376e+07	1.95825e+07	1.44056e+07	1.39829e+07	2.25418e+07	3.49311e+07	1.9422e+07	2.65574e+07		2.12149e+07	2.27067e+07		1.58518e+07	3.25408e+07	1.9557e+07	2.11797e+07	1.97521e+07	2.03899e+07	2.4958e+07	2.22457e+07	3.83488e+07	1.83649e+07	3.1053e+07	3.33187e+07	2.32212e+07
Rv1810		1	20225500	1.77529e+07	1.71929e+07	1.59343e+07	1.47733e+07	2.01033e+07	1.67371e+07	1.60097e+07	2.20673e+07	1.55679e+07	1.76981e+07	1.8645e+07	1.72469e+07	1.31932e+07	1.83036e+07	1.6647e+07	1.53032e+07	1.56178e+07	1.4537e+07	1.47839e+07	1.4958e+07	1.2669e+07	1.56336e+07	1.44423e+07	1.32625e+07	1.54036e+07	1.29155e+07	1.48666e+07	1.2216e+07	1.25479e+07
Rv1812c		1	6784370	5.85087e+06	6.51639e+06	6.82812e+06	6.29131e+06	5.85823e+06	6.56395e+06	5.5381e+06	5.89802e+06	6.16385e+06	6.16977e+06	5.77198e+06		5.35752e+06	5.91866e+06	4.92129e+06	5.7408e+06	4.60136e+06		6.70267e+06	4.88203e+06	5.75869e+06	5.93089e+06	6.40528e+06	6.21168e+06	5.40079e+06	6.47278e+06	6.15389e+06	4.67511e+06	5.27991e+06
Rv1820	ilvG	5	39425880	3.83737e+07	3.9362e+07	3.49598e+07	4.0074e+07	3.29947e+07	3.97316e+07	3.92278e+07	3.84842e+07	3.83138e+07	4.03067e+07	3.72037e+07	3.82796e+07	3.86894e+07	3.52829e+07	4.3473e+07	4.09726e+07	3.66517e+07	3.6931e+07	4.13408e+07	4.38032e+07	4.38616e+07	4.2264e+07	3.11674e+07	4.09975e+07	4.17049e+07	3.228e+07	4.27665e+07	4.48243e+07	4.92559e+07
Rv1821	secA2	23	6.99128e+07	7.06855e+07	7.01294e+07	7.94377e+07	7.88232e+07	7.90423e+07	8.51197e+07	7.83858e+07	8.42929e+07	8.51442e+07	8.55492e+07	8.22898e+07	8.4505e+07	8.68806e+07	8.40068e+07	7.18325e+07	8.05721e+07	8.17759e+07	8.06725e+07	8.36046e+07	7.94361e+07	8.10286e+07	8.23148e+07	8.20638e+07	7.33563e+07	5.42446e+07	7.22705e+07	5.90151e+07	6.95043e+07	6.48602e+07
Rv1823		1	2695950	2.87554e+06	2.11565e+06	3.71748e+06	3.27124e+06	997869	3.75981e+06	3.73233e+06	3.86876e+06	3.99601e+06	3.57359e+06	3.87551e+06	4.77572e+06	3.99882e+06	4.16923e+06	3.74101e+06	3.56564e+06	2.60222e+06	3.94528e+06	4.31093e+06	3.22898e+06	3.34975e+06	4.00004e+06	3.12373e+06	3.76916e+06		4.30151e+06	4.31785e+06	3.25085e+06	4.21429e+06
Rv1825		1				3.19431e+07			7.08139e+06	7.69895e+06	5.48811e+06	8.1531e+06	8.80556e+06	6.59462e+06	8.32817e+06	5.41896e+06	7.79669e+06	6.50578e+06		6.0187e+06		8.02401e+06	6.03071e+06	7.7016e+06	7.08297e+06	6.23045e+06	6.53884e+06		8.01237e+06	6.89771e+06		5.88697e+06
Rv1826	gcvH	2	176024800	1.73282e+08	1.44616e+08	1.78026e+08	1.65127e+08	1.7392e+08	1.82243e+08	1.7145e+08	1.61021e+08	1.82878e+08	1.68921e+08	1.58997e+08	1.81443e+08	1.64739e+08	1.42253e+08	1.90002e+08	1.63837e+08	1.49967e+08	1.79845e+08	1.69654e+08	1.66753e+08	1.68691e+08	1.53219e+08	1.49081e+08	1.60824e+08	1.81334e+08	1.71166e+08	1.65975e+08	1.59979e+08	1.74981e+08
Rv1827	garA	5	120084304	9.73119e+07	1.15777e+08	9.28859e+07	1.01453e+08	8.70361e+07	9.56963e+07	9.92075e+07	6.89128e+07	9.21341e+07	9.4989e+07	8.48322e+07	8.40172e+07	1.07708e+08	1.03735e+08	1.15129e+08	1.12104e+08	1.0576e+08	1.11438e+08	1.10534e+08	1.27379e+08	1.1441e+08	1.2752e+08	1.08186e+08	1.14314e+08	8.65104e+07	1.19164e+08	8.60283e+07	9.73377e+07	1.22106e+08
Rv1829		3	3.70434e+07	3.54936e+07	3.88094e+07	3.47462e+07	3.5465e+07	3.63125e+07	3.46495e+07	3.96785e+07	3.40397e+07	3.51212e+07	3.68659e+07	2.79033e+07	3.3957e+07	3.67517e+07	3.71387e+07	3.88684e+07	3.74234e+07	3.62073e+07	3.24673e+07	3.49296e+07	3.64918e+07	3.111e+07	3.275e+07	3.2324e+07	2.69616e+07	2.93412e+07	2.6716e+07	2.67068e+07	2.58873e+07	2.80421e+07
Rv1832	gcvB	6	1.42201e+07	2.16074e+07	2.14362e+07	2.04912e+07	1.76977e+07	1.96393e+07	1.96621e+07	1.92654e+07	2.02817e+07	1.83692e+07	2.22864e+07	2.44078e+07	2.41834e+07	1.9757e+07	2.38421e+07	2.07226e+07	2.37327e+07	1.98168e+07	1.91178e+07	1.91736e+07	1.94898e+07	1.6139e+07	1.9525e+07	2.03247e+07	1.36467e+07	1.8735e+07	2.01814e+07	1.90294e+07	2.17683e+07	1.98542e+07
Rv1833c		6	2.80054e+07	2.82678e+07	2.94402e+07	2.54217e+07	2.95954e+07	2.45596e+07	2.78808e+07	3.02362e+07	2.79736e+07	3.03609e+07	2.89867e+07	2.83206e+07	2.72583e+07	3.18483e+07	2.98264e+07	2.06097e+07	3.08064e+07	2.77818e+07	2.75247e+07	2.59677e+07	2.36889e+07	2.83382e+07	3.06043e+07	2.73055e+07	2.83759e+07	2.84635e+07	2.90875e+07	2.69975e+07	2.54666e+07	2.87909e+07
Rv1836c		12	9.73539e+07	9.14941e+07	9.34269e+07	1.00624e+08	9.47803e+07	9.79214e+07	6.45898e+07	9.17523e+07	9.93679e+07	6.78447e+07	6.66437e+07	9.92825e+07	9.7266e+07	9.23007e+07	8.83011e+07	9.32427e+07	9.10571e+07	9.0094e+07	9.74305e+07	6.44123e+07	9.15339e+07	8.7772e+07	8.53503e+07	8.78305e+07	6.38465e+07	9.3191e+07	6.91503e+07	6.02346e+07	9.36438e+07	8.46609e+07
Rv1837c	glcB	32	299315000	3.17709e+08	3.15103e+08	3.08374e+08	3.15652e+08	2.86175e+08	3.26633e+08	2.79655e+08	2.75814e+08	3.15654e+08	2.90426e+08	3.26644e+08	3.05616e+08	2.80739e+08	2.94441e+08	3.0109e+08	2.79068e+08	3.19489e+08	2.88477e+08	2.6253e+08	2.63176e+08	2.88814e+08	2.5231e+08	2.66255e+08	2.57571e+08	2.85026e+08	2.55436e+08	2.45356e+08	2.39398e+08	2.21215e+08
Rv1838c	vapC13	1	2804520	2.39558e+06	2.01374e+06	2.79395e+06	3.10164e+06	1.72664e+06	3.15741e+06	2.63704e+06	1.57515e+06	3.07095e+06	2.93327e+06	2.69824e+06	2.79324e+06	3.35799e+06	2.76056e+06	2.87893e+06	3.08058e+06	2.61184e+06	2.99147e+06	3.17733e+06	2.53503e+06	2.63314e+06	3.13478e+06	2.47312e+06	3.15382e+06	1.06385e+06	2.89939e+06	4.15596e+06	2.95925e+06	3.23723e+06
Rv1843c	guaB1	25	1.60069e+08	1.58826e+08	1.57226e+08	1.53339e+08	1.52265e+08	1.65618e+08	1.71819e+08	1.50897e+08	1.50643e+08	1.45114e+08	1.76e+08	1.48206e+08	1.60169e+08	1.70122e+08	1.58758e+08	1.75396e+08	1.59905e+08	1.6153e+08	1.67418e+08	1.71137e+08	1.49085e+08	1.5589e+08	1.79294e+08	1.82729e+08	2.00304e+08	2.08692e+08	1.75286e+08	1.97741e+08	1.89022e+08	1.85023e+08
Rv1854c	ndh	4	1.41819e+07	1.56812e+07	1.57672e+07	1.49355e+07	1.78437e+07	1.71314e+07	1.78408e+07	1.87002e+07	1.69204e+07	1.78191e+07	1.49504e+07	1.92981e+07	1.70019e+07	1.90448e+07	1.70083e+07	1.84722e+07	2.08767e+07	2.01397e+07	2.22847e+07	2.0498e+07	1.91811e+07	2.37203e+07	2.32484e+07	2.58279e+07	3.17171e+07	2.60923e+07	2.61188e+07	3.55113e+07	3.09724e+07	4.02575e+07
Rv1855c		6	67711800	7.5395e+07	7.57368e+07	6.8785e+07	7.22762e+07	6.87237e+07	7.13101e+07	7.87554e+07	6.63249e+07	6.99139e+07	6.30982e+07	7.10277e+07	7.03655e+07	7.30595e+07	7.60023e+07	7.34353e+07	7.81409e+07	7.64947e+07	7.4359e+07	6.59245e+07	7.54523e+07	7.53675e+07	8.03051e+07	7.19978e+07	7.83743e+07	7.7071e+07	9.92235e+07	8.42944e+07	8.62469e+07	9.75404e+07
Rv1856c		11	1.05179e+08	1.14417e+08	1.17221e+08	1.34214e+08	1.12092e+08	1.56308e+08	1.40434e+08	1.13791e+08	1.63626e+08	1.34785e+08	1.15427e+08	1.66136e+08	1.52245e+08	1.19629e+08	1.79865e+08	1.33326e+08	1.20461e+08	1.86523e+08	1.39395e+08	1.05895e+08	1.54266e+08	1.76062e+08	1.18527e+08	1.85303e+08	1.08899e+08	1.46608e+08	1.53196e+08	1.06215e+08	1.54526e+08	9.93883e+07
Rv1860	apa	4	3.56441e+07	3.70885e+07	2.97903e+07	3.27837e+07	3.23813e+07	3.30596e+07	3.17458e+07	3.08811e+07	2.88629e+07	3.36742e+07	2.93692e+07	2.78444e+07	2.61515e+07	3.21459e+07	5.18335e+07	3.12707e+07	3.10571e+07	2.99467e+07	3.04687e+07	2.77317e+07	3.41135e+07	3.12389e+07	2.94552e+07	2.76455e+07	2.64494e+07	2.17633e+07	2.89793e+07	2.49993e+07	2.7829e+07	2.86425e+07
Rv1862	adhA	1	14050500	1.22906e+07	1.26879e+07	1.27266e+07	1.35518e+07		1.30264e+07	1.0893e+07		1.46389e+07	1.28295e+07	1.32061e+07		1.28411e+07	1.31739e+07		1.36735e+07	1.48883e+07	1.4201e+07	1.26158e+07	1.18419e+07	1.40139e+07	1.17791e+07	1.48243e+07	1.69778e+07	1.39344e+07	1.45904e+07	1.54868e+07	1.52051e+07	1.39535e+07
Rv1865c		2	16316800	1.15988e+07	1.05254e+07	1.23822e+07	1.62648e+07	1.15779e+07	1.79344e+07	1.18328e+07	1.07682e+07	1.32291e+07	1.25761e+07	1.40098e+07	1.57235e+07	1.18521e+07	1.19713e+07	1.74152e+07	1.86106e+07	1.53867e+07	1.22969e+07	1.81338e+07	1.50036e+07	1.22343e+07	1.24368e+07	1.02182e+07	1.79046e+07	9.87669e+06	1.26089e+07	1.11391e+07	1.55806e+07	1.29297e+07
Rv1869c		14	1.19228e+08	1.11331e+08	1.1509e+08	1.06927e+08	1.14549e+08	1.04829e+08	1.0632e+08	1.14416e+08	1.04193e+08	1.13388e+08	1.24085e+08	1.13263e+08	1.04583e+08	1.23504e+08	1.0923e+08	1.15351e+08	1.25972e+08	1.0994e+08	1.15546e+08	1.21638e+08	1.14365e+08	1.06665e+08	1.15271e+08	1.07799e+08	1.28058e+08	1.22888e+08	1.17088e+08	1.26585e+08	1.20222e+08	1.31045e+08
Rv1871c		7	136643168	1.39428e+08	1.32023e+08	1.35728e+08	1.39459e+08	1.32053e+08	1.31455e+08	1.44129e+08	1.28782e+08	1.32127e+08	1.48554e+08	1.21036e+08	1.32254e+08	1.58509e+08	1.42292e+08	1.33601e+08	1.5124e+08	1.32694e+08	1.42347e+08	1.39212e+08	1.19166e+08	1.32599e+08	1.34163e+08	1.14881e+08	1.35277e+08	1.19616e+08	1.36278e+08	1.30173e+08	1.26703e+08	1.39022e+08
Rv1872c	lldD2	32	9.3078e+08	8.40398e+08	7.98609e+08	6.76031e+08	8.97972e+08	7.23253e+08	7.69341e+08	8.81103e+08	7.31044e+08	7.33964e+08	8.54749e+08	7.33877e+08	7.1195e+08	8.85349e+08	7.72181e+08	8.33238e+08	8.37205e+08	8.08839e+08	7.94546e+08	8.08071e+08	7.28948e+08	8.55622e+08	9.3511e+08	6.77244e+08	8.81657e+08	7.97845e+08	8.84601e+08	8.66784e+08	7.63278e+08	8.44601e+08
Rv1874		2	28718635	2.71548e+07	2.76426e+07	2.45419e+07	2.79497e+07	2.39322e+07	2.76939e+07	2.81101e+07	2.01169e+07	2.80852e+07	2.70783e+07	2.22891e+07	9.84034e+06	2.72695e+07	2.33813e+07	2.78967e+07	2.76604e+07	2.58128e+07	2.68651e+07	2.74167e+07	2.60341e+07	2.77294e+07	2.80236e+07	2.41701e+07	2.77368e+07	2.49109e+07	1.40612e+07	3.05835e+07	2.57771e+07	2.94328e+07
Rv1875		7	6.825e+07	6.59329e+07	7.06835e+07	6.37708e+07	6.66601e+07	6.95989e+07	6.57048e+07	6.87665e+07	8.48905e+07	6.45726e+07	8.18373e+07	7.99261e+07	6.30642e+07	8.28962e+07	6.66816e+07	6.23583e+07	6.79437e+07	6.21599e+07	6.74665e+07	6.76523e+07	6.74924e+07	7.90317e+07	8.6955e+07	7.11022e+07	9.92494e+07	7.99682e+07	9.31466e+07	9.58905e+07	9.28291e+07	9.32665e+07
Rv1876	bfrA	4	2.12259e+07	2.73797e+07	1.37803e+07	3.28392e+07	2.23044e+07	2.27706e+07	3.30448e+07	2.7816e+07	2.70178e+07	3.53081e+07	2.82005e+07	2.9363e+07	2.38688e+07	3.23804e+07	3.22903e+07	2.39439e+07	2.94832e+07	3.11188e+07	2.62968e+07	2.30136e+07	2.45633e+07	3.36541e+07	2.55201e+07	2.7666e+07	3.02116e+07	2.69614e+07	2.64072e+07	2.64789e+07	2.48013e+07	2.73398e+07
Rv1878	glnA3	2	6751680	6.29087e+06	5.56093e+06	6.04831e+06	5.98872e+06	5.96932e+06	6.07205e+06	5.61135e+06	4.78979e+06	6.44449e+06	5.58277e+06	4.96246e+06	5.35829e+06	5.98057e+06	4.72844e+06	5.77402e+06	4.10022e+06	5.67124e+06	3.57404e+06	5.19075e+06	4.69131e+06	6.46116e+06	3.85209e+06	4.98693e+06	6.59453e+06	5.45472e+06	5.68235e+06		4.43195e+06
Rv1880c	cyp140	6	32543500	3.18313e+07	2.81825e+07	2.82763e+07	3.06891e+07	2.48018e+07	3.08755e+07	3.07392e+07	2.38851e+07	3.08839e+07	3.13554e+07	2.75492e+07	2.88795e+07	2.68984e+07	2.68347e+07	3.08133e+07	2.98435e+07	2.96784e+07	2.74783e+07	2.79471e+07	2.88929e+07	2.70265e+07	2.77177e+07	2.5474e+07	2.25089e+07	1.49303e+07	2.26213e+07	1.83212e+07	1.82353e+07	1.95698e+07
Rv1885c		1	6340150	5.91557e+06	5.85014e+06	5.9855e+06	5.46796e+06	5.23318e+06	5.91459e+06	5.42623e+06	6.5091e+06	5.86626e+06	6.18762e+06	6.76133e+06	6.56483e+06	5.63057e+06	5.48089e+06	5.17615e+06	5.18964e+06	5.09203e+06	5.14292e+06	5.21439e+06	4.87592e+06		4.28876e+06	4.84455e+06		5.29926e+06	4.52239e+06		4.96891e+06	5.04348e+06
Rv1886c	fbpB	10	3.03794e+08	2.63508e+08	2.59549e+08	2.53343e+08	2.51682e+08	2.42401e+08	2.52194e+08	2.44643e+08	1.98351e+08	2.6893e+08	2.53665e+08	2.39393e+08	2.27998e+08	2.7809e+08	2.44068e+08	2.24433e+08	2.80239e+08	2.69747e+08	2.80045e+08	2.08578e+08	2.08462e+08	2.05213e+08	1.96606e+08	1.96616e+08	2.32462e+08	1.94651e+08	2.2104e+08	2.50775e+08	2.00571e+08	1.89288e+08
Rv1891		1	81041400	7.1042e+07	7.04283e+07	7.33342e+07	7.12657e+07	6.95201e+07	6.16771e+07	6.92865e+07	7.469e+07	6.7464e+07	7.55076e+07	6.91607e+07	8.03814e+07	7.13739e+07	5.96268e+07	6.92286e+07	7.48579e+07	6.52951e+07	6.99674e+07	6.39958e+07	5.33877e+07	6.67347e+07	6.52574e+07	6.55269e+07	6.08803e+07	7.71391e+07	5.65071e+07	7.1938e+07	6.00976e+07	5.78076e+07
Rv1893		3	94982848	8.71892e+07	7.59246e+07	8.17859e+07	8.78527e+07	6.53038e+07	8.6036e+07	7.99234e+07	4.03951e+07	8.91171e+07	8.78056e+07	6.05677e+07	7.42292e+07	8.86485e+07	7.07581e+07	6.27634e+07	8.77324e+07	8.33011e+07	8.25667e+07	8.23919e+07	8.92642e+07	8.27227e+07	8.71417e+07	7.07203e+07	7.19258e+07	4.06505e+07	6.99387e+07	7.69948e+07	8.11358e+07	7.46725e+07
Rv1894c		3	1.66977e+07	1.58878e+07	1.52236e+07	1.62977e+07	1.71278e+07	1.46445e+07	1.63242e+07	1.78757e+07	1.56445e+07	1.46452e+07	1.65063e+07	1.48716e+07	1.57623e+07	1.6038e+07	1.45171e+07	1.71363e+07	1.75095e+07	1.66587e+07	1.67371e+07	1.73655e+07	1.7712e+07	1.93284e+07	1.95562e+07	1.80285e+07	2.32392e+07	2.13654e+07	2.0391e+07	3.05797e+07	3.10398e+07	2.81839e+07
Rv1896c		4	1.35084e+07	1.85515e+07	1.88468e+07	2.13146e+07	1.99808e+07	2.90226e+07	2.69445e+07	2.89191e+07	3.01862e+07	2.08905e+07	2.82245e+07	3.07507e+07	2.01815e+07	2.20425e+07	2.72839e+07	2.9611e+07	2.82513e+07	2.91058e+07	2.96809e+07	2.54938e+07	2.53078e+07	2.88085e+07	2.7343e+07	2.5935e+07	2.85443e+07	2.36567e+07	2.65577e+07	2.25434e+07	2.61428e+07	2.62186e+07
Rv1899c	lppD	5	5.5528e+07	5.73404e+07	6.14498e+07	5.87e+07	6.33304e+07	6.34085e+07	5.3024e+07	6.67581e+07	6.43261e+07	5.53488e+07	6.48551e+07	6.49981e+07	6.32425e+07	6.44493e+07	5.19237e+07	6.22069e+07	6.5348e+07	5.23828e+07	6.02194e+07	6.91892e+07	5.71527e+07	6.11419e+07	6.74629e+07	5.62796e+07	5.77356e+07	6.36213e+07	6.78627e+07	6.48907e+07	6.52813e+07	6.80972e+07
Rv1900c	lipJ	2	13626400	1.43296e+07	1.45102e+07	1.20504e+07	1.52765e+07	1.35176e+07	1.50261e+07	1.49167e+07	1.18277e+07	1.45126e+07	1.62237e+07	1.35823e+07	1.37615e+07	1.6202e+07	1.3244e+07	1.26399e+07	1.6408e+07	1.45107e+07	1.39179e+07	1.60866e+07	1.47427e+07	1.55275e+07	1.6418e+07	1.48742e+07	1.60878e+07	1.139e+07	1.56376e+07	1.53449e+07	1.69471e+07	1.48932e+07
Rv1901	cinA	2	18446500	1.87056e+07	1.80552e+07	1.93742e+07	1.87426e+07	1.74408e+07	3.0804e+07	1.90005e+07	1.50037e+07	1.88377e+07	3.16428e+07	2.88797e+07	1.87621e+07	3.05256e+07	2.95455e+07	3.43339e+07	1.99155e+07	2.91917e+07	2.91782e+07	3.15677e+07	2.84672e+07	3.33366e+07	3.11268e+07	3.24541e+07	3.22702e+07	3.369e+07	2.02529e+07	3.25223e+07	3.21941e+07	3.35424e+07
Rv1908c	katG	53	7.01809e+08	6.84265e+08	6.30219e+08	7.03577e+08	6.73487e+08	6.29048e+08	6.88079e+08	6.47676e+08	5.04358e+08	6.52882e+08	6.87772e+08	7.14606e+08	6.4164e+08	6.65658e+08	6.07003e+08	6.6405e+08	7.35195e+08	6.64368e+08	7.27125e+08	7.4009e+08	7.42764e+08	7.83935e+08	8.15853e+08	7.72819e+08	9.54859e+08	9.64857e+08	9.13438e+08	9.8859e+08	1.07983e+09	9.01136e+08
Rv1909c	furA	1			5.96838e+06		8.51646e+06	5.50282e+06	7.50109e+06	7.48696e+06	6.61958e+06		6.50795e+06	6.56943e+06	8.56295e+06			8.0313e+06	8.74557e+06	8.63028e+06		7.90051e+06	8.1247e+06	7.77171e+06	8.18513e+06	7.74568e+06	8.368e+06		7.80651e+06	9.65969e+06	8.79605e+06	9.49736e+06
Rv1914c		1		7.63295e+06	6.81592e+06	7.19259e+06	8.31678e+06	4.78869e+06			3.2942e+06		7.35629e+06	6.27976e+06		9.32167e+06	6.47808e+06	7.89208e+06	7.76493e+06	7.63689e+06	7.17583e+06	8.48885e+06		8.40078e+06	9.9527e+06	6.48913e+06	8.47222e+06	2.97523e+06	8.8042e+06	6.58446e+06	7.70094e+06	8.3979e+06
Rv1919c		10	159306672	1.65798e+08	1.66496e+08	1.67306e+08	1.61887e+08	1.74034e+08	1.68916e+08	1.59497e+08	1.50819e+08	1.54519e+08	1.62636e+08	1.58356e+08	1.598e+08	1.52289e+08	1.66284e+08	1.55906e+08	1.61582e+08	1.73899e+08	1.617e+08	1.63277e+08	1.48615e+08	1.70752e+08	1.62841e+08	1.65906e+08	1.57016e+08	1.62632e+08	1.62616e+08	1.41931e+08	1.50644e+08	1.45001e+08
Rv1920		2	15689350	1.55182e+07	1.36276e+07	1.83505e+07	1.78728e+07	9.28483e+06	1.72303e+07	1.75589e+07	1.22441e+07	1.80626e+07	1.85832e+07	1.43148e+07	1.76839e+07	1.88948e+07	1.42858e+07	1.65373e+07	1.85593e+07	1.44485e+07	1.82138e+07	1.91813e+07	1.5546e+07	1.77365e+07	1.85864e+07	1.45344e+07	1.97579e+07	5.82134e+06	1.78796e+07	1.79971e+07	1.60764e+07	1.88527e+07
Rv1922		1	3763400	3.56419e+06	3.81051e+06	4.23763e+06	3.57612e+06	3.88764e+06	3.78425e+06	4.11826e+06	4.14142e+06	3.94173e+06	4.01141e+06	4.46645e+06	3.75926e+06	4.43093e+06	4.14181e+06	3.55364e+06	3.77072e+06	3.84376e+06	4.1603e+06	3.88261e+06	3.55353e+06	3.43243e+06	4.22757e+06	4.25012e+06	4.09859e+06	4.1266e+06	3.76536e+06	4.62653e+06	3.85823e+06	3.70923e+06
Rv1925	fadD31	30	3.49902e+08	3.53519e+08	3.47368e+08	3.52128e+08	3.61414e+08	4.00593e+08	3.68245e+08	3.62342e+08	4.11156e+08	3.52369e+08	3.75245e+08	3.79956e+08	3.87211e+08	3.76298e+08	3.8162e+08	3.56532e+08	3.75142e+08	3.86022e+08	3.75207e+08	3.91783e+08	3.82112e+08	3.85757e+08	3.96169e+08	3.91865e+08	3.96686e+08	4.2699e+08	4.08361e+08	3.72912e+08	3.77324e+08	3.95661e+08
Rv1932	tpx	9	5.83279e+08	5.42034e+08	5.95363e+08	5.74419e+08	5.38801e+08	5.9954e+08	5.65419e+08	5.42891e+08	5.72096e+08	5.67069e+08	5.82726e+08	5.47029e+08	5.78222e+08	5.78809e+08	5.64445e+08	5.71642e+08	5.77513e+08	5.81196e+08	6.02638e+08	5.58097e+08	5.606e+08	5.66365e+08	5.48759e+08	5.7631e+08	5.97504e+08	6.16685e+08	5.45265e+08	6.66075e+08	5.70906e+08	6.22938e+08
Rv1943c	mazE5	1	13686460	1.2494e+07	1.00386e+07	1.53809e+07	1.29522e+07	8.54266e+06	1.39454e+07	1.28e+07	1.28077e+07	1.5622e+07	1.37271e+07	1.36977e+07	1.36439e+07	1.50446e+07	1.50753e+07	1.28919e+07	1.45775e+07	1.20798e+07	1.57265e+07	1.37554e+07	1.24418e+07	1.32603e+07	1.37766e+07	1.13233e+07	1.39347e+07	4.46458e+06	1.37432e+07	1.84588e+07	1.40014e+07	1.56508e+07
Rv1944c		2	34578850	2.7116e+07	3.08878e+07	2.71113e+07	2.62768e+07	3.49285e+07	2.63927e+07	2.82611e+07	3.08367e+07	2.60276e+07	2.59583e+07	2.85177e+07	1.52738e+07	2.53847e+07	2.76566e+07	2.76414e+07	2.79997e+07	2.70655e+07	2.87897e+07	1.53336e+07	2.34767e+07	2.4893e+07	2.40577e+07	3.07338e+07	2.59304e+07	2.03828e+07	2.48895e+07	2.44055e+07	2.61987e+07	2.35708e+07
Rv1957		1	1.54501e+07	1.44531e+07	1.35144e+07	1.55442e+07	1.4662e+07	1.36967e+07	1.58862e+07	1.33931e+07	1.29275e+07	1.56676e+07	1.38428e+07			1.47578e+07	1.46988e+07	1.25897e+07	1.44918e+07	1.42815e+07	1.34254e+07	1.41109e+07	1.48056e+07	1.57517e+07	1.54248e+07		1.7255e+07	1.27978e+07	1.72472e+07	1.69135e+07	1.45573e+07	1.52876e+07
Rv1977		1	2.0926e+07	4.85217e+07				1.78881e+07		2.35266e+07	1.89926e+07	2.09043e+07	2.64298e+07				1.91288e+07			2.30206e+07	2.33069e+07		2.46624e+07	2.61124e+07	2.65668e+07				2.67634e+07	2.2336e+07	2.23481e+07	2.20063e+07
Rv1978		5	55843000	5.67069e+07	5.94564e+07	5.25683e+07	5.762e+07	5.65293e+07	6.15211e+07	5.74232e+07	5.23128e+07	6.04591e+07	6.20054e+07	5.98807e+07	4.25909e+07	5.31595e+07	5.65461e+07	5.80194e+07	5.95368e+07	5.9471e+07	5.1284e+07	5.69813e+07	5.68892e+07	5.8752e+07	5.9714e+07	2.61211e+07	5.76287e+07	5.91981e+07	6.41834e+07	6.09014e+07	5.94575e+07	5.58402e+07
Rv1980c	mpt64	8	142089264	1.32146e+08	1.25581e+08	1.39519e+08	1.38689e+08	1.44791e+08	1.4426e+08	1.32054e+08	1.40205e+08	1.47635e+08	1.34812e+08	1.48122e+08	1.38629e+08	1.33385e+08	1.27913e+08	1.34623e+08	1.41525e+08	1.3927e+08	1.33106e+08	1.25594e+08	1.42026e+08	1.26387e+08	1.26618e+08	1.4614e+08	1.29881e+08	1.35951e+08	1.20749e+08	1.53927e+08	1.4374e+08	1.21992e+08
Rv1981c	nrdF1	1	17778800	1.77604e+07	1.74657e+07	1.45102e+07	1.6154e+07	1.34125e+07	1.40607e+07	1.50431e+07	8.24365e+06	1.44188e+07	1.64563e+07	1.23502e+07	1.58199e+07	1.32818e+07	7.60521e+06	1.4019e+07	1.45121e+07	1.36639e+07	1.48797e+07	1.39685e+07	1.087e+07	1.29286e+07	1.32531e+07	1.32078e+07	1.09405e+07	1.20218e+07	1.19555e+07	1.00708e+07	8.34445e+06	9.72491e+06
Rv1984c	cfp21	5	3.16048e+07	3.02041e+07	3.02317e+07	3.2455e+07	2.87504e+07	3.76472e+07	3.1049e+07	2.97914e+07	3.56243e+07	3.24217e+07	3.02143e+07	3.46772e+07	3.90189e+07	2.99387e+07	3.29014e+07	3.32243e+07	3.02596e+07	3.46611e+07	3.34758e+07	2.46823e+07	3.3324e+07	2.90281e+07	2.9711e+07	3.41053e+07	3.06084e+07	3.95672e+07	2.74189e+07	3.26653e+07	3.21098e+07	2.86423e+07
Rv1990c		1	8548470	7.03213e+06	5.33377e+06	9.33997e+06	8.89936e+06	3.43685e+06	1.0368e+07	8.03477e+06	4.02728e+06	9.73747e+06	8.70854e+06	7.28259e+06	9.7419e+06	9.50311e+06	7.51405e+06	8.30051e+06	9.08875e+06	6.89078e+06	8.84048e+06	8.41469e+06	7.31972e+06	5.66145e+06	8.31313e+06	7.12681e+06	5.53585e+06	2.106e+06	9.49443e+06	1.37624e+07	9.53425e+06	6.59671e+06
Rv1993c		2	1.09532e+07	1.17176e+07	1.11767e+07	1.26944e+07	1.80976e+07	1.21015e+07	1.23294e+07	1.21768e+07	1.28042e+07	1.11236e+07	1.1747e+07	1.14839e+07	1.12209e+07	1.1427e+07	1.57456e+07	1.38995e+07	1.41582e+07	1.32189e+07	1.56053e+07	1.40233e+07	2.74209e+07	1.92617e+07	1.76754e+07	1.82415e+07	1.98474e+07	2.41378e+07	2.49178e+07	1.66347e+07	2.83089e+07	9.26117e+06
Rv1996		17	9.35482e+07	1.26372e+08	9.40724e+07	1.16155e+08	1.23632e+08	1.32356e+08	1.19821e+08	1.2757e+08	1.32122e+08	1.12495e+08	1.27273e+08	1.23496e+08	1.16548e+08	1.21396e+08	1.13632e+08	1.30976e+08	1.41246e+08	1.29463e+08	1.60627e+08	1.55081e+08	1.50928e+08	1.6772e+08	1.73873e+08	1.68454e+08	2.17101e+08	2.93367e+08	2.02212e+08	1.92085e+08	2.77941e+08	2.34856e+08
Rv2000		1	10354000		8.69739e+06	8.87467e+06			9.23336e+06			9.00834e+06	8.94018e+06			9.29907e+06					8.99801e+06	8.51427e+06	8.14133e+06	8.93198e+06	8.6048e+06	8.57884e+06	1.01115e+07			8.48918e+06	8.10608e+06	7.86042e+06
Rv2001		1	1.51323e+07		1.49679e+07	1.79145e+07	1.61404e+07	1.44047e+07	1.81563e+07	1.53041e+07		1.85723e+07	2.00754e+07	1.65765e+07	1.65138e+07	1.80844e+07	1.5894e+07		1.78233e+07	1.47211e+07	1.82313e+07	1.69771e+07	1.71515e+07	1.49935e+07	1.56487e+07	1.55644e+07	1.95516e+07	9.85115e+06	1.52843e+07	1.74662e+07	1.79807e+07	1.52768e+07
Rv2002	fabG3	2	48879652	4.83322e+07	4.46842e+07	4.76403e+07	4.69442e+07	4.3603e+07	4.93577e+07	4.76045e+07	4.82538e+07	5.20457e+07	4.87358e+07	4.98717e+07	4.90956e+07	4.88155e+07	4.94625e+07	4.66294e+07	4.87448e+07	5.34598e+07	4.66027e+07	6.35383e+07	4.48644e+07	4.65378e+07	4.47713e+07	4.5951e+07	4.50969e+07	3.87364e+07	4.16245e+07	3.85262e+07	3.83727e+07	3.60979e+07
Rv2005c		15	2.37049e+08	2.79798e+08	2.25407e+08	2.66346e+08	2.90494e+08	2.24912e+08	2.97937e+08	2.79668e+08	2.26413e+08	2.76414e+08	2.7976e+08	2.71863e+08	2.88961e+08	2.75977e+08	2.49946e+08	2.71125e+08	2.84141e+08	2.80749e+08	2.79406e+08	3.00247e+08	3.01644e+08	3.24925e+08	3.09677e+08	2.90555e+08	3.00227e+08	2.87107e+08	2.83885e+08	2.64508e+08	2.93845e+08	2.80871e+08
Rv2007c	fdxA	2	29321650	3.5421e+07	2.36512e+07	6.06731e+07	6.28617e+07	4.77774e+07	2.79273e+07	5.89532e+07	4.34779e+07	5.50298e+07	5.67201e+07	4.59111e+07	4.45339e+07	3.8602e+07	4.5487e+07	3.20882e+07	3.60369e+07	3.05198e+07	2.20972e+07	1.26232e+07	1.1693e+07	8.67671e+06	1.07582e+07	8.70103e+06			3.17343e+06
Rv2018		1	3662870			6.75497e+06	4.73909e+06		5.24949e+06	4.17255e+06	2.78855e+06	6.17763e+06	4.9025e+06		6.13443e+06	6.8342e+06	5.98416e+06	4.3119e+06	5.00148e+06	2.75176e+06	5.75861e+06	5.25724e+06	5.02985e+06	6.49559e+06	5.21703e+06		6.30171e+06		6.54494e+06	7.36296e+06	3.95085e+06	5.05887e+06
Rv2026c		1	9614420	1.27223e+07	2.78698e+06	7.74309e+07	4.21193e+07	2.14851e+06	6.49594e+07	3.79981e+07	5.98905e+07	8.80094e+07	4.49027e+07	7.46856e+07	8.57332e+07	1.34766e+08	1.01829e+08	4.69031e+07	6.94665e+07	3.22089e+07	1.03095e+08	9.9051e+07	1.03563e+08	2.126e+08	1.36418e+08	5.80274e+07	2.73629e+08	4.74402e+06	2.94648e+08	3.76451e+08	1.24625e+08	3.8458e+08
Rv2027c	dosT	1	5789730	4.2328e+06	4.61083e+06		4.70699e+06	3.95982e+06	5.46871e+06	4.4559e+06		4.77663e+06	4.82527e+06	5.98746e+06	4.72954e+06	5.70929e+06	4.49661e+06	4.62925e+06		4.53091e+06	4.70989e+06	4.50903e+06	4.11461e+06	5.36537e+06		3.92686e+06		3.25323e+06	4.108e+06	4.85334e+06	4.19183e+06	4.04407e+06
Rv2028c		2	30178800	2.73353e+07	1.71441e+07	2.62045e+07	2.81955e+07	2.42871e+07	3.08913e+07	2.75767e+07	2.6936e+07	2.55332e+07	2.90977e+07	2.93693e+07	3.33335e+07	2.52465e+07	3.0659e+07	3.18855e+07	3.2615e+07	3.00486e+07	3.99466e+07	3.75237e+07	3.10127e+07	2.77955e+07	4.56225e+07	3.22672e+07	3.96165e+07	3.63253e+07	3.52143e+07	4.06382e+07	5.40391e+07	4.95281e+07
Rv2029c	pfkB	3	10570400	1.27983e+07	7.41241e+06	8.75077e+06	1.10561e+07	1.05554e+07	1.04578e+07	1.14702e+07	1.00349e+07	1.06241e+07	1.03931e+07	1.18858e+07	1.13265e+07	1.04444e+07	1.11176e+07	8.9969e+06	1.19581e+07	1.14967e+07	1.40582e+07	1.50881e+07	1.28379e+07	1.59231e+07	1.63328e+07	1.58748e+07	1.83062e+07	1.8355e+07	1.70227e+07	1.60556e+07	1.49426e+07	1.34164e+07
Rv2030c		23	37634000	5.11494e+07	3.33448e+07	5.03795e+07	5.12017e+07	4.72708e+07	5.1353e+07	5.40087e+07	4.84122e+07	5.06372e+07	4.88814e+07	5.1102e+07	5.11781e+07	4.98929e+07	4.90923e+07	5.72995e+07	5.79817e+07	6.05307e+07	7.57433e+07	7.09483e+07	6.89683e+07	9.74571e+07	8.99286e+07	8.22906e+07	1.16806e+08	1.04026e+08	1.05481e+08	1.06068e+08	9.35248e+07	1.02073e+08
Rv2031c	hspX	29	2796189675	2.99143e+09	1.67007e+09	2.47411e+09	3.4187e+09	1.79505e+09	2.42205e+09	3.90902e+09	2.0532e+09	2.51538e+09	3.44515e+09	2.40396e+09	2.59315e+09	3.47076e+09	2.87076e+09	3.64405e+09	4.20942e+09	3.4044e+09	4.17636e+09	5.12022e+09	6.41329e+09	5.41111e+09	7.66882e+09	6.45966e+09	7.3492e+09	5.76564e+09	7.67235e+09	9.07322e+09	7.20793e+09	1.07441e+10
Rv2032	acg	18	1.36346e+08	1.45784e+08	9.02794e+07	1.54329e+08	1.60919e+08	1.2366e+08	1.43032e+08	1.75839e+08	1.37219e+08	1.45777e+08	1.76711e+08	1.34051e+08	1.72152e+08	1.71823e+08	1.6443e+08	1.2551e+08	1.8817e+08	1.63868e+08	1.86248e+08	2.02441e+08	1.59188e+08	1.56456e+08	1.79429e+08	1.62884e+08	1.76077e+08	1.88568e+08	1.84518e+08	1.84577e+08	1.8547e+08	1.61999e+08
Rv2048c	pks12	11	2.3148e+07	2.27974e+07	2.21845e+07	2.50725e+07	1.9813e+07	2.22803e+07	2.43489e+07	2.2568e+07	2.31695e+07	2.37082e+07	2.05237e+07	2.54029e+07	2.50724e+07	2.24245e+07	2.49695e+07	2.15435e+07	1.98388e+07	2.0869e+07	2.39509e+07	2.23723e+07	2.114e+07	2.05394e+07	1.91177e+07	1.96281e+07	1.64808e+07	1.93432e+07	1.67887e+07	1.48524e+07	1.20894e+07	1.53076e+07
Rv2050		6	107442768	1.03419e+08	1.01882e+08	1.06991e+08	1.02063e+08	1.1063e+08	1.07176e+08	9.63128e+07	1.18216e+08	1.18193e+08	1.04935e+08	1.11931e+08	1.15971e+08	1.00889e+08	9.44078e+07	1.0335e+08	9.69798e+07	1.05669e+08	1.00792e+08	9.69634e+07	1.0239e+08	1.08769e+08	1.01281e+08	7.77326e+07	8.67706e+07	1.02759e+08	8.56267e+07	7.36806e+07	7.69731e+07	6.56626e+07
Rv2051c	ppm1	8	3.35168e+07	3.35039e+07	3.51551e+07	3.79858e+07	3.68003e+07	3.75348e+07	3.59574e+07	3.94561e+07	3.72148e+07	3.61818e+07	2.85653e+07	3.75732e+07	3.43998e+07	3.34632e+07	3.6407e+07	4.07823e+07	2.90804e+07	3.95831e+07	3.46801e+07	3.43163e+07	4.41742e+07	3.51373e+07	3.22926e+07	3.55793e+07	2.99178e+07	3.62623e+07	3.57823e+07	2.50825e+07	2.90124e+07	3.499e+07
Rv2052c		1	4884620	5.0797e+06	5.39307e+06	5.61114e+06	5.3589e+06	6.21831e+06	5.31826e+06	5.13723e+06	5.42075e+06	5.4366e+06	5.3654e+06	5.9951e+06	5.1351e+06	4.49316e+06	5.27486e+06	5.32222e+06	5.43729e+06	5.19035e+06	4.78202e+06	5.93992e+06	5.21051e+06	5.67304e+06	5.08281e+06	6.14097e+06	4.99867e+06	6.29866e+06	5.19078e+06	4.75723e+06	5.50441e+06	5.70375e+06
Rv2054		15	125026200	1.32102e+08	1.29512e+08	1.23211e+08	1.38044e+08	1.36298e+08	1.27863e+08	1.43916e+08	1.36972e+08	1.32788e+08	1.38259e+08	1.36371e+08	1.21457e+08	1.33431e+08	1.43555e+08	1.25482e+08	1.35633e+08	1.26751e+08	1.21367e+08	1.35814e+08	1.33477e+08	1.20921e+08	1.28214e+08	1.27417e+08	1.24144e+08	1.37874e+08	1.4506e+08	1.32867e+08	1.19273e+08	1.5853e+08
Rv2061c		9	1.18635e+08	1.31082e+08	1.26485e+08	1.28089e+08	1.22969e+08	1.45984e+08	1.30852e+08	1.27367e+08	1.43057e+08	1.37125e+08	1.29892e+08	1.4384e+08	1.42713e+08	1.36572e+08	1.23348e+08	1.28498e+08	1.42832e+08	1.24019e+08	1.39502e+08	1.34309e+08	1.28893e+08	1.37474e+08	1.39427e+08	1.32157e+08	8.56076e+07	1.12839e+08	1.39998e+08	1.26756e+08	1.19772e+08	1.34744e+08
Rv2062c	cobN	1		1.98526e+06		3.86148e+06	2.55419e+06		3.67096e+06	3.01772e+06	3.53625e+06	4.50536e+06	2.9881e+06	3.3014e+06	4.67362e+06	4.11167e+06	4.3181e+06	2.93888e+06			3.70897e+06	2.75337e+06	2.39513e+06	3.96784e+06	2.98132e+06	1.37991e+06	3.56157e+06		3.82187e+06	3.61917e+06	2.13858e+06	3.07602e+06
Rv2068c	blaC	3	28991700	2.94507e+07	2.6911e+07	3.08183e+07	3.02856e+07	2.62519e+07	3.05593e+07	3.2283e+07	2.87185e+07	2.82942e+07	3.11297e+07	3.0851e+07	2.96417e+07	3.03185e+07	2.91257e+07	3.2248e+07	3.05131e+07	3.12075e+07	3.01473e+07	2.83909e+07	3.07775e+07	2.84462e+07	2.82245e+07	3.0805e+07	2.60467e+07	2.55844e+07	2.73903e+07	2.27511e+07	2.22795e+07	2.43383e+07
Rv2074		4	47539400	5.01191e+07	4.95955e+07	4.29082e+07	4.75816e+07	4.93169e+07	4.34832e+07	4.49752e+07	4.88578e+07	4.82527e+07	5.65157e+07	4.86931e+07	4.8577e+07	4.62279e+07	4.97428e+07	4.46487e+07	5.56949e+07	5.04195e+07	4.45201e+07	6.05754e+07	5.27759e+07	4.4702e+07	5.1505e+07	5.21904e+07	4.92474e+07	5.07372e+07	4.83398e+07	5.30213e+07	5.07999e+07	5.099e+07
Rv2091c		4	108358400	1.02356e+08	1.02257e+08	1.03562e+08	9.77667e+07	1.08558e+08	9.7559e+07	1.00718e+08	1.12236e+08	1.00542e+08	9.96485e+07	1.01302e+08	1.01865e+08	1.02446e+08	1.0886e+08	1.00608e+08	9.77e+07	1.09761e+08	1.04767e+08	9.81459e+07	1.03017e+08	9.70559e+07	9.57994e+07	9.7201e+07	1.02901e+08	9.4478e+07	9.97594e+07	9.86338e+07	9.53537e+07	9.49335e+07
Rv2092c	helY	3	5.30216e+06	4.88125e+06	4.33926e+06	6.50027e+06	5.58174e+06	5.28654e+06	6.45875e+06	5.96496e+06	5.36522e+06	6.33623e+06	5.72044e+06	5.91597e+06	7.78814e+06	6.29974e+06	6.24222e+06	5.47017e+06	6.23608e+06	4.6264e+06	6.78153e+06	6.40193e+06	4.46382e+06	6.59445e+06	6.09472e+06	5.31618e+06	7.3574e+06	4.59226e+06	7.83764e+06	8.00299e+06	6.45929e+06	7.28656e+06
Rv2094c	tatA	2	108380900	9.94925e+07	9.33608e+07	9.68983e+07	9.76565e+07	1.04447e+08	1.03808e+08	9.98107e+07	1.00761e+08	1.3916e+08	9.64423e+07	9.58812e+07	9.29579e+07	9.51473e+07	9.68105e+07	8.99815e+07	8.54814e+07	9.3108e+07	8.82905e+07	8.36413e+07	8.9344e+07	8.56025e+07	8.66636e+07	8.87468e+07	8.36703e+07	7.82392e+07	9.10414e+07	7.74388e+07	7.5595e+07	8.13279e+07
Rv2095c	pafC	2	18370400	1.86957e+07	1.84482e+07	1.9451e+07	1.86933e+07	2.03478e+07	1.80016e+07	1.80785e+07	2.08197e+07	1.95948e+07	1.89174e+07	1.97638e+07	1.87424e+07	1.72335e+07	1.77277e+07	1.79232e+07	1.87467e+07	1.76544e+07	1.88062e+07	1.76569e+07	1.55306e+07	1.9286e+07	1.71545e+07	1.78827e+07	1.93171e+07	2.07339e+07	1.97088e+07	1.64279e+07	1.76743e+07	1.47911e+07
Rv2096c	pafB	3	11696240	1.25449e+07	1.11023e+07	1.2771e+07	1.2605e+07	1.2309e+07	1.37827e+07	1.27104e+07	1.26852e+07	1.27955e+07	1.25125e+07	1.36697e+07	1.35536e+07	1.3195e+07	1.31874e+07	1.02726e+07	1.29659e+07	1.25158e+07	1.19568e+07	1.16873e+07	1.27117e+07	1.38523e+07	1.41209e+07	1.25638e+07	1.37013e+07	9.13489e+06	1.4403e+07	1.39982e+07	1.21472e+07	1.17965e+07
Rv2097c	pafA	9	3.78721e+07	3.72046e+07	3.77693e+07	3.14082e+07	3.79711e+07	4.07079e+07	4.05005e+07	3.6075e+07	4.02293e+07	3.81127e+07	3.88339e+07	3.77608e+07	3.63399e+07	3.65805e+07	3.65063e+07	3.68908e+07	3.73658e+07	3.57933e+07	3.64068e+07	3.74246e+07	3.69396e+07	3.85576e+07	3.64809e+07	3.54106e+07	3.80063e+07	3.82822e+07	3.59668e+07	3.11875e+07	3.32654e+07	3.12716e+07
Rv2101	helZ	2	4776965	5.46483e+06	5.55056e+06	8.06028e+06	7.30422e+06	1.11286e+07	8.15122e+06	6.37368e+06	8.39908e+06	8.26463e+06	6.00792e+06	7.30454e+06	8.14212e+06	7.73167e+06	8.76612e+06	6.70507e+06	6.60885e+06	6.4473e+06	6.47026e+06	6.4103e+06	6.18316e+06	6.69593e+06	9.40525e+06	9.98294e+06	6.92947e+06	4.55956e+06	6.86131e+06	4.90933e+06	4.91139e+06	5.52739e+06
Rv2109c	prcA	6	7.03353e+07	7.44708e+07	7.62801e+07	7.35434e+07	7.03806e+07	7.60134e+07	7.35657e+07	6.66443e+07	7.19528e+07	7.17586e+07	6.66196e+07	7.76471e+07	7.41067e+07	6.41446e+07	6.40695e+07	6.7974e+07	6.64028e+07	6.9508e+07	6.28088e+07	6.79986e+07	6.13419e+07	7.52854e+07	7.21759e+07	6.96188e+07	6.65706e+07	9.17543e+07	6.68139e+07	6.623e+07	7.38979e+07	2.69495e+07
Rv2110c	prcB	4	5.41404e+07	4.74186e+07	4.90954e+07	5.40405e+07	5.2325e+07	5.7078e+07	5.38632e+07	5.81315e+07	5.15236e+07	5.88512e+07	5.82773e+07	5.86866e+07	5.50486e+07	5.42141e+07	5.44979e+07	5.087e+07	5.12017e+07	5.66022e+07	5.8063e+07	5.5634e+07	5.82993e+07	5.38329e+07	5.62526e+07	6.02491e+07	5.51265e+07	5.24381e+07	5.80663e+07	5.65287e+07	5.47033e+07	5.50258e+07
Rv2111c	pup	5	9.23016e+07	9.08591e+07	8.35272e+07	1.3622e+08	1.03446e+08	8.27305e+07	1.18082e+08	1.01877e+08	1.16758e+08	1.32429e+08	1.15306e+08	1.23352e+08	1.09189e+08	1.29406e+08	1.3881e+08	8.28281e+07	1.07804e+08	1.03957e+08	1.20138e+08	1.11147e+08	1.04584e+08	1.00894e+08	1.11045e+08	9.00795e+07	1.03863e+08	8.25327e+07	1.31273e+08	1.16561e+08	9.94693e+07	1.21103e+08
Rv2112c	dop	11	4.90644e+07	4.9083e+07	4.57617e+07	5.90092e+07	5.34443e+07	4.50379e+07	5.76848e+07	5.14306e+07	5.69678e+07	5.86171e+07	5.67359e+07	5.66685e+07	5.65209e+07	6.1406e+07	5.57443e+07	5.63394e+07	6.28662e+07	5.00972e+07	5.7255e+07	5.51032e+07	5.26638e+07	5.87295e+07	6.44224e+07	5.14765e+07	6.33525e+07	4.89662e+07	5.66189e+07	4.91005e+07	4.3361e+07	7.10561e+07
Rv2113		2	24080700	2.35158e+07	2.16499e+07	2.79845e+07	2.92591e+07	1.89688e+07	2.82134e+07	2.76154e+07	2.58861e+07	2.84124e+07	2.77109e+07	2.78078e+07	2.72667e+07	3.03277e+07	3.36671e+07	2.72044e+07	2.66862e+07	2.54144e+07	3.21355e+07	2.72411e+07	2.56716e+07	2.99919e+07	2.78299e+07	2.46797e+07	2.9131e+07	1.50571e+07	2.81689e+07	2.71349e+07	2.70362e+07	2.58893e+07
Rv2114		3	3.06557e+07	2.67972e+07	2.91336e+07	2.92158e+07	3.03171e+07	3.16905e+07	2.8872e+07	3.28409e+07	3.04108e+07	2.86155e+07	2.66648e+07	2.77518e+07	3.02715e+07	2.96778e+07	2.72511e+07	2.77855e+07	3.39981e+07	3.10341e+07	2.69085e+07	2.92501e+07	2.89278e+07	2.72394e+07	2.71052e+07	3.0127e+07	2.85286e+07	3.10864e+07	2.48445e+07	3.57584e+07	2.76164e+07	2.78367e+07
Rv2115c	mpa	10	30205000	2.86729e+07	2.99569e+07	3.19912e+07	3.2532e+07	3.09354e+07	3.14947e+07	3.20099e+07	2.9696e+07	3.22697e+07	3.15161e+07	3.03383e+07	2.90967e+07	3.47456e+07	2.78326e+07	2.91833e+07	3.03681e+07	3.14746e+07	3.28043e+07	3.01961e+07	3.36798e+07	4.05429e+07	3.82552e+07	4.0646e+07	4.34924e+07	3.82544e+07	4.51078e+07	3.71246e+07	4.07285e+07	3.69e+07
Rv2121c	hisG	4	2.02569e+07	1.84897e+07	1.90447e+07	1.69971e+07	1.72369e+07	2.1968e+07	1.64421e+07	2.01348e+07	2.09176e+07	2.11069e+07	2.27535e+07	2.1042e+07	1.87472e+07	1.71147e+07	1.71837e+07	1.8741e+07	1.90316e+07	1.99159e+07	2.12163e+07	2.05755e+07	2.04635e+07	1.66223e+07	1.73273e+07	2.31609e+07	1.8025e+07	2.4699e+07	1.84989e+07	1.91614e+07	1.81622e+07	2.22555e+07
Rv2124c	metH	1	17106100	1.45055e+07	1.70486e+07	1.48233e+07	1.43054e+07	1.53e+07	1.57505e+07	1.3306e+07	1.49127e+07	1.48567e+07	1.38137e+07	1.42417e+07	1.35488e+07	1.40786e+07	1.25963e+07	1.28928e+07	1.34794e+07	1.20626e+07	1.07303e+07	1.09156e+07	1.00704e+07	7.56319e+06	8.84598e+06	9.01612e+06	6.83993e+06	7.28188e+06	5.66879e+06	5.29168e+06	4.78476e+06	4.61457e+06
Rv2129c		9	6.15184e+07	5.39191e+07	5.56744e+07	5.56102e+07	6.19359e+07	3.05936e+07	3.99456e+07	6.02988e+07	3.65567e+07	4.87128e+07	5.23427e+07	4.16088e+07	4.49198e+07	6.89411e+07	3.83072e+07	4.29785e+07	5.78215e+07	4.92527e+07	5.00858e+07	5.91429e+07	5.57096e+07	4.91177e+07	6.30244e+07	5.15798e+07	6.26229e+07	4.43467e+07	6.04534e+07	5.62305e+07	5.66557e+07	6.20085e+07
Rv2130c	mshC	2	26609370	2.34643e+07	4.26231e+06	1.85431e+07	2.58013e+07	2.02405e+07	2.35813e+07	2.08202e+07	1.96027e+07	2.24517e+07	4.70768e+06	2.07251e+07	2.18434e+07	2.2544e+07	1.16277e+07	2.08848e+07	2.16216e+07	2.16789e+07	2.83941e+07	2.583e+07	2.24147e+07	2.60736e+07	2.39793e+07	2.42369e+07	2.53717e+07	9.14509e+06	2.1651e+07	2.13854e+07	2.39626e+07	1.8454e+07
Rv2131c	cysQ	10	6.80229e+07	5.42674e+07	6.18789e+07	6.15103e+07	6.6966e+07	5.15684e+07	6.36329e+07	6.65079e+07	3.93958e+07	6.17733e+07	7.0262e+07	5.41289e+07	5.21851e+07	6.30513e+07	5.02961e+07	6.47938e+07	7.11064e+07	6.23165e+07	6.62977e+07	6.80099e+07	6.34747e+07	5.75875e+07	6.50256e+07	6.30757e+07	6.577e+07	4.83175e+07	6.29479e+07	6.49223e+07	6.6226e+07	5.63234e+07
Rv2135c		2	19994100	2.09006e+07	2.31457e+07	2.1372e+07	2.24167e+07	2.25782e+07	2.47459e+07	2.05196e+07	2.25903e+07	1.94332e+07	2.40752e+07	2.1543e+07	2.07845e+07	2.99542e+07	2.06948e+07	2.39303e+07	2.05359e+07	2.77384e+07	2.02885e+07	2.36123e+07	2.07788e+07	2.29279e+07	1.9427e+07	2.40403e+07	2.77769e+07	2.5826e+07	2.43707e+07	2.87436e+07	2.64145e+07	2.41396e+07
Rv2140c	TB18.6	11	294000092	2.93791e+08	3.01933e+08	2.94389e+08	3.1017e+08	2.80757e+08	2.83015e+08	2.6898e+08	2.49715e+08	2.92855e+08	3.21051e+08	2.60851e+08	2.84671e+08	3.14997e+08	2.8282e+08	2.93476e+08	3.27018e+08	3.10037e+08	3.16944e+08	3.14056e+08	3.15375e+08	3.06986e+08	2.84441e+08	3.05705e+08	3.08246e+08	2.66866e+08	2.98437e+08	3.86201e+08	3.47709e+08	3.247e+08
Rv2141c		4	2.4346e+07	2.4826e+07	2.4928e+07	2.39635e+07	2.49587e+07	2.63917e+07	2.4997e+07	2.65597e+07	2.50718e+07	2.32482e+07	2.64889e+07	2.59838e+07	2.45274e+07	2.58565e+07	2.74211e+07	2.50578e+07	2.5851e+07	2.55464e+07	2.5057e+07	2.5275e+07	2.55831e+07	2.63056e+07	2.5425e+07	2.53782e+07	2.44149e+07	2.64706e+07	2.62255e+07	2.21874e+07	2.49614e+07	2.22084e+07
Rv2145c	wag31	25	6.90063e+08	6.23291e+08	6.56038e+08	6.13388e+08	6.52144e+08	6.6406e+08	6.43097e+08	6.64424e+08	6.67533e+08	6.54873e+08	6.97912e+08	6.61796e+08	6.82175e+08	6.72661e+08	6.64219e+08	6.73532e+08	6.92856e+08	6.76129e+08	6.76243e+08	7.01458e+08	7.09996e+08	6.65114e+08	6.87563e+08	6.95442e+08	7.20416e+08	7.56312e+08	6.70692e+08	7.82367e+08	7.31255e+08	8.0748e+08
Rv2150c	ftsZ	9	3.87037e+07	6.03761e+07	6.72584e+07	6.41446e+07	7.13874e+07	6.61136e+07	6.53486e+07	7.34364e+07	6.62628e+07	4.17385e+07	6.57025e+07	6.85086e+07	4.04405e+07	4.61863e+07	6.12767e+07	4.42712e+07	4.18845e+07	6.63364e+07	3.51751e+07	5.51994e+07	4.36828e+07	3.39544e+07	3.62044e+07	5.51331e+07	2.87319e+07	2.57809e+07	2.92894e+07	2.52473e+07	2.2111e+07	4.88129e+07
Rv2155c	murD	2	10116400	7.45973e+06	8.42182e+06	8.33995e+06	7.76926e+06	7.86273e+06	8.46354e+06	5.9135e+06	6.60769e+06	9.65077e+06	6.48573e+06	7.64633e+06	7.75593e+06	7.34406e+06	6.32955e+06	6.92271e+06	8.01282e+06	6.90972e+06	9.21362e+06	6.44221e+06	6.40641e+06	7.18533e+06	6.79892e+06	7.30944e+06	7.90113e+06	6.81011e+06	7.5528e+06	6.41517e+06	6.36225e+06	7.11734e+06
Rv2157c	murF	9	3.14133e+07	2.97485e+07	3.06418e+07	3.15367e+07	2.90475e+07	2.83586e+07	2.87831e+07	2.84034e+07	2.62198e+07	2.97016e+07	2.98092e+07	2.8973e+07	2.80914e+07	2.96168e+07	2.60526e+07	2.66594e+07	2.94194e+07	2.80257e+07	2.86205e+07	3.02986e+07	2.59624e+07	2.92446e+07	2.98217e+07	2.69881e+07	3.24078e+07	3.20439e+07	3.17873e+07	3.1628e+07	3.07151e+07	3.10843e+07
Rv2158c	murE	10	4.47765e+07	4.43668e+07	4.56014e+07	4.35411e+07	4.42396e+07	4.71613e+07	4.32835e+07	4.4235e+07	4.68881e+07	4.45947e+07	4.84564e+07	4.55478e+07	4.50347e+07	4.78979e+07	3.95109e+07	4.17643e+07	4.62459e+07	4.25378e+07	4.02993e+07	4.86571e+07	3.82222e+07	4.28965e+07	4.75921e+07	4.39822e+07	4.37286e+07	5.49992e+07	4.56302e+07	4.20077e+07	4.54102e+07	4.82492e+07
Rv2159c		19	1028549605	9.70908e+08	8.02459e+08	8.86385e+08	1.07354e+09	8.21079e+08	9.14351e+08	1.1347e+09	8.63611e+08	8.80844e+08	1.12471e+09	8.13564e+08	9.56579e+08	1.08803e+09	8.76972e+08	9.67204e+08	1.06501e+09	8.43199e+08	9.27934e+08	1.20899e+09	9.54922e+08	9.97836e+08	1.14329e+09	9.50655e+08	1.18794e+09	1.07068e+09	1.1375e+09	1.05609e+09	1.05345e+09	1.22561e+09
Rv2161c		9	1.03772e+08	1.08142e+08	9.74694e+07	1.05953e+08	1.01351e+08	9.60027e+07	1.08145e+08	1.08429e+08	1.08424e+08	1.08055e+08	1.04733e+08	1.0047e+08	1.13181e+08	1.11759e+08	9.66106e+07	1.04717e+08	1.06179e+08	8.79314e+07	1.05537e+08	1.14925e+08	9.24817e+07	1.02873e+08	1.0679e+08	9.69527e+07	1.17516e+08	1.23557e+08	1.09161e+08	1.29832e+08	1.13095e+08	1.09706e+08
Rv2166c		4	4.81621e+07	4.49102e+07	4.67285e+07	4.63901e+07	4.97024e+07	4.31884e+07	4.70677e+07	4.94247e+07	4.53486e+07	4.62491e+07	5.24014e+07	4.9465e+07	4.64494e+07	4.82226e+07	4.5486e+07	4.52154e+07	4.69768e+07	5.081e+07	4.6289e+07	4.86294e+07	4.827e+07	4.97735e+07	5.27026e+07	4.81294e+07	5.08366e+07	4.61464e+07	5.62385e+07	5.49274e+07	4.81734e+07	4.62734e+07
Rv2171	lppM	3	25011600	1.57861e+07	2.44822e+07	2.3048e+07	2.33669e+07	2.17414e+07	2.48823e+07	1.97672e+07	1.89061e+07	2.98572e+07	2.19697e+07	2.13e+07	2.16261e+07	2.46575e+07	2.92273e+07	2.35196e+07	3.33106e+07	2.42183e+07	2.41301e+07	2.33337e+07	2.64955e+07	2.83604e+07	2.2519e+07	2.2085e+07	2.94517e+07	1.30992e+07	2.19323e+07	1.8526e+07	2.43995e+07	2.1912e+07
Rv2172c		11	1.12141e+08	9.66483e+07	1.1322e+08	1.13625e+08	1.02988e+08	8.87126e+07	1.15913e+08	1.06564e+08	1.1832e+08	1.09763e+08	9.97833e+07	1.19828e+08	1.06405e+08	1.068e+08	1.11695e+08	1.09249e+08	1.06202e+08	1.15615e+08	1.09086e+08	1.04845e+08	1.11135e+08	1.1228e+08	1.03172e+08	9.03407e+07	1.05144e+08	1.05729e+08	1.09841e+08	1.0257e+08	1.02572e+08	1.01812e+08
Rv2173	idsA2	2	4297160	5.05032e+06		7.3029e+06	6.15117e+06	1.06953e+06	7.84279e+06	5.97746e+06		7.72254e+06	4.27046e+06	6.20617e+06	7.89878e+06	8.29754e+06	4.02374e+06		6.92247e+06		6.72988e+06	5.88335e+06	6.05089e+06	571393	6.87847e+06	3.87913e+06	6.83119e+06		6.14526e+06	6.41832e+06		5.47634e+06
Rv2175c		4	2.80913e+07	2.90312e+07	3.10569e+07	2.90888e+07	2.76431e+07	2.59534e+07	2.95431e+07	2.91072e+07	2.53124e+07	2.94214e+07	2.98321e+07	3.04311e+07	2.91672e+07	2.90806e+07	2.84149e+07	2.93803e+07	2.89532e+07	2.77211e+07	2.90794e+07	2.51252e+07	2.69299e+07	2.74104e+07	2.904e+07	2.78986e+07	2.9718e+07	2.91333e+07	2.73497e+07	2.88173e+07	2.76757e+07	2.92001e+07
Rv2178c	aroG	22	86920564	7.99445e+07	8.29118e+07	1.19426e+08	1.00363e+08	1.04756e+08	9.38005e+07	8.00768e+07	8.3318e+07	1.05415e+08	8.59552e+07	8.86408e+07	8.22705e+07	9.9432e+07	9.03785e+07	8.6434e+07	8.45798e+07	8.37915e+07	8.46018e+07	8.37624e+07	8.4978e+07	8.38009e+07	7.74613e+07	9.6878e+07	7.07161e+07	7.38534e+07	7.43791e+07	5.60509e+07	8.31027e+07	6.50749e+07
Rv2184c		1	7133110	7.28864e+06	6.89156e+06	7.21332e+06	6.87364e+06	6.38585e+06	7.01746e+06	6.8229e+06	6.17777e+06	7.27301e+06	6.58642e+06	7.24265e+06	6.28152e+06	6.35852e+06		6.7028e+06	5.7767e+06	6.16094e+06	6.7788e+06	6.32727e+06		4.95866e+06	5.56073e+06	5.70344e+06	6.46301e+06	4.27156e+06			3.94056e+06
Rv2185c	TB16.3	13	256768936	2.65788e+08	2.84025e+08	2.5282e+08	2.71223e+08	2.6538e+08	2.58549e+08	2.71427e+08	2.58199e+08	2.20625e+08	2.67464e+08	2.69434e+08	2.43613e+08	2.68605e+08	2.62244e+08	2.98796e+08	2.84089e+08	2.68405e+08	2.68837e+08	2.77078e+08	2.96113e+08	2.49985e+08	2.76132e+08	2.87497e+08	2.72556e+08	2.8335e+08	2.60914e+08	2.906e+08	2.97318e+08	3.02938e+08
Rv2187	fadD15	23	8.58567e+07	8.74067e+07	8.29212e+07	7.92838e+07	8.59858e+07	8.1126e+07	8.48004e+07	8.3451e+07	8.25564e+07	8.20157e+07	8.87201e+07	8.31922e+07	7.82267e+07	8.81711e+07	9.52635e+07	9.11251e+07	8.94436e+07	8.64359e+07	7.94293e+07	8.74296e+07	8.47319e+07	8.26558e+07	8.1438e+07	8.39568e+07	7.7984e+07	8.56857e+07	8.09544e+07	6.39355e+07	7.49694e+07	7.01778e+07
Rv2192c	trpD	2	21300500	1.95707e+07	2.1106e+07	1.94298e+07	2.01814e+07	1.92997e+07	2.03243e+07	1.94971e+07	2.11393e+07	1.98308e+07	2.14406e+07	2.21044e+07	1.94825e+07	1.99646e+07	1.95078e+07	2.09474e+07	1.92756e+07	2.06777e+07	2.0497e+07	2.20027e+07	2.12415e+07	2.05863e+07	1.96177e+07	2.02847e+07	2.31363e+07	2.11333e+07	2.07134e+07	2.12714e+07	1.9125e+07	2.05985e+07
Rv2194	qcrC	5	133007632	1.24257e+08	1.24814e+08	1.31302e+08	1.33046e+08	1.04979e+08	1.30922e+08	1.21544e+08	9.31421e+07	1.3264e+08	1.28073e+08	1.14418e+08	1.19187e+08	1.29581e+08	1.29965e+08	1.22773e+08	1.27336e+08	1.40086e+08	1.31564e+08	1.21133e+08	1.35684e+08	1.3425e+08	1.29853e+08	1.02215e+08	1.23705e+08	5.60056e+07	1.24152e+08	9.98491e+07	7.39227e+07	6.43244e+07
Rv2195	qcrA	22	2.71193e+08	2.65947e+08	2.64674e+08	2.54747e+08	2.5752e+08	2.98112e+08	2.65973e+08	2.76614e+08	3.06921e+08	2.43927e+08	2.63485e+08	2.89969e+08	2.64966e+08	2.63308e+08	2.68095e+08	2.69757e+08	2.84898e+08	2.55747e+08	2.57163e+08	2.74214e+08	2.6525e+08	2.65531e+08	2.62824e+08	2.49453e+08	2.2979e+08	2.78845e+08	2.61512e+08	1.97037e+08	2.0229e+08	2.01634e+08
Rv2196	qcrB	12	2.11059e+08	2.28379e+08	2.36553e+08	2.45167e+08	2.19054e+08	2.59819e+08	2.41454e+08	2.51077e+08	3.14817e+08	2.41772e+08	2.33883e+08	2.63615e+08	2.38011e+08	2.07522e+08	2.33337e+08	2.53304e+08	2.11139e+08	2.26361e+08	2.3294e+08	2.03627e+08	2.04262e+08	2.05583e+08	1.92183e+08	2.05141e+08	1.68251e+08	2.5625e+08	1.80169e+08	1.35579e+08	1.41186e+08	1.50944e+08
Rv2198c	mmpS3	3	4.06727e+07	4.07212e+07	4.26448e+07	4.38238e+07	4.03875e+07	4.00179e+07	4.09617e+07	4.44653e+07	4.67586e+07	4.34399e+07	3.86908e+07	4.20092e+07	3.87899e+07	4.3658e+07	4.36559e+07	4.45167e+07	4.07259e+07	4.19234e+07	4.12865e+07	3.96191e+07	4.38304e+07	4.18531e+07	4.13838e+07	4.11396e+07	3.86321e+07	3.68624e+07	4.07013e+07	3.6059e+07	3.8939e+07	4.51021e+07
Rv2200c	ctaC	11	1.84235e+08	1.86671e+08	1.98221e+08	2.16356e+08	1.89696e+08	1.9361e+08	2.23503e+08	2.01675e+08	1.9552e+08	2.15535e+08	1.88031e+08	2.07581e+08	1.83559e+08	1.90023e+08	2.28279e+08	1.95306e+08	2.18524e+08	2.40866e+08	2.41028e+08	1.9141e+08	2.37971e+08	2.14129e+08	1.92932e+08	1.92144e+08	1.94702e+08	2.19469e+08	2.22608e+08	1.86975e+08	1.71019e+08	1.61366e+08
Rv2202c	adoK	14	3.40923e+08	3.09485e+08	3.48946e+08	3.66236e+08	3.55584e+08	3.33032e+08	3.4572e+08	3.25382e+08	3.16568e+08	3.63579e+08	3.18885e+08	3.5694e+08	3.75243e+08	3.16728e+08	3.2267e+08	3.32639e+08	3.32501e+08	3.40125e+08	3.66613e+08	3.09888e+08	2.95878e+08	3.58244e+08	3.2999e+08	3.32707e+08	3.42779e+08	3.51123e+08	3.21315e+08	3.84322e+08	3.19398e+08	3.15625e+08
Rv2203		1	24718000	2.46977e+07	2.19216e+07	1.85588e+07	1.72982e+07	1.86924e+07	2.63876e+07	1.81876e+07	1.77975e+07			2.07065e+07	1.84623e+07	2.2803e+07		2.25936e+07	2.11971e+07	2.38713e+07	2.06849e+07	2.22966e+07	2.23822e+07	2.02241e+07	1.75668e+07	2.02461e+07	1.94681e+07	1.65563e+07	2.14989e+07	1.71638e+07	1.8457e+07	1.64664e+07
Rv2204c		7	217413336	2.15967e+08	2.14053e+08	2.27461e+08	2.22533e+08	2.21544e+08	2.04774e+08	2.24585e+08	2.41385e+08	2.32999e+08	2.17764e+08	2.26022e+08	2.29956e+08	2.20959e+08	2.03597e+08	2.15005e+08	2.02575e+08	2.18646e+08	2.18051e+08	1.93714e+08	2.57399e+08	2.07905e+08	2.18191e+08	2.17457e+08	2.0284e+08	1.982e+08	2.09619e+08	2.51185e+08	1.68006e+08	2.08193e+08
Rv2206		2	69178400	7.14914e+07	7.51546e+07	6.66447e+07	5.37208e+07	1.26751e+08	5.62979e+07	6.90039e+07	1.75406e+08	5.12809e+07	7.0088e+07	1.17334e+08	9.78928e+07	4.18587e+07	6.95586e+07	6.82474e+07	7.68539e+07	5.24673e+07	7.15112e+07	7.04879e+07	5.33916e+07	5.38362e+07	4.78542e+07	9.29235e+07	6.87561e+07	1.41543e+08	5.77174e+07	8.52377e+07	7.09556e+07	5.32525e+07
Rv2207	cobT	4	1.28907e+07	1.53922e+07	1.42471e+07	1.25371e+07	1.30869e+07	1.11933e+07	1.24908e+07	1.39324e+07	1.38526e+07	1.3563e+07	1.33027e+07	1.21299e+07	1.29115e+07	1.39509e+07	1.121e+07	1.2901e+07	1.76678e+07	1.49426e+07	1.5563e+07	1.29493e+07	1.36417e+07	1.21512e+07	1.48127e+07	1.26435e+07	1.57149e+07	1.19568e+07	1.74709e+07	1.60557e+07	1.46871e+07	1.42438e+07
Rv2210c	ilvE	7	32311100	3.12476e+07	2.73971e+07	3.9342e+07	3.71492e+07	3.13775e+07	3.81071e+07	3.52543e+07	3.83765e+07	4.07817e+07	3.5743e+07	3.90549e+07	3.84643e+07	4.54023e+07	4.60739e+07	3.66445e+07	3.98159e+07	3.37181e+07	4.07842e+07	3.80152e+07	3.91147e+07	4.3235e+07	3.6215e+07	3.63877e+07	3.8639e+07	2.96681e+07	3.89304e+07	4.2244e+07	3.70374e+07	4.35686e+07
Rv2211c	gcvT	10	112776332	1.19863e+08	1.23512e+08	1.17064e+08	1.1617e+08	1.39728e+08	1.21051e+08	1.28141e+08	1.36479e+08	1.17498e+08	1.23327e+08	1.32425e+08	1.07546e+08	1.27751e+08	1.27754e+08	1.35365e+08	1.21396e+08	1.27294e+08	1.17971e+08	1.21773e+08	1.46267e+08	1.1854e+08	1.1953e+08	1.27352e+08	1.19826e+08	1.54225e+08	1.2922e+08	1.09531e+08	1.16862e+08	1.50807e+08
Rv2212		1	13160200	1.0711e+07	1.24318e+07	1.16989e+07	1.32718e+07	1.06277e+07	1.21033e+07	1.29922e+07		1.29519e+07	1.46301e+07	1.00356e+07	1.03532e+07	1.54615e+07	1.03703e+07		1.52317e+07	1.27009e+07	1.33168e+07	1.32844e+07	1.35166e+07	1.49615e+07	1.44524e+07	1.07635e+07	1.54964e+07	9.59752e+06	1.72358e+07	1.34387e+07	1.56188e+07	1.21763e+07
Rv2213	pepB	17	1.96063e+08	1.93556e+08	1.97447e+08	1.85645e+08	2.0371e+08	1.89154e+08	2.00679e+08	1.94621e+08	1.74849e+08	2.08522e+08	2.07477e+08	1.94031e+08	1.89895e+08	2.06094e+08	1.93652e+08	1.93164e+08	2.10076e+08	2.1274e+08	1.99485e+08	2.19107e+08	1.9706e+08	2.00128e+08	2.03046e+08	2.04089e+08	2.09477e+08	1.93112e+08	2.07662e+08	2.00865e+08	2.08934e+08	2.14135e+08
Rv2214c	ephD	10	56456300	5.9902e+07	5.24499e+07	6.14355e+07	5.67197e+07	5.57077e+07	6.64533e+07	5.79412e+07	6.49181e+07	6.3646e+07	5.91377e+07	6.09844e+07	6.63328e+07	5.79851e+07	5.91938e+07	5.81171e+07	5.63861e+07	5.51601e+07	5.82169e+07	5.76645e+07	5.7632e+07	5.95275e+07	5.84681e+07	5.53997e+07	5.33186e+07	4.97015e+07	5.42068e+07	4.75182e+07	4.80113e+07	4.5601e+07
Rv2215	dlaT	22	483626472	5.1718e+08	4.59208e+08	4.7296e+08	4.90991e+08	5.01716e+08	4.79569e+08	4.70857e+08	4.8745e+08	4.88007e+08	4.86419e+08	4.73492e+08	4.78554e+08	4.86142e+08	4.96924e+08	4.81601e+08	4.74297e+08	4.6015e+08	4.52072e+08	5.06569e+08	4.54033e+08	4.79633e+08	4.87892e+08	4.90058e+08	5.11213e+08	5.1975e+08	5.13827e+08	4.92146e+08	5.13577e+08	4.75241e+08
Rv2216		10	4.32805e+07	4.1324e+07	4.53524e+07	4.46589e+07	4.49878e+07	4.73753e+07	4.71705e+07	4.55211e+07	5.15806e+07	4.79505e+07	4.59553e+07	4.46064e+07	4.42019e+07	4.75455e+07	4.9023e+07	4.17484e+07	4.66478e+07	4.73051e+07	4.6936e+07	4.51267e+07	4.90816e+07	4.3576e+07	4.66613e+07	4.69679e+07	4.90887e+07	5.00269e+07	5.12312e+07	4.39356e+07	4.78609e+07	5.57907e+07
Rv2219		4	2.16622e+07	2.05729e+07	2.07701e+07	2.52112e+07	1.96659e+07	2.48694e+07	2.70007e+07	2.64143e+07	2.50524e+07	2.6987e+07	3.13726e+07	2.16843e+07	2.14713e+07	2.80117e+07	2.47915e+07	1.87649e+07	2.1067e+07	2.64675e+07	2.31132e+07	1.83802e+07	1.63243e+07	1.38219e+07	1.666e+07	2.12708e+07	1.41891e+07	2.0072e+07	1.39273e+07	1.2071e+07	1.24257e+07	1.56854e+07
Rv2220	glnA1	31	1019326432	1.05798e+09	1.03163e+09	1.08117e+09	1.09527e+09	1.03879e+09	1.10277e+09	1.04732e+09	1.09979e+09	1.14145e+09	1.09052e+09	1.07667e+09	9.97692e+08	1.12767e+09	1.15196e+09	1.01879e+09	1.05769e+09	1.0863e+09	1.07904e+09	1.05657e+09	1.00979e+09	1.10326e+09	1.09048e+09	1.05345e+09	1.0596e+09	9.80106e+08	1.11716e+09	1.03458e+09	1.025e+09	1.06193e+09
Rv2221c	glnE	1	2381490	3.20435e+06		6.00453e+06	5.18177e+06		5.36152e+06	4.03183e+06		7.36011e+06	4.86807e+06	4.13813e+06	6.47688e+06	6.19201e+06	6.97949e+06	5.51197e+06	6.10874e+06	2.93444e+06	7.20481e+06	6.43823e+06	3.748e+06	7.37653e+06	6.06533e+06	3.08713e+06	7.2357e+06		7.20476e+06	7.10896e+06	3.87645e+06	6.82477e+06
Rv2222c	glnA2	17	1.14827e+08	1.13443e+08	1.05526e+08	1.25578e+08	1.13903e+08	1.12121e+08	1.20798e+08	1.12006e+08	1.27891e+08	1.18151e+08	1.14634e+08	1.25625e+08	1.22358e+08	1.19689e+08	1.20673e+08	1.16787e+08	1.19546e+08	1.25338e+08	1.21029e+08	1.17393e+08	1.01451e+08	1.29731e+08	1.14886e+08	1.21204e+08	1.25029e+08	1.38571e+08	1.27832e+08	1.31095e+08	1.24602e+08	1.30946e+08
Rv2224c	caeA	12	4.31531e+07	3.83259e+07	4.67294e+07	4.16143e+07	3.90438e+07	4.25428e+07	4.19651e+07	4.01954e+07	3.66371e+07	3.76732e+07	3.90833e+07	4.08413e+07	3.91118e+07	3.96e+07	4.19886e+07	4.10327e+07	3.94371e+07	4.09899e+07	3.68671e+07	3.83245e+07	3.91166e+07	4.23429e+07	3.93167e+07	4.06124e+07	3.9734e+07	3.93764e+07	4.32005e+07	3.34174e+07	3.95316e+07	3.66705e+07
Rv2226		11	5.02731e+07	4.79133e+07	4.83235e+07	4.49761e+07	4.762e+07	4.47988e+07	4.63232e+07	4.82346e+07	3.83169e+07	4.63678e+07	4.75869e+07	4.03064e+07	4.58872e+07	4.72369e+07	4.31263e+07	4.8822e+07	5.09098e+07	4.70588e+07	4.62798e+07	5.31462e+07	5.24031e+07	5.08012e+07	5.11544e+07	5.20582e+07	4.60577e+07	4.23511e+07	5.28127e+07	5.05729e+07	5.4012e+07	5.0531e+07
Rv2229c		4	3.03214e+07	2.86548e+07	3.03504e+07	2.61585e+07	2.90566e+07	2.5996e+07	2.82331e+07	2.79635e+07	2.63328e+07	2.60868e+07	2.97455e+07	2.58152e+07	2.84652e+07	2.66409e+07	2.38097e+07	2.62733e+07	3.36132e+07	2.56722e+07	2.56793e+07	3.22572e+07	2.7299e+07	2.64522e+07	2.88528e+07	2.73195e+07	2.25177e+07	2.25129e+07	2.25875e+07	3.07521e+07	2.0788e+07	2.36871e+07
Rv2230c		4	2.03445e+07	2.12714e+07	1.92179e+07	2.26162e+07	2.0621e+07	1.92957e+07	2.14208e+07	2.12264e+07	1.7777e+07	2.21908e+07	2.22419e+07	2.12935e+07	2.19229e+07	2.16932e+07	2.11141e+07	2.11623e+07	2.21309e+07	2.0367e+07	2.2479e+07	2.22481e+07	2.08427e+07	2.14552e+07	2.08963e+07	2.13105e+07	2.32337e+07	2.56163e+07	2.21219e+07	2.18371e+07	2.19536e+07	2.0132e+07
Rv2231c	cobC	1	5041890	4.54016e+06	4.72607e+06	3.7311e+06	4.49648e+06	3.58737e+06		4.89684e+06	4.63788e+06	5.0741e+06	4.95698e+06		4.42089e+06			4.27854e+06		4.41163e+06	3.94203e+06	4.29166e+06	4.30901e+06	4.38403e+06	3.61433e+06	4.02062e+06			4.33837e+06	2.61345e+06
Rv2238c	ahpE	1	29415300	2.8283e+07	2.61297e+07	2.82742e+07	3.21649e+07	2.0041e+07	2.86339e+07	3.41584e+07	1.47801e+07	3.03245e+07	2.97862e+07	1.95997e+07	2.33176e+07	3.11381e+07	3.49072e+07		3.08611e+07	2.77373e+07	2.88545e+07	2.98877e+07	4.08011e+07	3.03569e+07	3.59637e+07	2.71788e+07	2.9652e+07	1.75323e+07	3.18693e+07	2.59808e+07	2.62401e+07	3.75382e+07
Rv2239c		3	68244880	7.37953e+07	5.88657e+07	7.6492e+07	7.11517e+07	7.34261e+07	7.00191e+07	7.05143e+07	8.32416e+07	7.26041e+07	7.57049e+07	7.97453e+07	1.0292e+08	7.4584e+07	1.07561e+08	8.40716e+07	7.54024e+07	7.49075e+07	7.68656e+07	5.57904e+07	1.04489e+08	7.36002e+07	7.16418e+07	1.32451e+08	7.75176e+07	8.15911e+07	4.96613e+07	1.22414e+08	6.3487e+07	7.85079e+07
Rv2241	aceE	36	2.0235e+08	2.25687e+08	2.20465e+08	2.40851e+08	2.24089e+08	1.92591e+08	2.43278e+08	2.30978e+08	2.04774e+08	2.3812e+08	2.51033e+08	2.4112e+08	2.16571e+08	2.56371e+08	1.92125e+08	2.24784e+08	2.22466e+08	2.28137e+08	2.50485e+08	2.26126e+08	2.28411e+08	2.702e+08	2.50186e+08	2.14811e+08	2.24603e+08	2.26429e+08	2.30492e+08	2.38324e+08	2.30672e+08	2.34273e+08
Rv2243	fabD	8	6.38676e+07	6.08207e+07	6.07554e+07	6.32048e+07	5.65121e+07	4.85857e+07	6.35341e+07	5.91367e+07	5.74625e+07	5.67517e+07	6.31922e+07	4.71273e+07	4.45425e+07	4.72748e+07	5.57399e+07	5.60788e+07	3.86505e+07	6.01758e+07	5.41157e+07	5.46349e+07	4.13442e+07	5.2521e+07	4.95267e+07	5.72183e+07	2.49787e+07	4.85843e+07	3.5483e+07	3.31599e+07	2.42303e+07	2.86179e+07
Rv2244	acpM	8	4879392256	3.22639e+09	4.57346e+09	4.84726e+09	3.4307e+09	4.14147e+09	3.4856e+09	4.41529e+09	3.77749e+09	5.26611e+09	4.399e+09	4.53107e+09	4.47068e+09	4.464e+09	4.92864e+09	4.14399e+09	3.11738e+09	4.83561e+09	4.73003e+09	3.04698e+09	3.17682e+09	5.10254e+09	4.89854e+09	4.21599e+09	4.56756e+09	3.46452e+09	4.53729e+09	3.06962e+09	3.87245e+09	4.1905e+09
Rv2245	kasA	22	856252976	8.98596e+08	8.83576e+08	9.35942e+08	9.3802e+08	9.84362e+08	9.41443e+08	9.19517e+08	1.01237e+09	9.34973e+08	9.43972e+08	9.91148e+08	9.27927e+08	9.07649e+08	9.16891e+08	9.30913e+08	9.69971e+08	1.00654e+09	9.75725e+08	9.33234e+08	9.18069e+08	8.04276e+08	9.21597e+08	9.87328e+08	8.70018e+08	1.02243e+09	8.67575e+08	8.68778e+08	9.03926e+08	8.93217e+08
Rv2246	kasB	23	5.40834e+08	5.23175e+08	5.23934e+08	5.09608e+08	5.16057e+08	5.61644e+08	5.24424e+08	5.3546e+08	5.79701e+08	5.06876e+08	5.21988e+08	5.52381e+08	5.46621e+08	5.49887e+08	5.14173e+08	5.51506e+08	5.27146e+08	5.29026e+08	5.27531e+08	5.30532e+08	5.77164e+08	5.47604e+08	5.53189e+08	5.80796e+08	5.27063e+08	6.24198e+08	5.36181e+08	5.07454e+08	5.17237e+08	5.28538e+08
Rv2247	accD6	22	1.25203e+08	1.33285e+08	1.27144e+08	1.17713e+08	1.29123e+08	1.31733e+08	1.22137e+08	1.32891e+08	1.30861e+08	1.18643e+08	1.37275e+08	1.27414e+08	1.18824e+08	1.37293e+08	1.27479e+08	1.12065e+08	1.35378e+08	1.19707e+08	1.02292e+08	1.27258e+08	1.09649e+08	9.41579e+07	1.04831e+08	9.70616e+07	5.82121e+07	5.11549e+07	6.62162e+07	5.17197e+07	3.47022e+07	5.29319e+07
Rv2250A		2	32272650	3.54343e+07	3.42028e+07	3.3902e+07	3.36162e+07	3.59343e+07	3.45399e+07	3.72218e+07	3.31441e+07	3.30336e+07	3.53065e+07	3.482e+07	3.11095e+07	3.67642e+07	3.73547e+07	3.15016e+07	3.61762e+07	3.47574e+07	3.54587e+07	3.44879e+07	3.2424e+07	3.34873e+07	3.64835e+07	3.7467e+07	3.64959e+07	3.56917e+07	3.4949e+07	3.12521e+07	3.37711e+07	3.31936e+07
Rv2251		2	23074850	2.41655e+07	2.44535e+07	2.31651e+07	2.48529e+07	2.5002e+07	2.38591e+07	2.66875e+07	1.9116e+07	2.22846e+07	2.55062e+07	2.39793e+07	2.35097e+07	2.54386e+07	2.20405e+07	2.46071e+07	2.60286e+07	2.50135e+07	2.22976e+07	2.68567e+07	2.58897e+07	2.37851e+07	2.34962e+07	2.51979e+07	2.61205e+07	2.50129e+07	2.45655e+07	2.13912e+07	2.43325e+07	2.62137e+07
Rv2257c		1	26774700			3.73951e+07		2.21436e+07		2.46359e+07	2.60289e+07	2.65699e+07			2.57806e+07	2.91879e+07		2.80185e+07	2.89579e+07			2.88245e+07
Rv2258c		11	1.00482e+08	8.9371e+07	1.01416e+08	1.01129e+08	1.07765e+08	8.26314e+07	1.04444e+08	9.70117e+07	6.71524e+07	1.00045e+08	1.04707e+08	9.11106e+07	8.68117e+07	1.07235e+08	9.30412e+07	1.07844e+08	1.1128e+08	1.06135e+08	1.01109e+08	9.83195e+07	1.09373e+08	1.01954e+08	1.07984e+08	9.75395e+07	1.02854e+08	7.91738e+07	1.14463e+08	1.01304e+08	9.00764e+07	8.54896e+07
Rv2259	mscR	7	6.76562e+07	6.15203e+07	6.24603e+07	7.07175e+07	7.09301e+07	6.45589e+07	6.78808e+07	6.78828e+07	6.86552e+07	7.28121e+07	6.80847e+07	6.66409e+07	6.24384e+07	7.38217e+07	7.39922e+07	7.57207e+07	6.7187e+07	7.2059e+07	7.11066e+07	7.33072e+07	7.4517e+07	5.96447e+07	7.28702e+07	6.36711e+07	7.03108e+07	7.13581e+07	7.53399e+07	6.6135e+07	6.26107e+07	7.73657e+07
Rv2260		4	5.43806e+07	5.21504e+07	5.6663e+07	6.15211e+07	4.96241e+07	6.07759e+07	5.09978e+07	5.47886e+07	4.66597e+07	5.14604e+07	4.95475e+07	5.49824e+07	4.33546e+07	4.44525e+07	4.73323e+07	5.48951e+07	5.42229e+07	5.39329e+07	5.11628e+07	4.8724e+07	4.55848e+07	5.3835e+07	4.66921e+07	4.32137e+07	4.9323e+07	5.15627e+07	5.00596e+07	5.07087e+07	4.86736e+07	5.02029e+07
Rv2263		1	9990020	9.62254e+06	8.74182e+06	1.48352e+07	1.27891e+07	7.59061e+06	1.46831e+07	8.06638e+06	1.04744e+07	1.3532e+07	1.18059e+07	1.19062e+07	1.2801e+07	1.69317e+07	1.4266e+07	1.29286e+07	1.32035e+07	1.14337e+07	1.28786e+07	1.46881e+07	1.21298e+07	1.25565e+07	1.43689e+07	1.15277e+07	1.38847e+07	5.39225e+06	1.39334e+07	1.45849e+07	1.19267e+07	1.48485e+07
Rv2271		2	50826500	4.95846e+07	4.33393e+07	4.26961e+07	5.05393e+07	3.23576e+07	5.66312e+07	4.36304e+07	2.69708e+07	4.82084e+07	4.55373e+07	3.81588e+07	4.89766e+07	4.85366e+07	4.2073e+07	4.32392e+07	4.41338e+07	4.59151e+07	4.41822e+07	5.08754e+07	4.77998e+07	4.48878e+07	4.67602e+07	3.84254e+07	3.53695e+07	1.85827e+07	3.56155e+07	1.87252e+07	2.36013e+07	3.09551e+07
Rv2280		12	1.57732e+08	1.6348e+08	1.5739e+08	1.56674e+08	1.60599e+08	1.52073e+08	1.54329e+08	1.61936e+08	1.61801e+08	1.56483e+08	1.61988e+08	1.54406e+08	1.5001e+08	1.6179e+08	1.42017e+08	1.55244e+08	1.58039e+08	1.43244e+08	1.5085e+08	1.63924e+08	1.40975e+08	1.51825e+08	1.57849e+08	1.50877e+08	1.71183e+08	1.91263e+08	1.52002e+08	1.57281e+08	1.64749e+08	1.44972e+08
Rv2284	lipM	7	3.5631e+07	3.40608e+07	3.35014e+07	3.7442e+07	3.1566e+07	3.08995e+07	3.64323e+07	3.40126e+07	2.93531e+07	3.59133e+07	3.57699e+07	3.36376e+07	3.67054e+07	3.87753e+07	3.70819e+07	3.22339e+07	2.97123e+07	4.14694e+07	3.56152e+07	2.61222e+07	2.89652e+07	4.21593e+07	3.51074e+07	2.44867e+07	3.13562e+07	3.07856e+07	3.70661e+07	2.6646e+07	3.02721e+07	2.61904e+07
Rv2285		1	11912400	1.0289e+07	1.00739e+07	9.5649e+06	1.05916e+07	7.3449e+06		1.19035e+07	7.43258e+06	1.07519e+07	1.30187e+07		8.32366e+06	1.29553e+07	8.2227e+06	1.05241e+07	1.17669e+07		9.99953e+06	1.11528e+07		1.05987e+07	1.04417e+07	9.7856e+06	1.04421e+07	4.65498e+06	1.00322e+07	8.65303e+06	8.92694e+06	9.24268e+06
Rv2289	cdh	10	1.00511e+08	9.35723e+07	9.82752e+07	7.90655e+07	9.73163e+07	9.43543e+07	9.13142e+07	1.01352e+08	8.567e+07	9.2555e+07	9.85313e+07	9.01649e+07	8.94545e+07	9.26545e+07	8.6884e+07	9.08919e+07	1.02014e+08	8.90428e+07	8.89607e+07	1.00334e+08	9.23745e+07	9.09497e+07	9.28854e+07	8.54806e+07	8.72437e+07	8.11088e+07	7.74092e+07	6.91554e+07	6.4067e+07	6.91089e+07
Rv2290	lppO	1	16938400	1.62356e+07	1.86652e+07	1.68675e+07	1.84871e+07	1.79796e+07	1.78753e+07	1.92597e+07	2.0321e+07	1.66043e+07	1.57613e+07	1.65348e+07	1.62354e+07	2.02354e+07	1.90867e+07	1.79746e+07	1.9465e+07	1.83442e+07	1.69089e+07	1.77156e+07	1.92807e+07	1.71085e+07	1.66056e+07	1.93438e+07	1.78309e+07	1.84996e+07	1.98607e+07	1.8011e+07	1.99839e+07
Rv2291	sseB	3	26499800	2.19488e+07	1.98295e+07	2.54873e+07	1.94705e+07	1.91379e+07	2.34581e+07	2.74432e+07	3.12265e+07	2.47287e+07	2.71105e+07	2.7381e+07	2.56684e+07	2.24633e+07	2.34237e+07	2.08879e+07	1.99123e+07	2.15267e+07	2.34275e+07	2.38061e+07	2.29885e+07	2.35952e+07	2.19171e+07	2.37064e+07	2.24589e+07	2.44022e+07	2.21715e+07	2.05396e+07	1.76761e+07	1.95401e+07
Rv2294		10	32993200	3.4093e+07	2.84985e+07	3.17582e+07	3.17642e+07	3.06052e+07	3.00035e+07	3.32686e+07	3.72022e+07	3.2302e+07	3.31826e+07	2.7217e+07	3.04026e+07	2.99923e+07	3.10236e+07	3.59785e+07	3.19565e+07	2.94529e+07	2.96799e+07	3.09065e+07	3.20606e+07	3.36061e+07	3.26895e+07	3.13704e+07	3.11512e+07	2.99603e+07	3.39116e+07	2.97447e+07	2.90678e+07	3.18772e+07
Rv2296		14	1.48061e+08	1.34852e+08	1.45098e+08	1.35546e+08	1.47061e+08	1.3795e+08	1.35733e+08	1.58159e+08	1.33232e+08	1.33918e+08	1.52368e+08	1.3617e+08	1.3328e+08	1.54193e+08	1.35184e+08	1.3964e+08	1.53181e+08	1.35989e+08	1.38643e+08	1.45128e+08	1.34006e+08	1.35769e+08	1.49546e+08	1.36438e+08	1.57794e+08	1.64357e+08	1.7024e+08	1.53336e+08	1.53321e+08	1.5485e+08
Rv2298		11	1.21896e+08	1.21327e+08	1.14684e+08	1.02175e+08	1.18707e+08	1.01399e+08	1.12932e+08	1.18079e+08	9.12212e+07	1.09231e+08	1.21938e+08	9.9468e+07	9.80096e+07	1.13337e+08	1.03669e+08	1.07424e+08	1.19905e+08	1.11237e+08	1.04081e+08	1.26365e+08	1.10541e+08	1.18024e+08	1.2438e+08	1.15144e+08	1.24952e+08	1.02905e+08	1.2059e+08	1.19795e+08	1.21324e+08	1.19287e+08
Rv2299c	htpG	27	182130300	1.6674e+08	1.69162e+08	1.77727e+08	1.65138e+08	1.853e+08	1.84174e+08	1.74438e+08	1.98247e+08	1.75379e+08	1.7327e+08	1.93456e+08	1.83204e+08	1.78103e+08	1.94728e+08	2.18997e+08	1.68148e+08	1.82372e+08	1.7332e+08	1.70353e+08	1.98782e+08	1.83697e+08	1.65422e+08	1.81041e+08	1.70517e+08	1.97411e+08	1.70852e+08	1.57371e+08	1.8094e+08	1.81918e+08
Rv2301	cut2	5	6.47995e+07	6.57068e+07	6.11995e+07	6.29477e+07	6.03091e+07	6.4015e+07	6.39348e+07	5.59685e+07	6.19118e+07	6.41293e+07	6.5014e+07	5.99934e+07	6.6977e+07	5.80986e+07	5.60525e+07	6.00501e+07	6.43404e+07	6.13163e+07	6.10688e+07	6.67877e+07	6.68252e+07	7.15149e+07	6.66739e+07	7.11332e+07	6.79568e+07	7.81753e+07	6.33022e+07	6.7623e+07	6.80543e+07	6.004e+07
Rv2302		5	2.20309e+08	2.14373e+08	2.11788e+08	2.12986e+08	2.17831e+08	2.33405e+08	2.01489e+08	2.16962e+08	2.37952e+08	2.107e+08	2.1321e+08	2.38664e+08	2.33514e+08	2.30615e+08	1.90207e+08	2.19401e+08	2.28694e+08	2.45026e+08	2.35554e+08	2.13997e+08	2.10125e+08	2.18594e+08	1.94856e+08	2.13218e+08	2.51286e+08	2.50023e+08	1.95457e+08	2.12014e+08	2.49424e+08	2.07644e+08
Rv2305		2	19578300	1.9779e+07	1.83077e+07	2.00204e+07	1.66068e+07	1.55031e+07	1.82263e+07	2.14088e+07	1.32199e+07	2.01901e+07	1.66282e+07	1.71903e+07	1.82982e+07	2.33085e+07	2.19511e+07	1.68578e+07	1.72792e+07	1.70524e+07	1.86829e+07	1.92459e+07	1.7664e+07	2.08907e+07	2.2292e+07	1.66428e+07	1.61241e+07	1.40705e+07	2.28232e+07	1.72898e+07	1.67622e+07	1.51388e+07
Rv2314c		2	23578050	2.4205e+07	2.29873e+07	2.45386e+07	2.36358e+07	2.07516e+07	2.51103e+07	2.35136e+07	2.17119e+07	2.38684e+07	2.34387e+07	2.41161e+07	2.593e+07	2.583e+07	2.21691e+07	2.40863e+07	2.35539e+07	2.33826e+07	2.28718e+07	2.45054e+07	2.37641e+07	2.34563e+07	2.50402e+07	2.56316e+07	2.565e+07	2.10159e+07		2.46009e+07	2.42525e+07	2.55659e+07
Rv2315c		5	2.90762e+07	2.89631e+07	2.58042e+07	2.96251e+07	2.10656e+07	2.77431e+07	2.8863e+07	3.01561e+07	2.64256e+07	2.06779e+07	2.87383e+07	2.60869e+07	2.78599e+07	2.60779e+07	2.56193e+07	2.81344e+07	2.63239e+07	2.69763e+07	2.10987e+07	2.56447e+07	2.04858e+07	2.95627e+07	2.72148e+07	2.21234e+07	2.76485e+07	2.68118e+07	2.60725e+07	2.93415e+07	2.82189e+07	1.96151e+07
Rv2326c		1	1.51492e+07	1.45894e+07	1.44343e+07	1.68932e+07	1.88926e+07	1.38268e+07	1.69655e+07	1.50401e+07	1.09206e+07	1.8927e+07	1.52725e+07	1.43068e+07	1.6378e+07	1.66337e+07	1.49352e+07	1.75313e+07	1.80309e+07	1.53616e+07	1.50736e+07	1.57503e+07	1.6373e+07	1.56763e+07	1.72045e+07	1.34297e+07	1.53494e+07	8.8222e+06	1.63452e+07		1.4736e+07	1.39506e+07
Rv2327		1	8509160	8.02778e+06	8.07353e+06	7.73807e+06	7.88774e+06	6.9608e+06	7.53935e+06	7.72341e+06	5.39253e+06	8.94106e+06	7.7917e+06	5.79097e+06	7.41812e+06	8.27328e+06	8.1086e+06	7.76577e+06	7.73476e+06	7.1394e+06	6.94876e+06	8.65924e+06	7.23971e+06	7.68772e+06	8.02272e+06	6.48375e+06	7.86277e+06	5.73807e+06	7.90986e+06	7.79884e+06	6.88169e+06	7.65951e+06
Rv2334	cysK1	8	3.20384e+07	3.46375e+07	3.2907e+07	3.49524e+07	3.24224e+07	3.42398e+07	3.62643e+07	3.07159e+07	3.38971e+07	3.78431e+07	3.41092e+07	3.61237e+07	3.71879e+07	3.56876e+07	3.65123e+07	3.57844e+07	3.52218e+07	3.66928e+07	3.68352e+07	3.44942e+07	3.10936e+07	3.84242e+07	3.61421e+07	3.78176e+07	3.56288e+07	3.26683e+07	3.80125e+07	3.64926e+07	3.66309e+07	3.95968e+07
Rv2337c		1	17892500	1.78975e+07	1.74759e+07	1.74787e+07	1.79679e+07	1.51472e+07	1.7014e+07	1.78331e+07	1.87552e+07	1.8606e+07	1.99114e+07		1.77206e+07	1.78775e+07	1.50196e+07		1.61934e+07		1.79112e+07	1.61949e+07	1.42241e+07	1.78128e+07	1.84144e+07	1.56177e+07		1.78517e+07	1.76183e+07	1.91152e+07	1.76729e+07	1.55217e+07
Rv2338c	moeW	1		2.64543e+07	2.94265e+07	2.83393e+07	2.89335e+07		3.23942e+07	3.08199e+07		3.28355e+07			2.42542e+07	3.69933e+07		2.978e+07	2.99994e+07	3.11323e+07	2.86805e+07		3.62377e+07	3.67033e+07
Rv2342		1	25286900			1.90886e+07	1.78453e+07	2.12654e+07				2.17467e+07		2.02963e+07	1.81021e+07	2.09546e+07	2.60049e+07		2.03687e+07	2.5448e+07		1.47158e+07	1.79024e+07			1.91809e+07
Rv2343c	dnaG	1	19263600	1.92682e+07	1.97899e+07	1.99628e+07	1.85002e+07	1.799e+07		1.72668e+07		2.01711e+07			2.17332e+07		1.77802e+07	1.87013e+07	1.78227e+07	1.78445e+07	1.7766e+07	1.85852e+07		1.79461e+07	1.81711e+07	1.95498e+07	1.82169e+07	1.30377e+07	1.66923e+07	1.94144e+07
Rv2344c	dgt	2	16085700	1.94367e+07	7.70659e+06	1.84251e+07	1.75148e+07	6.4512e+06	1.87557e+07	1.39389e+07	9.38573e+06	1.6302e+07	1.39141e+07	2.4013e+07	1.05676e+07	1.48477e+07	1.5796e+07	1.00476e+07	1.49549e+07	1.55751e+07	1.74466e+07	1.53213e+07	1.32739e+07	1.69764e+07	1.34522e+07	1.51838e+07	1.68112e+07	6.45509e+06	1.4111e+07	1.59189e+07	1.45257e+07	1.31755e+07
Rv2345		6	2.81293e+07	3.01454e+07	2.94001e+07	2.75888e+07	2.82695e+07	2.59147e+07	2.96817e+07	3.09806e+07	2.67846e+07	3.00468e+07	2.95279e+07	2.85555e+07	2.75995e+07	2.13532e+07	2.38842e+07	2.85038e+07	2.88668e+07	2.94521e+07	2.60756e+07	2.86859e+07	3.15829e+07	2.82255e+07	3.07299e+07	3.03774e+07	3.03581e+07	2.92699e+07	3.10985e+07	2.81757e+07	1.99517e+07	3.01682e+07
Rv2346c	esxO	1	209408304	1.92616e+08	1.81514e+08	1.91337e+08	1.60645e+08	5.39608e+07	1.74742e+08	1.62994e+08	1.39863e+08	1.9493e+08	1.60624e+08	1.63583e+08	1.67088e+08	1.63631e+08	1.69094e+08	1.49723e+08	1.56518e+08	1.48297e+08	1.21876e+08	3.65915e+07	1.02982e+08	9.15829e+07	8.61758e+07	8.24795e+07	5.2337e+07	2.87242e+07	5.52529e+07	6.96353e+07	4.31353e+07	6.85945e+07
Rv2357c	glyS	11	4.73414e+07	4.7689e+07	4.9357e+07	4.37838e+07	4.73086e+07	4.76006e+07	4.80522e+07	4.81079e+07	4.50885e+07	4.53754e+07	5.04072e+07	4.9184e+07	5.18708e+07	5.03233e+07	3.89392e+07	4.80492e+07	5.34668e+07	4.72246e+07	4.73998e+07	5.65742e+07	5.18456e+07	5.35936e+07	5.46065e+07	5.5884e+07	5.70405e+07	5.7588e+07	5.94578e+07	5.69963e+07	5.8972e+07	5.05932e+07
Rv2359	zur	2			2.30539e+07		2.67793e+07	2.07065e+07			2.09018e+07					2.14579e+07	1.68949e+07		2.80598e+07		2.60395e+07		2.93976e+07	2.41694e+07	2.3825e+07	2.56209e+07		2.12967e+07				2.80551e+07
Rv2361c		1	13579200	2.25563e+07	1.83348e+07	2.3408e+07	2.15857e+07	2.28817e+07	2.25079e+07	2.09293e+07	2.60463e+07	2.30306e+07	2.17231e+07	2.47924e+07	1.8497e+07	2.31032e+07	2.35164e+07	2.28214e+07	2.2698e+07	2.283e+07	2.31898e+07	2.23574e+07	2.24709e+07	1.61793e+07	2.42208e+07	1.8968e+07	1.9253e+07	2.17305e+07	1.97153e+07	1.49935e+07	2.13857e+07	2.26112e+07
Rv2363	amiA2	3	8183050	7.18158e+06	4.0163e+06	7.42377e+06	1.29462e+07	2.98362e+06	7.83729e+06	1.08768e+07	1.93431e+06	1.25225e+07	8.13193e+06	6.81406e+06	6.50637e+06	7.66333e+06	8.56977e+06	7.82677e+06	9.21382e+06	5.48415e+06	6.58331e+06	6.73351e+06	9.31045e+06	8.15017e+06	6.75933e+06	5.19963e+06	9.85383e+06	2.32324e+06	1.17624e+07	9.98309e+06	1.19314e+07	8.28161e+06
Rv2367c		1	5641680	3.81434e+06	1.91623e+06	9.48688e+06	5.35677e+06	1.48437e+06	9.43728e+06	5.05239e+06	4.74313e+06	8.65273e+06	4.91845e+06	5.70996e+06	8.04997e+06	6.78851e+06	6.375e+06	6.80012e+06	4.87369e+06	4.05682e+06	7.50308e+06	5.80031e+06	5.68748e+06	6.64669e+06	5.70367e+06	4.00166e+06	6.35262e+06	936081	5.02519e+06	8.1524e+06	4.16326e+06	5.79116e+06
Rv2373c	dnaJ2	7	6.1399e+07	6.5269e+07	5.58403e+07	5.35329e+07	5.77318e+07	5.32214e+07	5.58389e+07	5.31869e+07	5.12363e+07	5.18993e+07	6.12003e+07	5.87768e+07	5.42497e+07	5.32731e+07	5.39296e+07	5.31614e+07	6.18993e+07	6.2268e+07	5.2732e+07	6.28576e+07	5.89278e+07	5.62555e+07	6.14951e+07	5.87312e+07	5.43112e+07	5.5422e+07	5.95424e+07	5.25721e+07	5.5755e+07	5.14874e+07
Rv2374c	hrcA	3	9.19137e+06	1.22734e+07	8.81282e+06	5.58786e+06	1.37121e+07	6.6711e+06	9.34859e+06	1.36223e+07	7.37548e+06	9.22312e+06	8.8615e+06	4.99039e+06	6.55539e+06	1.58824e+07	8.92942e+06	7.35781e+06	9.22717e+06	7.46688e+06	1.13115e+07	1.49828e+07	7.48027e+06	1.99884e+06	1.27509e+07		1.2981e+07	9.6059e+06	8.93616e+06	9.68686e+06	1.32287e+07	8.77345e+06
Rv2377c	mbtH	4	27344450	3.20917e+07	2.83679e+07	5.40714e+07	3.62935e+07	5.28955e+07	5.7236e+07	4.13546e+07	8.86308e+07	3.29196e+07	3.42703e+07	4.46184e+07	4.40782e+07	2.38281e+07	3.72363e+07	3.17697e+07	1.72244e+07	5.68349e+07	4.00155e+07	5.34365e+07	5.58934e+07	6.68261e+07	5.45337e+07	6.79434e+07	5.91093e+07	6.73291e+07	4.3904e+07	6.82746e+07	2.72794e+07	5.22209e+07
Rv2380c	mbtE	12	1.9984e+07	2.19182e+07	1.64413e+07	2.2254e+07	3.05851e+07	2.3165e+07	2.22954e+07	1.53749e+07	2.41881e+07	2.61348e+07	1.99264e+07	2.43191e+07	2.11386e+07	1.60567e+07	2.44144e+07	2.70508e+07	1.98912e+07	2.57831e+07	2.90103e+07	1.96634e+07	2.60738e+07	2.84612e+07	2.62577e+07	3.34963e+07	2.65083e+07	2.71014e+07	3.55616e+07	4.07375e+07	3.15203e+07	4.33192e+07
Rv2381c	mbtD	2	9047730	9.79606e+06	7.57235e+06	1.08333e+07	7.43864e+06	1.11081e+07	1.11655e+07	7.29361e+06	1.17816e+07	1.06195e+07	6.86507e+06	1.01913e+07	1.08685e+07	7.59402e+06	1.04827e+07	1.0616e+07	7.75342e+06	1.20441e+07	1.29762e+07	9.95368e+06	1.19366e+07	1.43203e+07	1.12168e+07	1.38635e+07	1.26852e+07	9.94822e+06	1.34772e+07	1.83676e+07	1.17841e+07	1.71853e+07
Rv2383c	mbtB	4	9.44145e+06	1.26193e+07		1.73987e+07	1.01918e+07	9.39227e+06	1.35198e+07	1.05236e+07	1.40731e+07	1.2703e+07	1.22433e+07	1.63306e+07	1.7125e+07	1.16658e+07	1.62476e+07	1.40925e+07	1.45262e+07	1.53248e+07	1.77975e+07	1.36269e+07	1.80962e+07	2.31241e+07	1.91665e+07	2.26918e+07	1.94462e+07	8.8071e+06	2.29239e+07	2.81912e+07	1.81537e+07	3.09626e+07
Rv2391	sirA	18	66022668	6.79479e+07	6.663e+07	6.09913e+07	6.22851e+07	5.59606e+07	6.22808e+07	6.37764e+07	5.23913e+07	6.70664e+07	6.81432e+07	5.87458e+07	5.12302e+07	6.54103e+07	6.38601e+07	6.2865e+07	6.70391e+07	6.8464e+07	5.94814e+07	6.78551e+07	6.25643e+07	6.95912e+07	6.92964e+07	5.97328e+07	6.93442e+07	6.18834e+07	6.91114e+07	6.33981e+07	6.658e+07	7.3881e+07
Rv2392	cysH	4	3.4828e+07	3.26472e+07	3.2358e+07	2.92543e+07	3.00225e+07	2.79083e+07	2.85781e+07	3.00902e+07	2.6745e+07	2.96071e+07	2.92967e+07	2.87027e+07	2.93003e+07	3.09518e+07	2.55714e+07	2.3381e+07	2.287e+07	1.81456e+07	6.99157e+06	9.50613e+06	6.30569e+06	5.26861e+06	7.12222e+06	6.16917e+06	4.85639e+06	2.86901e+06		5.81253e+06	2.56397e+06	4.42091e+06
Rv2394	ggtB	1	8895520	7.72216e+06	7.65675e+06	6.44554e+06	8.94028e+06	3.81166e+06	8.05147e+06	7.78996e+06	2.53796e+06	8.20044e+06	8.25381e+06	4.28435e+06	5.59622e+06	9.52575e+06	5.62526e+06	7.3418e+06	8.78483e+06	7.06474e+06	7.90352e+06	7.76963e+06	7.10889e+06	7.73713e+06	9.24431e+06	6.61678e+06	8.53141e+06	2.50414e+06	7.94833e+06	9.06233e+06	9.05397e+06	9.43409e+06
Rv2404c	lepA	1	3203090	3.29509e+06	4.32252e+06					3.5317e+06	4.43129e+06	4.01982e+06	3.10274e+06					3.63958e+06	4.38048e+06		3.04622e+06	5.22927e+06				3.62177e+06		2.78555e+06	3.12162e+06		3.36019e+06
Rv2406c		4	8.26512e+07	7.47964e+07	6.66603e+07	5.59173e+07	7.57205e+07	5.41679e+07	5.96842e+07	7.23088e+07	4.58448e+07	5.99154e+07	9.97443e+07	5.43531e+07	6.31455e+07	7.38515e+07	4.78274e+07	6.49362e+07	8.30297e+07	6.00927e+07	6.35571e+07	8.02625e+07	6.28149e+07	5.96327e+07	7.31636e+07	8.25837e+07	7.1284e+07	6.42813e+07	7.1501e+07	7.62368e+07	6.92159e+07	5.6647e+07
Rv2409c		1	24348000	2.29466e+07	2.27189e+07	2.16357e+07	1.60531e+07	2.60707e+07	1.60154e+07	1.42732e+07		1.90801e+07	2.02236e+07	1.93003e+07	2.59568e+07	2.13994e+07	2.56034e+07	2.16652e+07	2.03965e+07	2.23962e+07	1.90937e+07	2.29508e+07		1.99925e+07	2.21976e+07	2.21074e+07	2.49876e+07	2.94214e+07		2.10715e+07	2.51771e+07	1.87321e+07
Rv2410c		4	23073900	2.44429e+07	6.01517e+07	2.17519e+07	2.20119e+07	2.15201e+07	2.18385e+07	2.22714e+07	4.54952e+07	2.28565e+07	2.25001e+07	2.22672e+07	2.26892e+07	2.33239e+07	2.22014e+07	2.13307e+07	2.19713e+07	2.2225e+07	2.20654e+07	2.19015e+07	2.13283e+07	2.22006e+07	2.08382e+07	2.0422e+07	2.0542e+07	1.7509e+07	2.0008e+07	1.77982e+07	1.76841e+07	1.81922e+07
Rv2411c		6	3.17609e+07	3.06986e+07	2.84053e+07	3.3784e+07	3.13139e+07	2.8993e+07	3.19329e+07	3.1888e+07	3.22189e+07	3.28468e+07	3.28868e+07	3.23348e+07	3.42664e+07	3.31781e+07	3.14931e+07	3.04708e+07	3.02388e+07	2.90713e+07	3.12805e+07	3.09245e+07	2.81898e+07	3.07861e+07	3.16018e+07	3.003e+07	2.94268e+07	2.87023e+07	2.82428e+07	2.95089e+07	2.4673e+07	2.75454e+07
Rv2412	rpsT	2	191594992	1.70922e+08	1.61191e+08	1.71384e+08	1.51756e+08	2.02023e+08	1.47255e+08	1.65893e+08	1.88921e+08	1.60411e+08	1.63934e+08	1.6596e+08	1.45037e+08	1.73669e+08	1.77431e+08	1.76224e+08	1.61885e+08	1.8841e+08	1.63594e+08	1.51671e+08	1.17954e+08	1.13653e+08	1.61073e+08	1.24491e+08	1.34835e+08	1.07845e+08	1.27548e+08	1.09788e+08	1.10514e+08	1.46192e+08
Rv2413c		2	10035400	7.83036e+06	5.2085e+06	9.39843e+06	1.16954e+07	1.9361e+06	9.97428e+06	1.01007e+07	3.00593e+06	1.18978e+07	1.17881e+07	6.19701e+06	5.00402e+06	1.24192e+07	6.46176e+06	1.08635e+07	1.24591e+07	8.34472e+06	1.09786e+07	1.09424e+07	9.76359e+06	1.05571e+07	1.18818e+07	7.2121e+06	1.14674e+07	2.09744e+06	9.64624e+06	1.17379e+07	9.78923e+06	1.12154e+07
Rv2416c	eis	3	23062000	2.04955e+07	2.09009e+07	2.22495e+07	2.55643e+07	2.26854e+07	2.2307e+07	2.25876e+07	2.2124e+07	2.2232e+07	2.17842e+07	2.17804e+07	2.09575e+07	2.06881e+07	2.31277e+07	2.4467e+07	2.50316e+07	2.02993e+07	2.09184e+07	2.48238e+07	2.07802e+07	2.18805e+07	2.41481e+07	2.51688e+07	2.22254e+07	2.31424e+07	2.18896e+07	2.04055e+07	2.03591e+07	1.66472e+07
Rv2417c		1	6273430	6.25465e+06	5.50755e+06	7.52033e+06	7.51694e+06	3.87178e+06	6.96309e+06	7.46161e+06	4.5676e+06	7.93219e+06	7.02181e+06	6.5294e+06	8.1355e+06	8.20854e+06	7.18158e+06		7.37633e+06	7.12761e+06	8.42525e+06	8.81337e+06	7.27024e+06		7.273e+06	6.79266e+06	7.84343e+06		7.92637e+06	7.6975e+06	7.40145e+06	7.05158e+06
Rv2426c		1	12197900	1.22486e+07	1.27317e+07	1.29725e+07	1.04709e+07	1.15702e+07	1.20785e+07	1.07048e+07	1.20865e+07	1.20211e+07	1.18392e+07	1.25029e+07	1.21257e+07	1.21154e+07	1.25795e+07	1.06875e+07	1.02522e+07	1.15893e+07	1.06994e+07	1.12814e+07	1.17757e+07	1.07049e+07	1.0304e+07	1.11099e+07	1.02913e+07	1.08525e+07	1.07544e+07	1.01548e+07	1.09215e+07	8.8701e+06
Rv2427c	proA	15	5.27956e+07	5.23483e+07	5.79398e+07	5.00778e+07	5.03522e+07	4.92337e+07	5.30707e+07	5.5693e+07	4.453e+07	5.1899e+07	5.0028e+07	5.20677e+07	4.8864e+07	5.20823e+07	5.63318e+07	5.56038e+07	5.38989e+07	5.30769e+07	4.89957e+07	5.41008e+07	5.64267e+07	4.90297e+07	5.12279e+07	5.42807e+07	4.76414e+07	4.89331e+07	4.9019e+07	4.73244e+07	4.91067e+07	5.42574e+07
Rv2428	ahpC	7	122027364	1.28177e+08	1.51488e+08	1.36454e+08	1.24144e+08	1.68302e+08	1.32919e+08	1.35294e+08	1.46148e+08	1.29683e+08	1.19252e+08	1.48686e+08	1.27355e+08	1.21304e+08	1.48619e+08	6.36568e+07	1.19408e+08	1.1624e+08	9.68877e+07	8.46457e+07	9.22327e+07	7.50394e+07	7.55468e+07	8.34893e+07	4.18583e+07	3.60772e+07	4.69964e+07	5.46487e+07	3.49e+07	5.02173e+07
Rv2429	ahpD	5	3.32758e+07	3.40097e+07	3.52217e+07	3.51893e+07	3.14197e+07	2.29965e+07	3.43067e+07	2.04142e+07	1.96423e+07	2.18251e+07	2.2876e+07	3.41925e+07	3.57136e+07	1.92393e+07	2.47796e+07	1.79973e+07	3.09574e+07	2.52052e+07	3.27107e+07	2.08901e+07	2.478e+07	2.93567e+07	1.96844e+07	2.39429e+07	2.57541e+07	1.69707e+07	1.96e+07	2.59276e+07	2.18044e+07	2.26952e+07
Rv2439c	proB	1	11878670	1.0764e+07	1.1377e+07	1.48192e+07	7.7709e+06	1.35743e+07	9.37758e+06	7.9324e+06	1.62085e+07	8.64915e+06	7.86046e+06	9.55593e+06	9.68532e+06	8.73634e+06	6.01496e+06	8.8102e+06	7.51007e+06	7.42715e+06	9.0116e+06	8.45432e+06	4.78767e+06	7.79169e+06	7.1478e+06	8.0211e+06	8.17729e+06	1.42884e+07	5.75591e+06	6.24294e+06	6.90779e+06	4.49996e+06
Rv2441c	rpmA	5	70115400	7.42044e+07	6.21343e+07	6.05793e+07	6.35486e+07	6.64738e+07	5.30558e+07	6.18206e+07	6.69667e+07	6.42692e+07	6.67542e+07	6.58587e+07	5.49278e+07	6.40335e+07	6.04376e+07	6.47517e+07	5.96465e+07	7.94087e+07	4.84189e+07	4.92338e+07	2.07167e+07	4.33709e+07	5.00407e+07	1.53326e+07	4.7057e+07	3.86393e+07	4.63125e+07	3.12099e+07	4.07539e+07	3.45635e+07
Rv2442c	rplU	8	113318500	1.1462e+08	1.08599e+08	1.06192e+08	1.1982e+08	1.14182e+08	1.16571e+08	1.06639e+08	1.23108e+08	9.44251e+07	1.05178e+08	1.15055e+08	1.05661e+08	1.12757e+08	1.12645e+08	1.43869e+08	1.03427e+08	1.3172e+08	1.12737e+08	9.12439e+07	8.29469e+07	9.60617e+07	1.07517e+08	7.44699e+07	7.40266e+07	7.39054e+07	7.39526e+07	6.68791e+07	6.4747e+07	7.46389e+07
Rv2444c	rne	14	7.07169e+07	7.35276e+07	7.27648e+07	6.13178e+07	7.20703e+07	6.4835e+07	7.26347e+07	6.24709e+07	5.44662e+07	7.97319e+07	6.93374e+07	6.02476e+07	7.91947e+07	7.01491e+07	6.90342e+07	7.12595e+07	6.51133e+07	7.90493e+07	6.47617e+07	7.43685e+07	7.21095e+07	6.76695e+07	8.71954e+07	7.81102e+07	6.82013e+07	8.02694e+07	7.70937e+07	6.89654e+07	7.24371e+07	7.07148e+07
Rv2445c	ndkA	6	9.8461e+07	9.51356e+07	9.41827e+07	7.87569e+07	9.95277e+07	6.38011e+07	8.4802e+07	9.80719e+07	4.77298e+07	8.74679e+07	1.00232e+08	6.64569e+07	7.43661e+07	9.2766e+07	5.92801e+07	1.05314e+08	1.10549e+08	8.61232e+07	9.25675e+07	1.04073e+08	1.05843e+08	8.9358e+07	1.10727e+08	8.45918e+07	9.90704e+07	5.98407e+07	1.01025e+08	9.70176e+07	1.04483e+08	1.24662e+08
Rv2447c	folC	2	24214250	2.47351e+07	2.51743e+07	2.64756e+07	2.51255e+07	2.45977e+07	2.52144e+07	2.41143e+07	2.47433e+07	2.5226e+07	2.50661e+07	2.66644e+07	3.36547e+07	2.449e+07	2.27117e+07	2.5295e+07	2.38243e+07	2.40679e+07	1.68798e+07	2.32112e+07	2.13478e+07	2.50519e+07	2.39222e+07	2.31032e+07	2.37594e+07	2.41191e+07	2.1692e+07	2.19271e+07	1.99474e+07	2.02004e+07
Rv2448c	valS	8	57560868	5.5931e+07	5.59311e+07	5.80516e+07	8.6841e+07	5.51859e+07	5.23866e+07	5.9251e+07	6.10227e+07	6.80887e+07	3.58345e+07	5.73465e+07	5.68107e+07	6.20544e+07	3.45762e+07	3.44353e+07	5.94596e+07	6.17706e+07	5.42684e+07	6.18369e+07	5.12938e+07	6.31609e+07	6.43514e+07	5.91116e+07	6.57337e+07	5.33347e+07	1.06239e+08	6.62571e+07	7.38976e+07	6.8639e+07
Rv2449c		6	49992600	4.25343e+07	4.27463e+07	4.3268e+07	4.72855e+07	4.03227e+07	4.38852e+07	4.45893e+07	3.99971e+07	4.22303e+07	4.72512e+07	3.84908e+07	3.86904e+07	4.90844e+07	4.47633e+07	4.41112e+07	4.46172e+07	3.63595e+07	4.27456e+07	4.47263e+07	4.44128e+07	4.52586e+07	4.88591e+07	4.21923e+07	4.67028e+07	4.37661e+07	3.73096e+07	4.22288e+07	4.46258e+07	4.52102e+07
Rv2453c	mobA	7	5.89661e+07	6.08757e+07	5.96275e+07	5.93593e+07	5.8071e+07	5.9225e+07	5.66649e+07	6.139e+07	6.14787e+07	5.41886e+07	6.20274e+07	5.5451e+07	5.82514e+07	5.4959e+07	5.5357e+07	5.84048e+07	8.58724e+07	5.39808e+07	5.77422e+07	5.54875e+07	6.34808e+07	5.2389e+07	5.3031e+07	6.55332e+07	5.80992e+07	6.31043e+07	5.55243e+07	6.79905e+07	5.9462e+07	5.5034e+07
Rv2454c		12	6.44666e+07	6.22194e+07	6.48115e+07	6.99919e+07	6.29149e+07	7.11201e+07	6.62703e+07	6.32963e+07	6.27257e+07	6.58813e+07	6.52544e+07	6.9149e+07	6.4699e+07	6.44427e+07	6.44744e+07	6.03219e+07	6.33312e+07	6.37434e+07	5.33029e+07	5.1803e+07	5.58437e+07	4.76406e+07	4.58748e+07	4.87624e+07	3.03964e+07	3.98447e+07	3.12744e+07	2.27488e+07	2.97096e+07	2.48246e+07
Rv2455c		16	49101500	5.35974e+07	5.10369e+07	6.44789e+07	5.45458e+07	6.35718e+07	5.62005e+07	5.41013e+07	7.37576e+07	5.73243e+07	6.23477e+07	6.28144e+07	5.28689e+07	5.99261e+07	7.29112e+07	6.42304e+07	6.2141e+07	5.87438e+07	5.05863e+07	5.67746e+07	5.32013e+07	3.82569e+07	4.45117e+07	4.94224e+07	3.4825e+07	3.15656e+07	3.3841e+07	2.61906e+07	2.22451e+07	2.41289e+07
Rv2457c	clpX	5	2.90625e+07	2.64221e+07	2.57339e+07	2.82746e+07	1.93914e+07	2.74979e+07	1.95913e+07	2.60288e+07	2.78566e+07	2.57146e+07	2.63796e+07	2.74306e+07	2.42762e+07	1.60027e+07	2.01452e+07	2.26013e+07	2.24776e+07	2.19107e+07	1.38286e+07	1.56402e+07	1.78761e+07	1.36235e+07	1.23688e+07	1.84434e+07	1.6549e+07	8.03955e+06	1.19015e+07	1.33716e+07	7.61783e+06	1.13096e+07
Rv2460c	clpP2	6	4.14965e+08	3.76869e+08	3.89104e+08	3.08952e+08	3.30359e+08	3.77735e+08	3.12309e+08	3.16069e+08	2.84387e+08	3.27873e+08	2.73474e+08	3.10297e+08	3.57385e+08	3.61795e+08	3.18009e+08	2.40774e+08	3.80294e+08	3.73008e+08	3.59799e+08	3.56342e+08	3.73844e+08	3.55448e+08	3.6174e+08	3.82853e+08	3.6964e+08	3.53535e+08	3.44441e+08	3.80758e+08	3.79855e+08	3.50095e+08
Rv2461c	clpP1	8	4.46451e+08	4.00882e+08	4.18835e+08	4.4688e+08	3.57534e+08	4.32098e+08	4.22043e+08	3.78133e+08	3.30255e+08	3.43467e+08	3.82637e+08	1.58442e+08	3.57358e+08	2.09905e+08	3.98607e+08	3.96889e+08	3.9476e+08	3.32066e+08	3.64646e+08	4.5144e+08	2.2665e+08	2.11386e+08	3.13849e+08	4.1521e+08	3.53058e+08	1.71956e+08	3.20814e+08	5.15342e+08	2.29077e+08	2.60334e+08
Rv2462c	tig	25	1.81436e+08	1.6799e+08	1.72131e+08	1.75652e+08	1.6151e+08	1.70742e+08	1.81079e+08	1.5513e+08	1.61921e+08	1.8088e+08	1.6846e+08	1.68645e+08	1.70242e+08	1.71849e+08	1.77717e+08	1.70124e+08	1.63506e+08	1.69834e+08	1.68766e+08	1.70052e+08	1.82193e+08	1.76927e+08	1.68419e+08	1.85066e+08	1.61401e+08	1.58282e+08	1.63993e+08	1.4961e+08	1.56863e+08	1.33876e+08
Rv2465c	rpiB	7	71983200	7.27465e+07	7.97561e+07	7.21884e+07	6.58565e+07	7.33213e+07	7.53491e+07	7.57692e+07	7.16521e+07	6.48959e+07	7.64191e+07	7.40154e+07	7.61721e+07	7.48818e+07	6.79798e+07	6.56621e+07	7.34359e+07	7.5836e+07	6.42623e+07	7.42037e+07	7.31812e+07	8.23911e+07	7.83095e+07	7.59717e+07	8.59691e+07	8.17228e+07	8.01595e+07	8.1732e+07	7.6469e+07	6.71246e+07
Rv2466c		7	7.17848e+07	7.01476e+07	7.47858e+07	6.67914e+07	7.44614e+07	7.31207e+07	7.84268e+07	7.3199e+07	7.20686e+07	6.75325e+07	8.11531e+07	6.27193e+07	7.2014e+07	6.94484e+07	7.11209e+07	8.74282e+07	7.60581e+07	7.50319e+07	8.74974e+07	9.0679e+07	9.8329e+07	1.25116e+08	1.11479e+08	1.24447e+08	1.27829e+08	1.68248e+08	1.45811e+08	1.48649e+08	1.6406e+08	1.47608e+08
Rv2467	pepN	24	102916868	1.04024e+08	1.06608e+08	1.10525e+08	1.09539e+08	1.07773e+08	1.1096e+08	1.0848e+08	1.19024e+08	1.15731e+08	9.55968e+07	1.10537e+08	1.10596e+08	1.05097e+08	1.09331e+08	1.23595e+08	1.09744e+08	1.18558e+08	1.17794e+08	1.0424e+08	9.7561e+07	1.10779e+08	1.10688e+08	1.12787e+08	1.10364e+08	1.26835e+08	1.08861e+08	1.02493e+08	1.01083e+08	1.13528e+08
Rv2468c		8	2.91781e+08	1.69257e+08	2.75485e+08	3.04589e+08	2.90017e+08	1.60608e+08	3.3907e+08	3.40026e+08	1.66867e+08	3.4351e+08	2.23159e+08	3.28803e+08	3.0529e+08	1.78173e+08	3.33284e+08	3.46292e+08	3.39847e+08	3.39302e+08	2.93993e+08	3.33977e+08	2.76964e+08	2.36529e+08	2.69939e+08	2.88657e+08	2.32901e+08	2.56112e+08	1.17975e+08	2.52279e+08	1.00201e+08	2.67436e+08
Rv2470	glbO	2	15251360	1.50907e+07	1.39497e+07	1.72365e+07	1.59771e+07	1.37435e+07	1.67386e+07	1.60447e+07	1.3934e+07	1.67656e+07	1.72826e+07	1.77445e+07	1.5232e+07	1.84623e+07	1.67311e+07	1.52833e+07	1.62462e+07	1.61929e+07	1.29879e+07	1.35561e+07	1.34916e+07	1.32291e+07	1.4065e+07	1.59746e+07	1.33528e+07	1.12135e+07	1.15023e+07	1.10328e+07	1.37055e+07	9.46278e+06
Rv2473		1	15723300	1.25111e+07	1.37606e+07	1.27828e+07	1.42128e+07	8.83961e+06	1.42169e+07	1.38096e+07	6.06818e+06	1.48453e+07	1.29464e+07	1.1735e+07	1.21008e+07	1.55663e+07		1.28671e+07	1.43705e+07	1.26841e+07	1.45034e+07	1.43733e+07	1.35098e+07	1.34203e+07	1.43174e+07	1.15593e+07	1.45173e+07	9.4522e+06	1.34538e+07	1.43199e+07	1.28066e+07	1.31882e+07
Rv2475c		1	32608800	3.34012e+07	3.75207e+07	2.92939e+07	3.22023e+07	3.31898e+07	3.12042e+07		3.64678e+07	3.23309e+07	3.3474e+07	3.40886e+07	3.23871e+07	3.56048e+07	3.50288e+07	3.82963e+07	3.57687e+07	3.45364e+07	3.01734e+07	36348300	3.67396e+07	3.1382e+07	3.60311e+07	3.70241e+07	3.57971e+07	3.87933e+07	4.00937e+07	3.41392e+07	3.11031e+07	3.58598e+07
Rv2476c	gdh	46	4.51996e+08	4.85595e+08	5.0805e+08	4.60709e+08	4.42014e+08	5.90323e+08	4.35362e+08	5.04565e+08	6.53074e+08	4.55624e+08	5.05507e+08	5.75448e+08	5.15909e+08	4.57114e+08	5.39742e+08	4.73659e+08	4.60852e+08	4.86043e+08	4.58394e+08	4.85831e+08	4.52838e+08	4.06507e+08	4.16745e+08	5.24635e+08	4.25039e+08	6.38076e+08	4.09799e+08	4.61163e+08	4.71453e+08	4.13786e+08
Rv2477c		22	1.08559e+08	1.11114e+08	1.1082e+08	1.01612e+08	9.52427e+07	9.19832e+07	1.07962e+08	8.64864e+07	1.10503e+08	9.00304e+07	1.07295e+08	1.05864e+08	1.03069e+08	9.39597e+07	7.95609e+07	9.95487e+07	1.06973e+08	1.07082e+08	8.24745e+07	1.3193e+08	9.23564e+07	8.63565e+07	9.49665e+07	9.84368e+07	9.97609e+07	1.35359e+08	8.84879e+07	1.11704e+08	9.80927e+07	1.21084e+08
Rv2483c	plsC	1	14488600	2.00448e+07	1.87854e+07	2.3436e+07	2.18922e+07	2.50228e+07	2.01563e+07	2.04847e+07	2.6824e+07	2.40225e+07	2.40109e+07	2.54827e+07	1.71212e+07	2.39929e+07	2.56296e+07	1.94834e+07	2.1166e+07	2.45322e+07	1.92577e+07	1.96866e+07	1.41358e+07	1.57874e+07	2.11362e+07	1.63738e+07	1.48816e+07	1.70598e+07	1.88128e+07	1.27624e+07	1.40754e+07	1.57616e+07
Rv2486	echA14	1	16215700	1.53994e+07	1.71359e+07	1.75955e+07	1.45498e+07	1.69954e+07	1.94371e+07	1.556e+07	1.80634e+07	1.82116e+07	1.52698e+07	1.92197e+07	1.94319e+07	1.56381e+07	1.66081e+07	1.63197e+07	1.69888e+07	1.71301e+07	1.70157e+07	1.61271e+07	1.73998e+07	1.70076e+07	1.52059e+07	1.67221e+07	1.31258e+07	1.50304e+07	1.38587e+07	1.38613e+07	1.28523e+07	1.38266e+07
Rv2488c		1	28883800	2.58037e+07	2.75547e+07		3.06879e+07	2.78797e+07	3.20567e+07	3.17303e+07	2.47564e+07			2.83026e+07	2.52297e+07		5.08695e+06	3.73477e+07	3.15723e+07		3.175e+07	3.59793e+07						2.99171e+07				2.48869e+07
Rv2495c	bkdC	6	73603600	7.21767e+07	7.57449e+07	7.29699e+07	7.16054e+07	7.16719e+07	7.51721e+07	6.92124e+07	7.56502e+07	7.42465e+07	6.97527e+07	7.66207e+07	3.28341e+07	7.21889e+07	3.17191e+07	6.878e+07	6.83453e+07	8.36359e+07	7.60632e+07	3.53653e+07	7.13839e+07	7.24831e+07	7.53776e+07	3.85638e+07	7.55437e+07	9.32525e+07	8.26677e+07	7.94333e+07	8.11815e+07	8.81532e+07
Rv2496c	bkdB	12	24386800	2.28147e+07	2.56345e+07	2.93938e+07	2.70445e+07	2.80623e+07	2.45286e+07	2.62858e+07	2.67043e+07	2.87769e+07	3.14315e+07	2.95313e+07	2.89895e+07	3.01193e+07	2.70894e+07	2.54334e+07	2.83066e+07	2.93189e+07	3.3461e+07	2.79124e+07	3.31228e+07	3.95407e+07	3.57136e+07	3.85291e+07	5.82448e+07	7.04684e+07	5.86038e+07	7.64468e+07	9.71441e+07	7.94104e+07
Rv2498c	citE	4	37683050	3.57889e+07	3.78332e+07	3.8516e+07	3.33011e+07	3.7211e+07	3.41637e+07	3.61945e+07	3.88214e+07	3.65263e+07	3.3456e+07	3.81413e+07	3.44181e+07	3.65231e+07	3.62142e+07	3.15799e+07	2.52654e+07	3.47746e+07	3.37662e+07	3.64274e+07	3.64657e+07	3.40405e+07	3.72183e+07	3.92501e+07	3.53838e+07	3.86711e+07	3.96721e+07	3.88822e+07	4.33026e+07	4.49415e+07
Rv2500c	fadE19	2	13389700	5.25706e+07	1.57759e+07	1.33825e+07	1.64487e+07	9.64773e+06	1.32431e+07	9.93182e+06	1.72996e+07	1.3729e+07	1.55382e+07	1.39788e+07	1.28678e+07	1.46622e+07	1.04028e+07	1.57716e+07	1.48097e+07	1.04793e+07	1.49212e+07	1.42605e+07	1.56784e+07	1.48525e+07	1.53629e+07	1.5067e+07	1.80709e+07	1.68697e+07	2.02337e+07	1.88601e+07	1.26935e+08	2.17811e+07
Rv2504c	scoA	2	18822570	1.67002e+07	1.60335e+07	1.72787e+07	1.81933e+07	1.59519e+07	1.63314e+07	1.78058e+07	1.60554e+07	1.77368e+07	1.91955e+07	1.69692e+07	1.7903e+07	1.80123e+07	2.61801e+07	1.7715e+07	1.90789e+07	1.84788e+07	1.87273e+07	1.83585e+07	1.63893e+07	1.7506e+07	1.74982e+07	1.61701e+07	1.7953e+07	1.52025e+07	1.66177e+07	2.34885e+07	1.97569e+07	1.82312e+07
Rv2509		9	4.42162e+07	5.24795e+07	4.74979e+07	4.66821e+07	4.88271e+07	5.19221e+07	4.0101e+07	4.85414e+07	4.7414e+07	4.92954e+07	4.84149e+07	5.00101e+07	3.94745e+07	4.94041e+07	4.01934e+07	4.31882e+07	5.11299e+07	3.90683e+07	4.91719e+07	4.85858e+07	1.09268e+08	1.02212e+08	1.02641e+08	9.07334e+07	5.01695e+07	5.31721e+07	5.40814e+07	4.14331e+07	5.13796e+07	4.7061e+07
Rv2510c		1	13416000	1.34742e+07	1.45993e+07	1.60659e+07	1.56129e+07	1.69638e+07	1.81827e+07	1.43948e+07	1.88784e+07	1.49849e+07	1.5126e+07	1.72773e+07	1.66371e+07	1.55883e+07	1.45771e+07	1.47067e+07	1.52679e+07	1.3877e+07	1.61182e+07	1.54379e+07	1.45573e+07	1.57458e+07	1.36395e+07	1.62992e+07	1.6883e+07	1.66688e+07	1.62249e+07	1.6046e+07	1.51467e+07	1.58529e+07
Rv2511	orn	4	23999700	2.28636e+07	2.16673e+07	2.28316e+07	2.60776e+07	1.84777e+07	2.51655e+07	2.22217e+07	1.72991e+07	2.65908e+07	2.33903e+07	2.3692e+07	1.83467e+07	2.55927e+07	2.41879e+07	2.37023e+07	1.7617e+07	2.36292e+07	2.48265e+07	2.21043e+07	2.38909e+07	2.64444e+07	1.98241e+07	1.9859e+07	2.5049e+07	1.80504e+07	2.50263e+07	1.77242e+07	2.17784e+07	1.73409e+07
Rv2520c		2	2.77396e+07	2.71068e+07	2.33765e+07	2.75399e+07	3.22943e+07	2.13762e+07	2.91457e+07	2.93957e+07	1.63049e+07	3.10614e+07	2.84338e+07	2.15342e+07	2.05452e+07	3.35824e+07	3.02325e+07	3.11564e+07	2.87298e+07	2.96989e+07	2.88873e+07	2.6125e+07	3.83255e+07	3.4761e+07	3.17192e+07	2.41218e+07	2.8901e+07	1.67916e+07	3.26385e+07	2.45288e+07	2.77392e+07	3.50799e+07
Rv2521	bcp	4	103864400	9.78024e+07	9.39816e+07	8.81223e+07	9.39675e+07	9.53646e+07	9.09211e+07	9.2677e+07	9.47508e+07	8.68208e+07	9.96185e+07	9.20643e+07	1.00724e+08	8.70865e+07	7.89533e+07	9.57283e+07	1.02971e+08	9.20279e+07	9.24117e+07	1.09678e+08	9.56139e+07	9.00584e+07	9.96837e+07	9.11947e+07	1.05376e+08	1.05212e+08	9.26744e+07	1.23227e+08	1.00253e+08	1.03984e+08
Rv2524c	fas	120	2.56326e+08	2.45342e+08	2.26885e+08	2.34745e+08	2.55299e+08	2.40383e+08	2.30743e+08	2.49628e+08	2.34961e+08	2.19531e+08	2.57535e+08	2.30024e+08	2.44429e+08	2.43283e+08	2.25683e+08	2.27771e+08	2.43276e+08	2.08529e+08	1.97006e+08	2.16069e+08	1.87844e+08	2.00021e+08	2.1596e+08	2.03885e+08	1.80984e+08	1.47001e+08	1.84659e+08	1.41507e+08	1.19285e+08	1.51289e+08
Rv2528c	mrr	4	4.08068e+07	4.53544e+07	4.0617e+07	3.80539e+07	4.30925e+07	3.75959e+07	4.29853e+07	4.05977e+07	3.33704e+07	4.26615e+07	4.56756e+07	3.80668e+07	4.29469e+07	4.41141e+07	3.63059e+07	4.0272e+07	4.339e+07	4.02342e+07	4.19988e+07	4.38289e+07	4.34059e+07	4.34405e+07	4.64121e+07	4.21498e+07	4.52811e+07	3.30832e+07	4.73381e+07	4.27609e+07	4.35426e+07	3.93518e+07
Rv2532c		1				9.40877e+06		2.39834e+06	2.80231e+07	7.89288e+06	4.90936e+06	8.41244e+06		7.62279e+06	8.13928e+06		7.71325e+06	6.98643e+06	6.53054e+06	5.99756e+06	8.17118e+06	5.8823e+06	5.35454e+06	7.3779e+06	5.99376e+06	3.81435e+06	4.8634e+06		4.38879e+06			3.4988e+06
Rv2533c	nusB	1	35522500	3.07901e+07	3.16469e+07	3.3122e+07	3.39332e+07	2.57395e+07	3.49307e+07	3.22293e+07	2.4216e+07	3.20611e+07	3.32133e+07	2.64932e+07	3.51219e+07	3.19222e+07	2.54569e+07	3.29455e+07	3.21988e+07	2.74618e+07	2.99137e+07	3.97314e+07	2.92932e+07	3.55209e+07	3.66269e+07	3.58137e+07	3.6281e+07	2.64797e+07	3.33373e+07	3.27521e+07	3.4516e+07	3.1508e+07
Rv2534c	efp	6	101741332	7.80511e+07	1.09619e+08	1.11187e+08	1.18836e+08	1.28884e+08	1.36264e+08	1.07703e+08	1.10359e+08	1.18202e+08	1.20041e+08	1.33974e+08	1.06361e+08	1.36573e+08	1.02701e+08	1.15667e+08	1.18379e+08	1.38458e+08	1.18633e+08	1.43905e+08	1.28918e+08	1.19136e+08	1.38304e+08	1.14206e+08	8.73759e+07	1.0975e+08	7.92887e+07	1.26465e+08	1.09244e+08	1.11455e+08
Rv2535c	pepQ	13	7.73052e+07	8.33735e+07	7.77906e+07	8.05259e+07	8.4911e+07	8.59246e+07	8.06705e+07	8.09995e+07	8.9372e+07	8.32151e+07	8.97796e+07	8.81933e+07	8.19226e+07	8.66135e+07	8.10943e+07	8.05546e+07	8.94716e+07	8.34911e+07	8.18416e+07	8.85907e+07	8.50716e+07	7.25166e+07	7.85242e+07	8.16328e+07	7.6203e+07	8.79743e+07	7.51268e+07	8.17575e+07	7.18044e+07	8.22218e+07
Rv2536		5	55421700	5.15069e+07	4.78428e+07	4.37456e+07	5.1465e+07	4.14041e+07	2.89091e+07	5.00081e+07	4.0645e+07	4.56438e+07	3.08087e+07	4.45472e+07	4.51154e+07	5.07232e+07	4.85773e+07	4.24742e+07	4.99237e+07	5.08466e+07	4.64382e+07	4.75051e+07	4.25875e+07	4.70294e+07	4.64811e+07	4.1609e+07	2.88844e+07	3.6607e+07	4.82809e+07	2.48884e+07	4.18512e+07	4.14651e+07
Rv2538c	aroB	3	19239020	2.01938e+07	2.14612e+07	2.09426e+07	2.02854e+07	2.19471e+07	2.17931e+07	2.29736e+07	2.49827e+07	2.17387e+07	1.76754e+07	1.65841e+07	2.31928e+07	1.82565e+07	1.68032e+07	2.05569e+07	1.65318e+07	1.72218e+07	1.78671e+07	2.32624e+07	1.55249e+07	1.91595e+07	1.6524e+07	1.69344e+07	1.62281e+07	1.377e+07	1.9355e+07	1.47463e+07	2.00789e+07	2.0404e+07
Rv2540c	aroF	5	23983500	2.82198e+07	2.37621e+07	2.35673e+07	2.51755e+07	2.64076e+07	2.92103e+07	2.46434e+07	3.04181e+07	2.3205e+07	2.64404e+07	2.63001e+07	3.54357e+07	2.65482e+07	2.2765e+07	2.86538e+07	2.65971e+07	2.78948e+07	2.6419e+07	3.15701e+07	3.59644e+07	3.02705e+07	2.90328e+07	3.18969e+07	3.00326e+07	3.14657e+07	3.153e+07	2.97323e+07	3.1902e+07	2.7965e+07
Rv2553c		2	5252460	3.58149e+06	4.6347e+06		4.14682e+06	1.40456e+06	3.07235e+06	4.05532e+06		5.45061e+06	3.66761e+06			3.4208e+06		4.62134e+06	4.95354e+06	3.062e+06	3.27856e+06	4.38085e+06		1.13502e+07	9.47953e+06	1.15767e+07	2.33846e+07	6.96999e+06	2.4254e+07	3.8136e+07	1.85146e+07
Rv2554c		1	7710860	7.86858e+06	6.98362e+06	9.33066e+06	7.17792e+06	7.29993e+06	9.12037e+06	6.52594e+06	7.76839e+06	8.67111e+06	7.27219e+06	7.92609e+06	7.98193e+06	6.87973e+06	7.64995e+06	6.96482e+06	7.31934e+06	7.65409e+06	7.29404e+06	7.2287e+06	6.49312e+06	7.3068e+06	6.23449e+06	6.9819e+06	6.59107e+06	4.2085e+06	6.04464e+06	6.06959e+06	6.59672e+06	5.37451e+06
Rv2555c	alaS	18	5.12662e+07	3.97384e+07	4.59628e+07	5.17507e+07	4.34349e+07	4.3558e+07	5.1726e+07	5.23659e+07	4.9491e+07	4.98229e+07	4.89903e+07	4.99971e+07	4.98362e+07	5.23958e+07	5.28854e+07	4.84931e+07	4.84016e+07	4.60328e+07	5.10158e+07	5.21386e+07	4.9449e+07	4.31945e+07	4.27265e+07	4.49703e+07	4.37955e+07	4.16385e+07	4.67068e+07	4.09459e+07	3.97572e+07	4.54487e+07
Rv2556c		1	61794100	6.15037e+07	6.46301e+07	6.19648e+07	5.68517e+07	6.32349e+07	5.88323e+07	9.85232e+07	7.34383e+07	5.77657e+07	6.46591e+07		6.11633e+07	6.17963e+07	5.68004e+07	6.40884e+07	6.6127e+07		6.0339e+07	6.0475e+07	5.78624e+07	5.76606e+07	6.01144e+07	6.01022e+07	5.96264e+07	6.19346e+07	6.30245e+07	6.52101e+07	6.33783e+07	6.2293e+07
Rv2557		7	5.59381e+07	6.1235e+07	4.31817e+07	5.16776e+07	5.13245e+07	4.17716e+07	5.1069e+07	5.91189e+07	4.21554e+07	4.87523e+07	6.35869e+07	4.56933e+07	4.75208e+07	4.52729e+07	4.25456e+07	4.81809e+07	5.45427e+07	4.19089e+07	5.13357e+07	5.86675e+07	4.5338e+07	5.39552e+07	5.39402e+07	4.44382e+07	6.50229e+07	6.16361e+07	6.28771e+07	7.19588e+07	3.96346e+07	6.78596e+07
Rv2558		1	8809330	1.06748e+07			7.88859e+06	5.35831e+06	8.99992e+06	2.02777e+07	8.13565e+06	1.05675e+07	1.04194e+07	5.61535e+06	1.01055e+07	1.13106e+07	6.42653e+06	1.46086e+07	8.68957e+06	5.77624e+06	8.90495e+06	5.2977e+06	1.19099e+07	8.17464e+06	7.80477e+06	6.50972e+06	1.06499e+07		9.64164e+06	1.35347e+07	1.08174e+07	2.98738e+07
Rv2563		7	66495000	6.23619e+07	6.41023e+07	6.26014e+07	6.23247e+07	6.32434e+07	6.52602e+07	6.3617e+07	6.53878e+07	6.44954e+07	6.02822e+07	6.28457e+07	5.66659e+07	6.68429e+07	8.47475e+07	6.2514e+07	6.13925e+07	6.22216e+07	5.5023e+07	6.0953e+07	6.32275e+07	5.64559e+07	5.86121e+07	6.60685e+07	5.97766e+07	5.89227e+07	6.01431e+07	5.11252e+07	6.12759e+07	6.05161e+07
Rv2564	glnQ	7	4.8359e+07	4.57074e+07	4.44349e+07	5.02426e+07	4.91588e+07	4.87906e+07	4.8452e+07	4.88273e+07	4.99179e+07	4.95218e+07	4.78543e+07	4.94301e+07	4.70969e+07	5.21809e+07	5.68305e+07	5.58369e+07	4.92338e+07	5.04045e+07	4.93685e+07	5.15762e+07	4.59008e+07	4.94658e+07	5.20383e+07	4.46275e+07	5.47089e+07	4.67238e+07	5.62552e+07	5.25786e+07	5.40387e+07	5.40746e+07
Rv2565		2	5675990	5.02032e+06	8.46745e+06	5.54529e+06	7.41198e+06	9.91699e+06	7.96194e+06	7.97267e+06	1.35993e+07	7.10759e+06	6.11642e+06	1.08048e+07	6.21693e+06	5.31031e+06	7.8008e+06	4.6802e+06	5.84333e+06	8.54797e+06	5.1847e+06	6.0022e+06	5.84166e+06	4.81332e+06	6.28622e+06	9.01367e+06	7.97909e+06	6.24031e+06	7.64705e+06	5.32281e+06	4.13885e+06	4.45366e+06
Rv2566		1				6.40166e+06			6.59272e+06	3.55503e+06	6.90771e+06	7.62411e+06	4.71734e+06	6.40236e+06	7.49139e+06	9.0504e+06	8.47843e+06		4.45729e+06		6.40079e+06	5.80799e+06	4.8373e+06	7.78998e+06	6.35635e+06		6.59167e+06		7.41965e+06	7.05807e+06		8.2057e+06
Rv2567		1	4517980	3.27589e+06	2.72943e+06		3.78047e+06	1.5787e+06	4.58905e+06		1.49743e+06	4.81614e+06		2.66093e+06	3.29728e+06					2.84889e+06	3.94508e+06		3.5975e+06	4.44204e+06	4.02656e+06		4.33687e+06		4.12927e+06		3.83244e+06
Rv2571c		1				815851			562528		1.55181e+06			733878	1.60199e+06	1.25958e+06	1.89782e+06				867135	372752		1.28708e+06	474274		968710		1.2374e+06	1.17797e+06		921354
Rv2572c	aspS	2	37506700	4.21618e+07	4.35195e+07	4.26286e+07	4.21272e+07	3.58382e+07	4.21735e+07	4.30963e+07	3.52921e+07	4.39015e+07	3.61581e+07	4.42212e+07	4.38301e+07	4.72714e+07	3.62479e+07	2.55134e+07	3.41539e+07	36348300	3.33835e+07	3.7421e+07	4.02077e+07	4.33856e+07	4.64853e+07	4.24437e+07	4.08306e+07	3.64751e+07	4.43564e+07	4.41181e+07	3.73104e+07	3.32988e+07
Rv2574		3	1.30209e+07	1.74353e+07	1.90153e+07	1.64742e+07	1.67334e+07	1.76426e+07	1.2212e+07	1.60689e+07	1.7862e+07	1.71119e+07	1.34795e+07	1.84933e+07	1.56661e+07	1.83829e+07	1.77488e+07	1.57338e+07	1.70576e+07	1.7609e+07	1.31712e+07	1.7242e+07	1.11073e+07	1.05006e+07	1.43005e+07	1.33046e+07	1.2936e+07	1.3065e+07	1.34732e+07	1.17787e+07	1.2638e+07	1.1554e+07
Rv2575		1		2.26162e+07			1.74952e+07	2.15257e+07	1.78123e+07		2.08267e+07	1.98682e+07	1.93125e+07	1.94112e+07	1.83576e+07			1.91249e+07	1.92785e+07	1.97672e+07		2.02553e+07	1.97771e+07	1.9659e+07	2.29173e+07	1.91892e+07		2.23426e+07	2.27085e+07		2.05937e+07	1.93942e+07
Rv2579	dhaA	6	4.89292e+07	4.48407e+07	4.73135e+07	4.37751e+07	5.01039e+07	3.94362e+07	4.43502e+07	5.22744e+07	3.16714e+07	4.60615e+07	5.1074e+07	3.94083e+07	4.13677e+07	4.97234e+07	3.67584e+07	4.94615e+07	4.88762e+07	4.81759e+07	4.92624e+07	5.12083e+07	5.04164e+07	4.76901e+07	5.31618e+07	4.72895e+07	5.18856e+07	4.15686e+07	5.47027e+07	5.49202e+07	4.9694e+07	5.75865e+07
Rv2580c	hisS	1	2.49308e+07	2.32729e+07			2.56273e+07	2.75498e+07	2.47437e+07	2.59847e+07	2.6891e+07	2.458e+07		2.79068e+07	2.60741e+07	2.37284e+07	2.37995e+07	2.55949e+07	2.37473e+07	2.46528e+07	2.47164e+07		2.34143e+07	2.50897e+07	2.24207e+07	2.22439e+07	2.41264e+07	2.53445e+07		2.20147e+07	2.56364e+07
Rv2582	ppiB	7	5.73009e+07	6.20099e+07	6.35456e+07	6.46029e+07	5.87911e+07	6.83264e+07	6.62938e+07	5.88824e+07	7.28931e+07	6.58341e+07	6.04205e+07	6.7948e+07	5.24427e+07	5.72585e+07	5.98294e+07	6.05341e+07	5.83114e+07	6.19432e+07	6.31133e+07	5.77825e+07	5.77063e+07	6.34293e+07	6.01067e+07	6.05544e+07	6.25701e+07	6.81759e+07	5.69415e+07	5.00216e+07	5.99769e+07	6.09069e+07
Rv2585c		1	5163800	5.49929e+06	6.36741e+06	5.65735e+06	5.36623e+06	5.62212e+06	5.6411e+06		6.76707e+06	5.55698e+06	5.53817e+06	5.32943e+06	6.02629e+06	6.0165e+06	5.65501e+06	5.08037e+06	5.11315e+06	6.00386e+06	5.6865e+06	5.57902e+06	5.83384e+06	5.17048e+06	5.22583e+06	6.43398e+06	6.39454e+06	5.9629e+06	6.19205e+06	5.20293e+06	6.04908e+06	5.95039e+06
Rv2586c	secF	4	3.17723e+07	3.03243e+07	2.7634e+07	2.94779e+07	2.8268e+07	2.99048e+07	2.83438e+07	2.84203e+07	3.12954e+07	3.09492e+07	2.85321e+07	2.45869e+07	2.84093e+07	2.90715e+07	3.18716e+07	2.83205e+07	2.89457e+07	3.01965e+07	2.92193e+07	2.79274e+07	2.76771e+07	2.66017e+07	2.51307e+07	2.51978e+07	2.65224e+07	2.4015e+07	2.57272e+07	2.10599e+07	2.38719e+07	2.23333e+07
Rv2587c	secD	4	4.80772e+07	4.61194e+07	4.67317e+07	4.38646e+07	4.30218e+07	3.21604e+07	3.75206e+07	4.55742e+07	3.79824e+07	4.86929e+07	4.61643e+07	4.4668e+07	4.24078e+07	4.48957e+07	4.94908e+07	4.45483e+07	4.57006e+07	4.85635e+07	4.62004e+07	4.44855e+07	5.13512e+07	4.45312e+07	4.45041e+07	4.71497e+07	4.25106e+07	3.59705e+07	3.60915e+07	3.00979e+07	4.06835e+07	4.27935e+07
Rv2588c	yajC	3	8.97166e+07	8.88334e+07	8.55663e+07	7.88986e+07	5.36151e+07	8.69412e+07	8.33622e+07	8.14028e+07	9.02994e+07	5.84316e+07	8.22653e+07	8.64568e+07	1.17366e+08	8.03176e+07	8.3599e+07	8.05298e+07	7.78142e+07	8.29245e+07	5.47597e+07	8.10185e+07	6.02678e+07	8.20772e+07	6.53183e+07	8.03994e+07	5.37021e+07	7.45742e+07	8.14504e+07	6.62518e+07	6.73055e+07	7.42057e+07
Rv2589	gabT	4	24406950	2.11667e+07	2.1716e+07	3.18125e+07	2.0844e+07	2.5175e+07	2.32251e+07	2.27186e+07	2.33499e+07	3.02392e+07	2.53499e+07	2.38535e+07	2.43307e+07	3.44544e+07	2.98891e+07	3.18666e+07	3.79996e+07	2.79569e+07	3.07418e+07	3.24549e+07	3.38008e+07	3.33321e+07	2.82276e+07	3.3549e+07	2.89068e+07	2.70561e+07	2.29737e+07	2.66118e+07	2.70142e+07	2.49024e+07
Rv2590	fadD9	12	4.38873e+07	4.14014e+07	4.11168e+07	4.30697e+07	4.10206e+07	3.72103e+07	4.45134e+07	4.04591e+07	3.25457e+07	4.28422e+07	4.05089e+07	3.48748e+07	4.14e+07	4.42075e+07	3.41534e+07	4.09391e+07	3.9039e+07	3.73509e+07	4.00278e+07	4.15361e+07	3.52529e+07	4.09027e+07	3.81983e+07	36348300	3.98984e+07	4.08968e+07	3.28638e+07	3.42423e+07	3.55e+07	3.04856e+07
Rv2592c	ruvB	1				4.05225e+06	2.34149e+06		3.57543e+06	2.24423e+06	1.96783e+06	4.38936e+06	3.01378e+06	3.45011e+06	4.94653e+06	5.24483e+06	4.28848e+06	2.52651e+06	2.78341e+06		4.78497e+06	3.01202e+06	3.1845e+06		4.07902e+06		4.17078e+06		4.03716e+06	4.04869e+06	2.04542e+06	4.37414e+06
Rv2597		1	21075200	1.97565e+07	2.1424e+07	1.97674e+07	1.92432e+07	2.11919e+07	1.96638e+07	2.2479e+07	2.25165e+07	2.07349e+07	2.09795e+07	2.06872e+07	1.89929e+07	2.28073e+07	2.31233e+07	1.91134e+07	2.46309e+07	2.01605e+07	1.89813e+07	2.01789e+07	2.05806e+07	2.04046e+07	2.09597e+07	1.98975e+07	2.04526e+07	2.50652e+07	2.03355e+07	1.89047e+07	2.14196e+07	2.15515e+07
Rv2603c		5	6.3158e+07	7.56768e+07	6.0568e+07	6.40314e+07	6.28472e+07	6.7559e+07	6.20859e+07	6.54802e+07	7.005e+07	6.22909e+07	6.41988e+07	6.98847e+07	6.35054e+07	6.32102e+07	8.9194e+07	6.35231e+07	6.37496e+07	8.02341e+07	6.24825e+07	7.75403e+07	6.68044e+07	6.31854e+07	6.5753e+07	7.90476e+07	6.01341e+07	6.64873e+07	6.61618e+07	5.8723e+07	6.02284e+07	6.39408e+07
Rv2605c	tesB2	4	2.42544e+07	2.85878e+07	2.92433e+07	2.39019e+07	2.23076e+07	3.21223e+07	2.39108e+07	2.57823e+07	3.22208e+07	2.41581e+07	2.80104e+07	3.12353e+07	2.57902e+07	2.64136e+07	2.54031e+07	3.01301e+07	3.3317e+07	2.85739e+07	2.33675e+07	2.94175e+07	2.93555e+07	2.40791e+07	2.14955e+07	3.4267e+07	3.02018e+07	3.27302e+07	2.90836e+07	2.42148e+07	3.51134e+07	2.69536e+07
Rv2606c	snzP	13	1.61605e+08	1.64096e+08	1.72334e+08	1.46087e+08	1.55844e+08	1.53139e+08	1.6437e+08	1.89385e+08	1.49738e+08	1.53222e+08	1.85183e+08	1.79974e+08	1.82385e+08	1.60167e+08	1.56514e+08	1.91645e+08	1.86296e+08	1.67017e+08	1.84529e+08	1.7237e+08	1.78939e+08	1.71387e+08	1.62616e+08	1.98456e+08	1.77381e+08	1.67343e+08	1.52824e+08	1.74281e+08	1.86571e+08	2.8636e+08
Rv2607	pdxH	1			4.96339e+06			3.18435e+06	4.87758e+06	3.63969e+06	3.81492e+06	7.61718e+06	9.4763e+06	8.56061e+06	4.01739e+06	4.38631e+06	4.21159e+06		3.69023e+06	3.93566e+06	4.93184e+06	6.24814e+06	3.87799e+06	4.16451e+06				4.76471e+06		5.75376e+06
Rv2613c		1	11786500	1.06672e+07	1.09908e+07	1.02613e+07	9.8527e+06	9.93451e+06	1.10689e+07	1.10964e+07	7.10828e+06	1.0311e+07	1.04384e+07	9.4893e+06	1.02858e+07	9.25842e+06	8.29388e+06	9.92531e+06	9.26884e+06	1.01372e+07	1.0353e+07	1.02116e+07	9.02858e+06	9.7347e+06	9.72714e+06	1.05655e+07	9.75912e+06	9.68358e+06	8.81271e+06	9.55106e+06	1.02272e+07	9.33702e+06
Rv2614c	thrS	9	3.34378e+07	3.45767e+07	3.38231e+07	3.26556e+07	3.25331e+07	3.14484e+07	3.40831e+07	3.33921e+07	3.23341e+07	3.53918e+07	3.46596e+07	3.41728e+07	3.37754e+07	3.21792e+07	3.21667e+07	3.42776e+07	3.26214e+07	3.26449e+07	3.28261e+07	3.25339e+07	3.6357e+07	3.26144e+07	3.26947e+07	3.48869e+07	4.05654e+07	3.07741e+07	3.16726e+07	3.08799e+07	3.20392e+07	3.41887e+07
Rv2619c		4	32740300	1.90186e+07	2.8149e+07	3.06845e+07	1.82506e+07	2.09638e+07	3.20572e+07	2.14238e+07	2.7157e+07	3.37063e+07	2.04335e+07	2.13332e+07	1.68053e+07	3.41007e+07		1.04587e+07	2.09452e+07	2.11762e+07	4.19913e+07	2.72953e+07	2.94897e+07	3.12326e+07	2.81089e+07	3.51135e+07	4.41185e+07	5.27925e+07	4.87201e+07	6.08659e+07	7.00644e+07	6.71869e+07
Rv2622		4	1.8818e+07	1.93624e+07	1.9139e+07	2.11405e+07	2.14875e+07	2.24005e+07	2.25991e+07	2.22204e+07	2.3443e+07	2.24108e+07	2.08072e+07	2.30778e+07	2.33172e+07	2.36433e+07	2.08432e+07	2.49508e+07	2.34959e+07	2.39776e+07	2.64771e+07	2.33461e+07	2.19507e+07	3.21238e+07	2.93397e+07	2.6828e+07	3.07982e+07	3.09289e+07	3.49442e+07	3.83612e+07	2.92578e+07	3.77265e+07
Rv2623	TB31.7	18	566416536	6.78496e+08	4.46855e+08	6.25749e+08	7.34528e+08	4.87319e+08	7.01278e+08	6.43089e+08	5.69158e+08	6.60278e+08	6.85765e+08	6.41458e+08	7.20399e+08	7.54021e+08	6.10115e+08	6.67631e+08	8.02208e+08	7.55605e+08	8.18445e+08	9.30462e+08	8.38023e+08	9.54504e+08	9.52555e+08	9.45234e+08	1.14465e+09	8.11717e+08	1.07702e+09	1.18913e+09	9.99366e+08	1.08594e+09
Rv2624c		13	3.89538e+07	4.67677e+07	3.28054e+07	4.34334e+07	4.50116e+07	4.77883e+07	4.53806e+07	4.36218e+07	4.38641e+07	4.65813e+07	4.97919e+07	4.45763e+07	4.53436e+07	5.08103e+07	3.94587e+07	4.53305e+07	5.49464e+07	5.14391e+07	4.54666e+07	5.53798e+07	5.89718e+07	6.5302e+07	6.83718e+07	6.56139e+07	8.87261e+07	1.03402e+08	7.86022e+07	1.15041e+08	1.00544e+08	6.17977e+07
Rv2625c		4	1.23928e+07	1.44911e+07	1.13438e+07	1.45404e+07	1.61697e+07	1.54476e+07	1.551e+07	1.77311e+07	1.56597e+07	1.53057e+07	1.6471e+07	1.46117e+07	1.48572e+07	1.80076e+07	1.61015e+07	1.62478e+07	1.70698e+07	1.70569e+07	2.10615e+07	2.11549e+07	1.95141e+07	2.62295e+07	2.34169e+07	2.3623e+07	2.98041e+07	3.4389e+07	3.05274e+07	2.55658e+07	2.43955e+07	2.61304e+07
Rv2626c	hrp1	11	1.61851e+08	1.85332e+08	1.59623e+08	3.15134e+08	3.68678e+08	3.17415e+08	3.01064e+08	4.08859e+08	3.0936e+08	3.17398e+08	3.90018e+08	3.02915e+08	3.26781e+08	4.05626e+08	3.36618e+08	4.80148e+08	5.31576e+08	4.55088e+08	9.26921e+08	9.39837e+08	9.38195e+08	1.07043e+09	1.14129e+09	1.16e+09	2.08371e+09	2.16447e+09	1.97001e+09	1.94863e+09	2.24353e+09	1.95132e+09
Rv2627c		5	15423800	1.91112e+07	1.62942e+07	2.60572e+07	2.80545e+07	1.56637e+07	2.44705e+07	2.70778e+07	1.03941e+07	2.61088e+07	3.37524e+07	1.62875e+07	2.03936e+07	3.25786e+07	2.36695e+07	2.97781e+07	3.41669e+07	2.68582e+07	3.4322e+07	3.52931e+07	4.72321e+07	3.60408e+07	4.54259e+07	3.44758e+07	4.60606e+07	4.01322e+07	5.88699e+07	3.80135e+07	4.50349e+07	4.95505e+07
Rv2629		16	6.33717e+07	6.83028e+07	4.94696e+07	6.19547e+07	7.27721e+07	6.21574e+07	6.47474e+07	7.08953e+07	5.77146e+07	6.29925e+07	7.65722e+07	6.64226e+07	7.01732e+07	6.97736e+07	5.79469e+07	6.92037e+07	8.2365e+07	7.21829e+07	8.26426e+07	1.05567e+08	9.06092e+07	1.03828e+08	1.14994e+08	1.04098e+08	1.30986e+08	1.50469e+08	1.09074e+08	1.44698e+08	1.49552e+08	1.03733e+08
Rv2632c		3	2.271e+08	2.1853e+08	2.14771e+08	2.00763e+08	2.26087e+08	2.13859e+08	2.02973e+08	2.28025e+08	2.18721e+08	2.07956e+08	2.51442e+08	2.06262e+08	2.06591e+08	2.35276e+08	1.91177e+08	2.29727e+08	2.30346e+08	1.96669e+08	2.11922e+08	2.27773e+08	1.84935e+08	1.97701e+08	2.13851e+08	1.89052e+08	2.36957e+08	2.79526e+08	2.20677e+08	2.733e+08	2.69488e+08	2.00122e+08
Rv2658c		1	29765300	2.84057e+07	2.85172e+07	2.87618e+07	3.10425e+07	3.06641e+07	3.01397e+07	2.70017e+07	3.26444e+07	3.13081e+07	3.08813e+07	3.28135e+07	2.77921e+07	3.14027e+07	2.84801e+07	2.94352e+07	3.09198e+07	3.05548e+07	2.98263e+07	3.26269e+07	2.74198e+07	2.81318e+07	2.86207e+07	2.75589e+07	2.84194e+07	2.96665e+07	2.78166e+07	3.51874e+07	3.21915e+07	3.26295e+07
Rv2672		2	19015800	1.84021e+07	1.92499e+07	1.69961e+07	1.88123e+07	1.43087e+07	1.85785e+07	2.04746e+07	1.10518e+07	1.94673e+07	1.80139e+07	1.55933e+07	1.58369e+07	1.77204e+07	1.60616e+07	1.98308e+07	1.78829e+07	1.67641e+07	1.82092e+07	1.81194e+07	2.07649e+07	1.76746e+07	1.8243e+07	1.75982e+07	1.93496e+07	1.31593e+07	1.97358e+07	1.79328e+07	1.85864e+07	2.01702e+07
Rv2673	aftC	3	22734250	2.30183e+07	2.60441e+07	2.42343e+07	2.84242e+07	2.60852e+07	2.59629e+07	2.73345e+07	2.72317e+07	2.69713e+07	2.82953e+07	2.63694e+07	2.28342e+07	2.89072e+07	2.58942e+07	2.77153e+07	2.87007e+07	2.92942e+07	2.49192e+07	2.68776e+07	2.84665e+07	2.72698e+07	2.65858e+07	2.58588e+07	2.6874e+07	2.5605e+07	2.59732e+07	2.47555e+07	2.52772e+07	2.57514e+07
Rv2674	msrB	3	40007700	3.3557e+07	2.79662e+07	3.42725e+07	3.40398e+07	3.40409e+07	3.36297e+07	3.25051e+07	2.87518e+07	3.17242e+07	3.50476e+07	3.17846e+07	4.30913e+07	3.12017e+07	3.30917e+07	3.60528e+07	3.85215e+07	3.11437e+07	3.5026e+07	3.4595e+07	3.57298e+07	3.06827e+07	3.1008e+07	2.95684e+07	3.18463e+07	3.21574e+07	3.13758e+07	3.69897e+07	2.87714e+07	2.81694e+07
Rv2676c		4	4.93396e+07	5.12937e+07	4.86736e+07	5.15615e+07	5.24851e+07	4.96892e+07	5.06805e+07	5.61945e+07	5.17272e+07	5.00859e+07	5.0976e+07	4.33397e+07	4.73627e+07	5.34254e+07	4.19273e+07	4.24814e+07	5.20559e+07	4.12133e+07	5.00183e+07	5.15232e+07	4.39964e+07	5.41119e+07	5.359e+07	5.57298e+07	5.7283e+07	5.58922e+07	4.95935e+07	5.6367e+07	5.61405e+07	6.72067e+07
Rv2678c	hemE	1	4869700	5.31622e+06	1.57819e+06	1.46209e+07	1.10862e+07	1.86817e+06	1.45825e+07	1.28774e+07	1.67117e+07	1.72246e+07	1.29102e+07	1.69659e+07	1.77605e+07	1.89397e+07	1.71745e+07	1.24828e+07	1.22369e+07	9.32531e+06	1.61407e+07	1.25519e+07	1.15373e+07	1.68141e+07	1.51589e+07	7.47206e+06	1.48207e+07	1.71331e+06	1.69505e+07	1.70327e+07	1.10196e+07	1.48149e+07
Rv2679	echA15	1	26719000	2.56128e+07	2.70377e+07	2.62867e+07	2.67856e+07	2.84086e+07	2.71038e+07	2.75466e+07	2.66978e+07	2.5584e+07	2.76242e+07	2.81187e+07	2.54573e+07	2.56911e+07		2.58382e+07	2.84264e+07	2.81579e+07	2.51129e+07	2.71795e+07	2.52436e+07	2.63637e+07	2.72601e+07	2.68007e+07	2.61839e+07	2.76607e+07		2.49859e+07	2.64522e+07	2.69661e+07
Rv2680		1	40971500	4.06321e+07	4.16828e+07	4.21142e+07	4.04666e+07	4.36227e+07	4.2194e+07	4.00202e+07	4.04017e+07	4.02099e+07	3.99284e+07	4.36583e+07	4.03705e+07	4.03411e+07	3.92739e+07	3.72081e+07	4.05283e+07	4.2177e+07	4.00069e+07	3.91304e+07	3.94333e+07	3.98171e+07	3.95446e+07	4.30708e+07	3.81343e+07	4.35126e+07	3.91644e+07	4.08775e+07	3.87617e+07	3.9843e+07
Rv2683		2	26660550	2.42912e+07	2.4493e+07	2.43899e+07	2.57617e+07	2.50951e+07	2.60672e+07	2.65328e+07	2.13626e+07	2.62745e+07	2.80238e+07	2.56254e+07	2.47435e+07	2.65083e+07	2.68625e+07	2.47498e+07	2.74076e+07	2.65204e+07	2.39174e+07	2.41125e+07	2.8218e+07	2.59271e+07	2.6098e+07	2.66056e+07	2.46931e+07	1.87874e+07	2.63693e+07	2.09305e+07	2.44333e+07	2.18338e+07
Rv2691	ceoB	6	38683200	4.27572e+07	3.89968e+07	3.62249e+07	3.62295e+07	3.32604e+07	3.78683e+07	3.52615e+07	3.33052e+07	3.50444e+07	3.92251e+07	3.40229e+07	3.76995e+07	3.49262e+07	3.70994e+07	3.4615e+07	4.08314e+07	3.93729e+07	3.53848e+07	4.58578e+07	4.20793e+07	4.04855e+07	4.22428e+07	4.29109e+07	4.26214e+07	4.13427e+07	4.51966e+07	4.33481e+07	4.52172e+07	4.37816e+07
Rv2692	ceoC	4	2.20983e+07	3.05782e+07	2.02425e+07	2.67226e+07	3.30017e+07	1.81195e+07	2.55751e+07	2.18902e+07	3.22048e+07	2.51009e+07	2.38072e+07	2.27549e+07	2.37851e+07	2.42828e+07	2.47469e+07	3.23075e+07	2.36643e+07	2.17092e+07	1.889e+07	3.20946e+07	2.89665e+07	3.1307e+07	2.3955e+07	2.89847e+07	3.4473e+07	1.57673e+07	2.18595e+07	2.42975e+07	2.25947e+07	2.48162e+07
Rv2693c		1	1062250			4.7914e+06	2.26707e+06		3.58191e+06	1.71685e+06	1.62349e+06	4.60499e+06	2.34566e+06	1.74492e+06	3.39311e+06	5.48731e+06	5.22795e+06	2.26321e+06	2.14769e+06	1.0528e+06	3.50291e+06	2.12033e+06	2.41607e+06	5.99593e+06	2.84374e+06	966635	4.09743e+06		4.5865e+06	3.44199e+06	1.70216e+06	4.53182e+06
Rv2694c		1	30217500	2.77176e+07	3.08262e+07	2.54509e+07	3.16129e+07	3.23959e+07	2.67931e+07	2.96471e+07	3.09278e+07	2.72989e+07	3.37511e+07	3.11869e+07	3.00255e+07	3.16304e+07	2.30269e+07	2.51477e+07	3.5142e+07	2.82781e+07	3.14292e+07	3.48284e+07	2.86648e+07	2.94015e+07	3.1812e+07	3.08864e+07	2.94332e+07	3.23758e+07	2.85833e+07	3.09564e+07	2.92396e+07	2.21843e+07
Rv2695		2	57997350	6.40777e+07	7.93575e+07	1.35372e+08	6.13588e+07	8.79971e+07	6.95955e+07	6.73181e+07	9.00824e+07	1.14594e+08	6.46448e+07	8.0165e+07	1.70817e+08	6.08023e+07	1.23114e+08	7.25303e+07	1.12167e+08	5.20303e+07	8.38191e+07	7.17014e+07	9.24483e+07	6.66702e+07	1.00196e+08	1.08427e+08	1.24772e+08	1.08965e+08	1.20405e+08	9.40707e+07	1.28533e+08	6.8604e+07
Rv2696c		3	38346400	2.9497e+07	3.44935e+07	3.1674e+07	3.36958e+07	4.60381e+07	3.29455e+07	3.7158e+07	3.08036e+07	3.07228e+07	3.73075e+07	3.21041e+07	3.30367e+07	3.64759e+07	3.47292e+07	5.11349e+07	3.56154e+07	3.59525e+07	3.31645e+07	3.42941e+07	4.73137e+07	3.21378e+07	4.381e+07	4.32322e+07	3.04865e+07	5.68006e+07	3.55109e+07	3.09652e+07	2.96678e+07	4.75381e+07
Rv2697c	dut	3	2.70752e+07	3.16974e+07	2.86355e+07	2.81633e+07	2.84317e+07	2.75878e+07	3.08359e+07	2.61966e+07	2.37901e+07	2.92076e+07	2.97668e+07	2.73563e+07	3.00352e+07	3.0088e+07	2.73869e+07	2.79249e+07	2.99161e+07	2.84393e+07	2.87366e+07	3.44413e+07	3.5638e+07	3.5906e+07	3.37282e+07	3.53077e+07	3.41393e+07	3.13013e+07	3.19101e+07	3.96816e+07	3.66164e+07	3.59309e+07
Rv2699c		4	9.05557e+07	1.00164e+08	8.55155e+07	9.72909e+07	9.53764e+07	1.32712e+08	9.49701e+07	9.54582e+07	1.09684e+08	7.77125e+07	8.74446e+07	1.14994e+08	9.36199e+07	9.3869e+07	9.56141e+07	1.01523e+08	9.08099e+07	9.47557e+07	9.22077e+07	9.24166e+07	8.26432e+07	9.53976e+07	8.10541e+07	9.1549e+07	8.36501e+07	7.06211e+07	8.6179e+07	8.06981e+07	8.348e+07	7.75648e+07
Rv2700		3	2.45674e+07	2.21316e+07	2.15166e+07	2.11697e+07	2.25431e+07	1.74038e+07	2.20283e+07	2.26052e+07	2.28485e+07	2.25398e+07	2.07314e+07	1.81709e+07	2.0031e+07	1.80404e+07	2.00589e+07	2.13212e+07	2.00604e+07		2.13254e+07	1.91391e+07	2.12582e+07	2.1849e+07	2.04204e+07	1.69419e+07	1.91771e+07	1.35854e+07	1.75165e+07	1.80376e+07	1.81775e+07	1.87788e+07
Rv2701c	suhB	1	7.9849e+06	6.91819e+06	5.92841e+06	1.05766e+07	9.76319e+06	5.843e+06	1.04396e+07	9.09293e+06	8.07211e+06	1.06632e+07	8.74192e+06	9.33483e+06	1.0201e+07	9.94258e+06	1.01154e+07	9.99658e+06	9.38779e+06	8.26714e+06	1.0329e+07	9.06436e+06	7.14784e+06	9.11018e+06	9.16087e+06	6.72349e+06	9.90846e+06	4.34575e+06	9.98237e+06	1.14645e+07	8.85412e+06	1.01071e+07
Rv2703	sigA	10	6.50825e+07	6.6587e+07	6.57555e+07	7.56902e+07	6.48956e+07	7.72926e+07	7.25085e+07	6.8767e+07	8.18941e+07	7.12097e+07	6.64239e+07	8.11184e+07	6.92885e+07	6.76144e+07	7.71419e+07	6.77968e+07	5.78686e+07	8.17701e+07	6.62847e+07	6.69844e+07	6.87987e+07	6.37251e+07	6.61733e+07	6.25212e+07	5.14906e+07	4.90865e+07	5.17467e+07	4.42752e+07	4.18979e+07	4.69447e+07
Rv2710	sigB	1																	1.73976e+07	8.87674e+06		1.70366e+07	2.07708e+07		1.45194e+07	1.9005e+07	1.7587e+07	3.30357e+07	2.30386e+07	1.16013e+07	2.09209e+07	1.77531e+07
Rv2711	ideR	12	1.33083e+08	1.2333e+08	1.21792e+08	1.26794e+08	1.2479e+08	1.39529e+08	1.28087e+08	1.32374e+08	1.32854e+08	1.32387e+08	1.2651e+08	1.29883e+08	1.18936e+08	1.37468e+08	1.35871e+08	1.33822e+08	1.29446e+08	1.42044e+08	1.25785e+08	1.30899e+08	1.58159e+08	1.3635e+08	1.33906e+08	1.50763e+08	1.34176e+08	1.43658e+08	1.3525e+08	1.25284e+08	1.49565e+08	1.60227e+08
Rv2714		1	1.94323e+07	1.65973e+07	1.72154e+07	1.87161e+07	1.65928e+07	1.99841e+07	1.93297e+07	1.71874e+07	1.73949e+07	1.84602e+07	1.79239e+07	1.71353e+07	1.78108e+07	1.6477e+07	1.52333e+07	1.62634e+07	1.48319e+07	1.43937e+07	1.58431e+07	1.29901e+07	1.29998e+07	1.32703e+07	1.18111e+07	1.33385e+07	8.02279e+06	9.27756e+06	8.34877e+06	7.23571e+06	4.11542e+06	4.11921e+06
Rv2715		1			2.3111e+07			2.34266e+07	2.06546e+07	2.06512e+07		2.02868e+07	2.23744e+07			2.09592e+07	2.32812e+07		2.01133e+07		1.81591e+07	1.86077e+07	1.69735e+07	1.82989e+07	1.74754e+07	1.81135e+07		1.73052e+07	1.69563e+07	1.3503e+07		1.70559e+07
Rv2716		4	3.5269e+07	3.54496e+07	3.74287e+07	3.39576e+07	3.72559e+07	4.04087e+07	3.4685e+07	3.51099e+07	3.5265e+07	3.50119e+07	3.4803e+07	3.67546e+07	3.47678e+07	3.71213e+07	3.18949e+07	3.82456e+07	4.08687e+07	4.05604e+07	3.8825e+07	3.65871e+07	3.18465e+07	3.78807e+07	3.92024e+07	3.85768e+07	4.15049e+07	3.94873e+07	3.69547e+07	4.82576e+07	4.25506e+07	4.00873e+07
Rv2718c	nrdR	2	23381650	2.92251e+07	2.29456e+07	2.4591e+07	2.58645e+07	2.08325e+07	2.51748e+07	2.54174e+07	3.79035e+07	2.38077e+07	3.28311e+07	3.37396e+07	2.81779e+07	2.39336e+07	2.08407e+07	2.761e+07	2.96273e+07	2.18421e+07	2.33765e+07	3.27423e+07	2.48974e+07	2.21017e+07	3.02785e+07	2.79062e+07	2.37933e+07	1.45973e+07	2.89908e+07	2.43672e+07	1.78466e+07	2.01563e+07
Rv2720	lexA	4	5.38746e+07	5.75489e+07	5.49779e+07	5.52003e+07	5.346e+07	5.48294e+07	5.65627e+07	5.13352e+07	5.65812e+07	5.38752e+07	5.29104e+07	5.22201e+07	5.26731e+07	5.20246e+07	4.09015e+07	4.98801e+07	5.35157e+07	5.29309e+07	4.99355e+07	5.12878e+07	4.14305e+07	4.18791e+07	4.90994e+07	4.75306e+07	5.33495e+07	5.54624e+07	4.99421e+07	5.66631e+07	5.40166e+07	5.20772e+07
Rv2721c		22	1.49039e+08	1.75834e+08	1.63163e+08	1.63577e+08	1.80678e+08	1.67966e+08	1.85285e+08	1.59671e+08	1.48842e+08	1.67479e+08	1.85406e+08	1.57577e+08	1.56797e+08	1.62861e+08	1.73384e+08	1.78608e+08	1.7695e+08	1.615e+08	1.91941e+08	1.77346e+08	1.61392e+08	1.68069e+08	1.78037e+08	1.57432e+08	1.75045e+08	1.47251e+08	1.76096e+08	1.72359e+08	1.74427e+08	1.5746e+08
Rv2724c	fadE20	1	14991800	1.41712e+07	1.55515e+07	1.52764e+07	1.53547e+07	1.22047e+07	1.62863e+07	1.52521e+07	9.77658e+06	1.87466e+07	1.51494e+07	1.39434e+07	1.56299e+07	1.52177e+07	1.40945e+07	1.58411e+07	1.54548e+07	1.6277e+07	1.73124e+07	1.33298e+07	1.54719e+07	1.51855e+07	1.50637e+07	1.40699e+07	1.40939e+07	5.63404e+06	1.45009e+07	1.23383e+07	1.37584e+07	1.34579e+07
Rv2726c	dapF	1	18560000	2.15117e+07	2.10936e+07	1.97095e+07	1.9806e+07	2.31659e+07	1.95981e+07	1.90737e+07	2.11951e+07	1.97901e+07	1.933e+07	1.91183e+07	1.90576e+07	1.87546e+07	2.07815e+07	1.9576e+07	1.93856e+07	1.91303e+07	2.08857e+07	1.98366e+07	1.94181e+07	1.79392e+07	1.88347e+07	2.28861e+07	1.9292e+07	2.44e+07	1.95042e+07	1.92451e+07	2.08333e+07	1.81454e+07
Rv2728c		1	3361500	3.01994e+06	2.99366e+06	3.67095e+06	3.10813e+06	2.94734e+06	3.69499e+06	2.98906e+06	3.08607e+06	3.58826e+06	3.29874e+06	3.01873e+06	3.79e+06	3.87287e+06	3.02345e+06	3.73304e+06	3.37139e+06	3.60499e+06	3.35189e+06	3.87276e+06	3.15628e+06	2.8834e+06	3.45253e+06	3.55206e+06	3.14519e+06	2.82769e+06	3.08041e+06	3.53415e+06	3.15864e+06	2.91866e+06
Rv2731		4	24775900	1.99559e+07	2.09682e+07	1.84831e+07	2.05734e+07	1.95508e+07	2.02155e+07	1.74764e+07	1.86468e+07	1.72972e+07	1.82574e+07	2.02808e+07	1.74942e+07	2.16462e+07	2.04701e+07	1.73942e+07	2.06481e+07	1.65629e+07	1.74274e+07	2.11479e+07	1.83201e+07	2.1254e+07	2.26526e+07	1.67016e+07	2.40054e+07	2.00768e+07	2.06798e+07	2.29261e+07	1.96269e+07	2.6109e+07
Rv2737c	recA	1	14882700	1.09074e+07	1.44403e+07	1.34163e+07	1.40752e+07	1.48882e+07	1.43008e+07	1.36932e+07	1.54566e+07	1.33632e+07	1.50892e+07	1.45485e+07	1.27295e+07	1.50034e+07	1.38521e+07	1.35736e+07	1.35302e+07	1.35219e+07	1.26178e+07	1.64156e+07	1.51283e+07	1.30957e+07	1.60902e+07	1.51388e+07	1.06656e+07	7.31496e+06	1.35304e+07	8.87361e+06	6.56686e+06	1.03407e+07
Rv2739c		3	12293800	1.10703e+07	1.2081e+07	1.03995e+07	1.10603e+07	7.94891e+06	1.00966e+07	1.12752e+07	1.46247e+06	9.3816e+06	1.02266e+07	7.08471e+06	8.17387e+06	1.03604e+07	8.75437e+06	9.78068e+06	1.1852e+07	1.07152e+07	1.13373e+07	1.18497e+07	8.8156e+06	9.16834e+06	1.15976e+07	9.07363e+06	1.14129e+07	3.6576e+06	9.68948e+06	1.21527e+07	1.11842e+07	1.08016e+07
Rv2740	ephG	3	7.17474e+07	7.06016e+07	6.81565e+07	7.03167e+07	6.74685e+07	6.7241e+07	6.62181e+07	7.12831e+07	6.22368e+07	7.05655e+07	9.76699e+07	8.68609e+07	6.31641e+07	1.30391e+08	8.58428e+07	6.25168e+07	9.32114e+07	8.42893e+07	6.52123e+07	9.06095e+07	6.25731e+07	6.70208e+07	6.73519e+07	6.12475e+07	9.06471e+07	5.77687e+07	9.89948e+07	6.26962e+07	6.72234e+07	6.4151e+07
Rv2744c	35kd_ag	19	2.99492e+08	2.16737e+08	2.86324e+08	2.82651e+08	2.76672e+08	2.93137e+08	2.811e+08	2.93094e+08	2.37935e+08	2.8192e+08	2.96057e+08	2.8555e+08	2.88013e+08	2.93155e+08	2.32754e+08	2.87258e+08	2.31701e+08	2.05515e+08	2.75657e+08	2.99823e+08	2.71371e+08	2.81623e+08	2.47779e+08	2.84006e+08	3.16105e+08	3.35948e+08	2.73774e+08	3.06175e+08	2.9704e+08	2.60656e+08
Rv2749		5	6.31439e+07	6.14498e+07	5.64472e+07	6.59274e+07	6.8572e+07	5.59156e+07	6.78356e+07	6.21815e+07	4.96955e+07	7.37261e+07	6.53948e+07	5.60255e+07	6.02317e+07	7.28816e+07	6.70581e+07	6.47083e+07	7.18557e+07	6.76549e+07	7.5875e+07	6.2679e+07	6.88798e+07	7.59505e+07	6.80722e+07	5.97383e+07	7.51756e+07	5.17872e+07	6.7558e+07	8.75871e+07	7.31147e+07	7.15087e+07
Rv2750		2	2.39115e+07	2.34503e+07	2.33103e+07	2.31821e+07	2.41739e+07	2.51257e+07	2.28497e+07	2.45564e+07	2.6365e+07	2.37263e+07	2.65776e+07	2.54731e+07	2.35579e+07	2.6182e+07	2.26119e+07	2.40465e+07	2.7687e+07	2.48176e+07	2.58587e+07	2.673e+07	2.69127e+07	2.48039e+07	2.44522e+07	2.75771e+07	2.6342e+07	2.75511e+07	2.50185e+07	2.62095e+07	2.65905e+07	2.44573e+07
Rv2751		3	1.377e+07	1.57616e+07	1.36398e+07	1.67316e+07	1.74673e+07	1.53449e+07	3.01366e+07	1.68831e+07	1.59294e+07	1.76952e+07	1.69999e+07	2.32294e+07	1.90702e+07	1.75802e+07	2.32621e+07	1.43819e+07	1.73352e+07	2.13902e+07	9.74356e+06	1.67819e+07	1.9175e+07	2.24333e+07	1.72493e+07	2.46187e+07	1.76265e+07	2.4559e+07	1.83301e+07	1.78221e+07	2.36166e+07	1.19348e+07
Rv2752c		1	5570460	5.43573e+06	4.80507e+06	8.75119e+06	6.90911e+06			6.62742e+06	7.05134e+06	7.92019e+06	7.37744e+06	7.522e+06	7.99809e+06		9.41886e+06	7.36614e+06	7.57376e+06		7.30701e+06		6.41831e+06	6.74011e+06	7.4052e+06		5.99312e+06				6.73738e+06	6.73676e+06
Rv2753c	dapA	6	4.04518e+07	4.07555e+07	4.28687e+07	4.45212e+07	3.15563e+07	3.91182e+07	4.59319e+07	3.65904e+07	4.17087e+07	3.68704e+07	3.13408e+07	4.82174e+07	4.14983e+07	3.50839e+07	4.25791e+07	4.01646e+07	3.83754e+07	4.85933e+07	3.79042e+07	4.1685e+07	3.78681e+07	4.48199e+07	3.93716e+07	4.49023e+07	4.36383e+07	5.71049e+07	4.63865e+07	3.85055e+07	4.34936e+07	4.16976e+07
Rv2754c	thyX	1	17935900	1.92845e+07	1.84719e+07	1.75203e+07	1.7895e+07	2.47721e+07	1.89541e+07	1.95024e+07	3.11875e+07	1.63899e+07	1.99877e+07	2.43973e+07	2.17352e+07	1.77484e+07	1.78923e+07	1.73224e+07	1.82196e+07	1.8719e+07	1.88916e+07	1.76609e+07	1.44083e+07	1.6549e+07	1.45234e+07	1.96095e+07	1.69415e+07	3.27461e+07	1.69838e+07	1.76585e+07	1.77084e+07	1.27475e+07
Rv2764c	thyA	1	22569100	1.67364e+07	1.82066e+07	1.85249e+07	1.75687e+07	1.23709e+07	1.9847e+07		1.02173e+07	1.969e+07	1.83283e+07	1.47049e+07	1.95331e+07	1.97272e+07		1.83872e+07	1.66702e+07		1.80607e+07	1.78994e+07	1.72572e+07		1.66815e+07		1.70206e+07	1.1193e+07	1.71263e+07	1.70744e+07		1.5048e+07
Rv2766c		5	5.45623e+07	5.22553e+07	4.88469e+07	5.83666e+07	5.48452e+07	4.53674e+07	5.45538e+07	5.3873e+07	5.61187e+07	5.70489e+07	5.57156e+07	5.52992e+07	5.45308e+07	5.89718e+07	5.11311e+07	5.10125e+07	5.54018e+07	5.18143e+07	5.60218e+07	5.38786e+07	4.98669e+07	5.41899e+07	5.48875e+07	5.24597e+07	5.5926e+07	4.69848e+07	5.37039e+07	5.38283e+07	5.58406e+07	5.44194e+07
Rv2771c		1	12655200	1.18177e+07	1.31965e+07	1.5182e+07	1.35562e+07	1.02347e+07	1.52041e+07	1.22928e+07	1.11158e+07	1.66115e+07	1.44065e+07	1.31695e+07	1.45627e+07	1.45165e+07	1.40417e+07	1.35367e+07	1.45462e+07	1.3958e+07	1.57685e+07	1.41014e+07	1.37753e+07	1.581e+07	1.58663e+07	1.34036e+07	1.67692e+07	7.20455e+06	1.5943e+07	1.70496e+07	1.60488e+07	1.41796e+07
Rv2773c	dapB	6	9.7023e+07	9.44279e+07	9.15626e+07	7.78275e+07	9.36414e+07	8.86643e+07	8.29426e+07	8.66229e+07	9.86263e+07	9.10609e+07	9.45732e+07	7.64054e+07	9.71622e+07	8.44001e+07	7.473e+07	7.79118e+07	8.7016e+07	8.06454e+07	9.37088e+07	8.61804e+07	8.45148e+07	8.78627e+07	8.56677e+07	9.33813e+07	1.05455e+08	8.67547e+07	9.95345e+07	9.48953e+07	1.0345e+08	9.4226e+07
Rv2778c		7	77794868	5.41362e+07	5.81746e+07	7.92841e+07	8.15178e+07	7.59243e+07	5.50806e+07	8.07819e+07	5.77531e+07	6.34527e+07	6.10919e+07	7.12469e+07	5.04777e+07	6.79645e+07	6.24903e+07	8.12565e+07	7.98652e+07	7.89609e+07	5.69831e+07	8.026e+07	6.35198e+07	7.92427e+07	6.19084e+07	4.38143e+07	7.76096e+07	7.38463e+07	8.18983e+07	6.85816e+07	7.48789e+07	7.79949e+07
Rv2780	ald	5	2.50444e+07	1.79682e+07	2.03754e+07	2.22289e+07	2.36876e+07	2.17363e+07	2.50424e+07	2.04978e+07	2.26743e+07	2.17059e+07	2.33221e+07	2.25814e+07	2.39492e+07	2.44486e+07	2.32979e+07	2.21799e+07	1.78698e+07	2.1371e+07	2.08931e+07	2.05976e+07	2.16837e+07	2.19906e+07	2.14854e+07	2.24061e+07	2.72219e+07	6.90796e+07	2.69907e+07	3.12514e+07	8.89475e+07	2.2264e+07
Rv2782c	pepR	1							5.20617e+06						2.83017e+06		6.69527e+06		2.8784e+06	5.76921e+06		6.21582e+06	6.05147e+06	6.60841e+06	5.5874e+06		5.34962e+06		6.88927e+06
Rv2783c	gpsI	44	3.41131e+08	3.3573e+08	3.39388e+08	3.19269e+08	3.23071e+08	3.37225e+08	3.25558e+08	3.18637e+08	3.18497e+08	3.29081e+08	3.34998e+08	3.30709e+08	3.33278e+08	3.23692e+08	3.19438e+08	3.27054e+08	3.24786e+08	3.36502e+08	3.23712e+08	3.55338e+08	3.40143e+08	3.48913e+08	3.56988e+08	3.4897e+08	3.41363e+08	3.56881e+08	3.80864e+08	3.52042e+08	3.54569e+08	3.64512e+08
Rv2785c	rpsO	6	1.55472e+08	1.50194e+08	1.66643e+08	1.4637e+08	1.38929e+08	1.30011e+08	1.62646e+08	1.46686e+08	1.22833e+08	1.43613e+08	1.42451e+08	1.36589e+08	1.51693e+08	1.39559e+08	1.50171e+08	1.4638e+08	1.3721e+08	1.45121e+08	1.43203e+08	1.42552e+08	1.52365e+08	1.61862e+08	1.47859e+08	1.49092e+08	1.52385e+08	1.25839e+08	1.50385e+08	1.42658e+08	1.3839e+08	1.48674e+08
Rv2786c	ribF	1	14296600	1.18974e+07	1.19705e+07	1.23532e+07	1.23224e+07	1.16916e+07	1.34891e+07	1.18437e+07	1.03131e+07	1.33143e+07	1.24491e+07	1.13243e+07	1.42109e+07	1.29179e+07	9.19151e+06	1.22684e+07	1.49187e+07	1.18152e+07	1.21397e+07	1.41941e+07	1.40419e+07	1.35761e+07	1.51319e+07	1.41303e+07	1.59126e+07	1.51298e+07	1.31464e+07	1.75433e+07	1.5771e+07	1.48851e+07
Rv2788	sirR	1				6.93666e+06	2.08953e+06		6.70558e+06	3.05192e+06	5.92767e+06	8.94116e+06	4.15939e+06	6.85466e+06	9.09504e+06	9.93416e+06	6.15451e+06	3.81098e+06	4.31214e+06	1.66905e+06	8.43522e+06	4.81758e+06	4.31709e+06	8.03846e+06	5.01904e+06	2.01413e+06	8.773e+06		8.42264e+06	9.59237e+06	3.5753e+06	8.52822e+06
Rv2789c	fadE21	4	1.72507e+07	1.90588e+07	1.28584e+07	1.63351e+07	1.71181e+07	1.76743e+07	1.68234e+07	1.79726e+07	2.4815e+07	1.62167e+07	1.67516e+07	1.87294e+07	1.61338e+07	1.65818e+07	1.85345e+07	1.61303e+07	1.75461e+07	2.42161e+07	1.635e+07	1.70847e+07	1.90146e+07	1.68047e+07	1.67549e+07	1.73418e+07	1.62566e+07	1.88007e+07	1.88752e+07	1.71521e+07	1.58433e+07	2.12966e+07
Rv2790c	ltp1	1	16163600	1.32357e+07	1.32281e+07	1.52924e+07	1.34865e+07	1.23347e+07	1.44297e+07	1.34367e+07	1.21888e+07	1.5196e+07	1.41593e+07	1.35064e+07	1.55735e+07	1.44196e+07	1.2457e+07	1.44881e+07	1.55009e+07	1.44544e+07	1.5094e+07	1.55194e+07	1.45883e+07	1.45108e+07	1.47345e+07	1.6775e+07	1.63512e+07	9.77143e+06	1.38338e+07		1.55753e+07	1.72899e+07
Rv2795c		1	11291300	1.07974e+07	8.90843e+06	1.19989e+07	1.16376e+07	8.13763e+06	1.29601e+07	1.06049e+07	1.00837e+07	1.25999e+07	1.22587e+07	1.21188e+07	1.17301e+07	1.07329e+07	1.22299e+07	1.05748e+07	1.15529e+07	1.13243e+07	1.14439e+07	1.24137e+07	1.03314e+07	1.12445e+07	9.65132e+06	1.04117e+07	9.77397e+06	4.96613e+06	1.02225e+07	9.81159e+06	8.23749e+06	8.2601e+06
Rv2799		1	169060000	1.62532e+08	1.27191e+08	1.31451e+08	1.38604e+08	1.42027e+08	1.38019e+08	1.32453e+08	1.29168e+08	1.42528e+08	1.42674e+08	1.4179e+08	1.28912e+08	1.43857e+08	1.51198e+08	1.44979e+08	1.3649e+08	1.75871e+08	1.43787e+08	1.44083e+08	1.55344e+08	1.52241e+08	1.45771e+08	1.51213e+08	1.54927e+08	1.17436e+08	1.54871e+08	1.42286e+08	1.43417e+08	1.37429e+08
Rv2826c		1		4.15247e+06	2.58662e+06	6.57575e+06	5.31883e+06		4.985e+06	5.76605e+06	5.24237e+06	6.48051e+06	4.87504e+06	6.1387e+06	6.93966e+06	5.76657e+06	5.56484e+06	5.20194e+06	6.23963e+06	3.88991e+06	7.70431e+06	6.89795e+06	4.53649e+06	7.24511e+06	6.74463e+06	4.19574e+06	7.23789e+06		7.20508e+06	8.35443e+06	5.83344e+06	7.44952e+06
Rv2831	echA16	13	1.5251e+08	1.50798e+08	1.31472e+08	1.4172e+08	1.5618e+08	1.28166e+08	1.48013e+08	1.60667e+08	1.01381e+08	1.49109e+08	1.51174e+08	1.17052e+08	1.20425e+08	1.30837e+08	1.2492e+08	1.48164e+08	1.6101e+08	1.47552e+08	1.49456e+08	1.38295e+08	1.51835e+08	1.30916e+08	1.37517e+08	1.41381e+08	1.43737e+08	1.32415e+08	1.32427e+08	1.48513e+08	1.57235e+08	1.48513e+08
Rv2837c		1	13475800	1.433e+07	1.46754e+07	1.53125e+07	1.6815e+07	1.28835e+07	1.61633e+07	1.57853e+07	1.30368e+07	1.62177e+07	1.67958e+07	1.70741e+07	1.469e+07	1.69862e+07	1.62766e+07	1.62079e+07	1.64094e+07	1.69475e+07	1.49635e+07	1.84707e+07	1.71798e+07	1.64345e+07	1.4223e+07	1.61715e+07	1.48055e+07	1.18672e+07	1.69685e+07	1.31029e+07	1.27252e+07	1.33112e+07
Rv2838c	rbfA	4	2.71008e+07	2.71103e+07	2.55849e+07	2.64595e+07	2.61754e+07	2.62468e+07	2.77318e+07	2.47358e+07	2.61715e+07	2.6596e+07	2.68216e+07	2.67741e+07	2.59404e+07	2.55841e+07	2.95288e+07	2.50297e+07	2.53456e+07	2.71202e+07	2.39976e+07	2.55674e+07	2.62506e+07	2.45282e+07	2.24044e+07	2.57516e+07	2.03792e+07	1.62663e+07	2.07996e+07	1.78551e+07	1.88785e+07	1.8288e+07
Rv2839c	infB	17	8.58232e+07	8.95644e+07	8.81361e+07	8.83381e+07	8.76676e+07	9.81658e+07	8.93014e+07	8.81018e+07	1.01933e+08	8.79641e+07	9.10634e+07	1.00847e+08	8.69859e+07	9.11104e+07	9.98232e+07	8.7851e+07	9.14891e+07	1.01157e+08	8.52157e+07	9.04165e+07	7.77562e+07	6.8892e+07	8.30032e+07	7.55191e+07	7.08241e+07	7.07376e+07	7.51087e+07	6.59756e+07	6.14253e+07	6.41021e+07
Rv2841c	nusA	3	29868500	2.12853e+07	1.91154e+07	2.79124e+07	2.09659e+07	2.37879e+07	2.56444e+07	2.25388e+07	2.23022e+07	2.32351e+07	2.53359e+07	2.50559e+07	2.36114e+07	2.97504e+07	2.75201e+07	2.6308e+07	2.32853e+07	2.94118e+07	2.38809e+07	3.04446e+07	2.72808e+07	2.88822e+07	3.03461e+07	3.03787e+07	2.80494e+07	2.79107e+07	2.78343e+07	2.6437e+07	2.71137e+07	2.60134e+07
Rv2845c	proS	4	26934600	2.01188e+07	2.03264e+07	2.25264e+07	3.07659e+07	3.71393e+07	2.90459e+07	2.01799e+07	3.81348e+07	2.75379e+07	2.73638e+07	5.78661e+07	2.95344e+07	2.81717e+07	2.56707e+07	2.33929e+07	2.94313e+07	3.20855e+07	5.23022e+07	2.68338e+07	4.45617e+07	5.12454e+07	2.4182e+07	3.72405e+07	4.75044e+07	5.61066e+07	3.50826e+07	5.21288e+07	4.69717e+07	2.5145e+07
Rv2850c		1	14619300	1.38621e+07	1.42718e+07	1.29145e+07	1.51194e+07	1.01566e+07	1.68038e+07	1.34297e+07	8.62277e+06	1.49095e+07		1.20836e+07	1.17067e+07	1.27297e+07	1.26736e+07	1.30452e+07	1.44101e+07	1.24287e+07	1.33145e+07	1.63619e+07	1.56278e+07	1.79626e+07		1.5462e+07	1.76609e+07	7.79078e+06	1.59203e+07	1.77932e+07	1.67017e+07	1.74761e+07
Rv2851c		1		7.26224e+06	6.87624e+06		1.31178e+07	1.17352e+07	1.32968e+07	1.35691e+07	3.84288e+06	1.46984e+07	1.37038e+07	1.33239e+07	1.01401e+07	1.37279e+07	1.20334e+07	7.24358e+06	6.35496e+06	1.27727e+07	5.19048e+06	1.25089e+07	1.18316e+07	1.29676e+07	1.48835e+07	5.33544e+06	1.39138e+07	8.48522e+06	1.45663e+07	1.16349e+07	1.0983e+07	1.22127e+07
Rv2852c	mqo	2	15609300	1.7606e+07	1.74929e+07	1.55297e+07	1.62019e+07	1.75131e+07	1.51069e+07	1.64067e+07	1.80578e+07	1.57972e+07	1.66301e+07	1.64018e+07	1.54476e+07	1.50752e+07	1.50955e+07	1.65973e+07	1.71579e+07	1.5773e+07	1.61672e+07	1.64626e+07	1.53973e+07	1.71805e+07	1.71426e+07	1.65253e+07	1.707e+07	1.84802e+07	1.79799e+07	1.59828e+07	1.77506e+07	2.00472e+07
Rv2855	mtr	4	25998500	2.06667e+07	1.71833e+07	2.08892e+07	2.56905e+07	1.72942e+07	2.05106e+07	2.67245e+07	2.4719e+07	2.87862e+07	2.13432e+07	2.31681e+07	2.0358e+07	2.18527e+07	2.09468e+07	2.6311e+07	2.06487e+07	2.10861e+07	2.10517e+07	2.20346e+07	1.96834e+07	2.09008e+07	2.05063e+07	2.03634e+07	2.15152e+07	1.78127e+07	2.06953e+07	2.00466e+07	1.91114e+07	2.00366e+07
Rv2858c	aldC	5	2.95422e+07	3.04537e+07	3.04696e+07	2.96617e+07	2.95422e+07	3.03733e+07	2.76242e+07	2.92147e+07	2.75556e+07	3.00754e+07	3.05796e+07	2.87278e+07	2.85927e+07	3.02492e+07	2.83406e+07	2.85785e+07	2.96513e+07	2.9948e+07	3.2411e+07	2.87912e+07	3.06911e+07	3.24319e+07	3.13692e+07	3.00378e+07	3.04236e+07	3.31068e+07	3.56699e+07	2.99113e+07	3.51466e+07	3.27314e+07
Rv2859c		1	32188000							3.63067e+07		3.39187e+07	3.59204e+07			3.58528e+07		3.77025e+07		2.82313e+07		3.33511e+07	3.00359e+07	3.17127e+07			2.90285e+07			2.87002e+07	2.69705e+07	1.89774e+07
Rv2860c	glnA4	2	15732700	1.46013e+07	1.51117e+07	1.62201e+07	1.51428e+07	1.49098e+07	1.4905e+07	1.49058e+07	1.15851e+07	1.4665e+07	1.46142e+07	1.27374e+07	1.372e+07	1.36937e+07	1.26401e+07	1.32274e+07	1.41397e+07	1.40063e+07	1.44567e+07	1.38109e+07	1.29416e+07	1.4346e+07	1.43621e+07	1.33969e+07	1.4852e+07	1.14263e+07	1.44996e+07	1.51349e+07	1.35621e+07	1.42498e+07
Rv2861c	mapB	2	5.08567e+07	4.92723e+07	4.9481e+07	5.02009e+07	3.08332e+07	4.75165e+07	4.97698e+07	4.42458e+07	4.28884e+07	4.81142e+07	3.31663e+07	4.77246e+07	5.62852e+07	3.21359e+07	4.86301e+07	4.91657e+07	3.47421e+07	5.55071e+07	4.74171e+07	4.40487e+07	3.08694e+07	3.00086e+07	3.02437e+07	4.76874e+07	3.91764e+07	3.93942e+07	3.03205e+07	2.87734e+07	3.16586e+07	2.51735e+07
Rv2868c	gcpE	20	117649738	1.08358e+08	1.12621e+08	1.1189e+08	1.13569e+08	1.21506e+08	1.19055e+08	1.10923e+08	1.20262e+08	1.17588e+08	1.14634e+08	1.24162e+08	1.17096e+08	1.13576e+08	1.07319e+08	1.10213e+08	1.06626e+08	1.23846e+08	1.09329e+08	1.01512e+08	9.55531e+07	9.46323e+07	9.64314e+07	9.61649e+07	7.7884e+07	9.05885e+07	7.28248e+07	7.95229e+07	6.59878e+07	6.63702e+07
Rv2870c	dxr	1	7912800	7.15828e+06	4.53803e+06	9.09585e+06	9.4717e+06	2.81324e+06	9.49444e+06	9.4324e+06	3.56293e+06	9.99344e+06	1.00765e+07	6.93262e+06	8.77982e+06	1.16031e+07	6.55618e+06	1.00552e+07	1.07827e+07	7.1092e+06	1.07673e+07	1.05154e+07	8.29413e+06	9.43668e+06	1.26456e+07	6.81853e+06	1.09348e+07	1.99277e+06	1.12006e+07	1.2949e+07	9.8702e+06	1.22991e+07
Rv2876		1	121371704	1.3279e+08	1.21277e+08	1.24031e+08	1.19904e+08	1.21344e+08	1.44742e+08	1.17832e+08	1.09922e+08	1.29896e+08	1.18315e+08	1.10773e+08	1.25876e+08	1.13935e+08	1.22537e+08	1.28067e+08	1.23101e+08	1.22682e+08	1.24676e+08	1.10905e+08	1.26578e+08	1.25183e+08	1.02091e+08	1.08825e+08	9.77376e+07	9.25907e+07	9.13372e+07	6.97626e+07	8.45495e+07	8.54595e+07
Rv2882c	frr	15	241326528	2.44919e+08	2.39855e+08	2.38911e+08	2.31216e+08	2.52737e+08	2.41543e+08	2.25106e+08	2.26664e+08	2.48381e+08	2.46072e+08	2.54278e+08	2.39023e+08	2.39665e+08	2.55049e+08	2.39402e+08	2.47722e+08	2.48258e+08	2.39925e+08	2.53905e+08	2.5112e+08	2.32997e+08	2.34937e+08	2.59379e+08	2.46169e+08	2.51261e+08	2.49867e+08	2.61356e+08	2.62096e+08	2.52999e+08
Rv2883c	pyrH	6	5.49917e+07	9.04274e+07	8.85268e+07	8.63542e+07	8.64809e+07	8.55911e+07	9.12514e+07	8.69702e+07	7.59489e+07	8.85217e+07	8.94607e+07	8.48592e+07	7.34559e+07	7.87347e+07	8.58279e+07	8.80063e+07	8.89816e+07	8.74522e+07	8.32278e+07	9.20558e+07	8.5386e+07	8.44027e+07	6.60046e+07	7.45045e+07	6.08185e+07	7.4938e+07	7.72152e+07	4.49326e+07	5.94084e+07	7.61187e+07
Rv2888c	amiC	7	5.03672e+07	3.64958e+07	5.14664e+07	3.81653e+07	3.83311e+07	3.77803e+07	3.93338e+07	3.90996e+07	4.01839e+07	3.84746e+07	3.89542e+07	5.04579e+07	3.90732e+07	3.80913e+07	3.87224e+07	4.21156e+07	3.92186e+07	4.06619e+07	3.66124e+07	3.81224e+07	3.72385e+07	3.95161e+07	3.91794e+07	3.39104e+07	3.9943e+07	5.03628e+07	3.95055e+07	3.86961e+07	3.88354e+07	4.01271e+07
Rv2889c	tsf	20	2.55603e+08	2.27796e+08	2.29597e+08	1.87323e+08	2.09655e+08	2.15568e+08	1.90886e+08	2.33872e+08	2.15169e+08	1.98392e+08	2.2487e+08	2.0971e+08	2.0754e+08	2.19345e+08	2.11981e+08	2.27291e+08	2.51828e+08	2.39623e+08	2.10763e+08	2.2628e+08	2.50004e+08	2.11789e+08	2.24022e+08	2.46945e+08	2.26409e+08	2.41633e+08	2.20104e+08	2.52164e+08	2.407e+08	2.64013e+08
Rv2890c	rpsB	13	2.82255e+08	2.81499e+08	2.80536e+08	2.76732e+08	2.68294e+08	2.99553e+08	2.68629e+08	2.69587e+08	2.70835e+08	2.84878e+08	2.75242e+08	2.87861e+08	2.68791e+08	2.87469e+08	2.5941e+08	2.60187e+08	2.68005e+08	2.58496e+08	2.65153e+08	2.66697e+08	2.7673e+08	2.70613e+08	2.65175e+08	2.72919e+08	2.6281e+08	2.67477e+08	2.69874e+08	2.55665e+08	2.62985e+08	2.39455e+08
Rv2895c	viuB	5	6.10563e+07	6.11091e+07	5.89473e+07	5.87344e+07	6.15572e+07	5.56035e+07	5.84316e+07	4.95264e+07	5.90115e+07	5.58242e+07	6.27316e+07	5.81909e+07	6.39388e+07	5.85392e+07	5.11272e+07	5.84141e+07	6.31429e+07	5.96758e+07	6.01099e+07	6.29865e+07	6.07833e+07	5.95431e+07	6.18739e+07	6.61789e+07	6.67322e+07	6.40504e+07	6.42266e+07	5.32757e+07	6.86294e+07	5.90652e+07
Rv2901c		2	42205300	7.13358e+07	3.8928e+07	6.69067e+07	5.94772e+07	6.36464e+07	4.07911e+07	4.34905e+07	4.33744e+07	4.05922e+07	4.50624e+07	4.37445e+07	6.74945e+07	7.19299e+07	4.55105e+07	4.47593e+07	7.41811e+07	7.14885e+07	4.61722e+07	4.16422e+07	4.24771e+07	4.20001e+07	4.52621e+07	3.91668e+07	6.09388e+07	3.11611e+07	5.4096e+07	8.13167e+07	6.18868e+07	4.1444e+07
Rv2903c	lepB	4	22444535	1.85081e+07	1.44547e+07	2.67636e+07	1.00834e+07	2.81426e+07	1.18269e+07	1.81703e+07	2.89219e+07	2.65599e+07	1.35801e+07	3.54254e+07	2.75607e+07	2.38442e+07	3.24703e+07	2.64328e+07	2.3205e+07	2.9321e+07	1.21795e+07	1.20962e+07	1.08683e+07	9.74107e+06	8.61147e+06	3.28978e+07	1.15731e+07	2.3658e+07	2.69838e+07	1.7408e+07	1.06275e+07	2.52731e+07
Rv2904c	rplS	3	9.48056e+07	9.50565e+07	8.56394e+07	8.7412e+07	8.21984e+07	9.64235e+07	8.62539e+07	9.12602e+07	9.84337e+07	8.72242e+07	8.74659e+07	8.84844e+07	9.2867e+07	8.72311e+07	9.58597e+07	9.24377e+07	8.7335e+07	9.18944e+07	8.26409e+07	9.01479e+07	8.297e+07	7.0283e+07	8.88705e+07	7.80725e+07	8.2247e+07	8.88429e+07	7.86278e+07	7.37791e+07	8.20736e+07	8.75045e+07
Rv2906c	trmD	1	17620500	1.83656e+07	1.87585e+07	1.56318e+07	1.78444e+07	1.74597e+07	1.67033e+07	1.92551e+07	2.00897e+07	1.83682e+07	1.87527e+07	1.81711e+07	1.69956e+07	1.99319e+07	1.78284e+07	1.891e+07	1.99453e+07	1.59895e+07	1.7258e+07	1.91793e+07	1.96648e+07	1.884e+07	1.83611e+07	1.84616e+07	1.8132e+07	1.98664e+07	1.97095e+07	1.71193e+07	1.76645e+07	1.82519e+07
Rv2908c		3	5.58008e+07	5.77976e+07	5.64719e+07	6.35641e+07	6.68374e+07	6.74361e+07	7.03908e+07	8.76575e+07	8.57518e+07	8.16128e+07	5.53852e+07	7.43607e+07	7.15565e+07	9.52806e+07	7.52168e+07	6.16188e+07	7.22309e+07	1.20783e+08	6.03374e+07	7.68811e+07	1.01597e+08	1.05945e+08	7.18709e+07	9.66924e+07	6.89536e+07	9.51035e+07	7.38375e+07	6.53737e+07	6.86913e+07	9.87495e+07
Rv2909c	rpsP	8	196761564	1.71104e+08	1.92486e+08	1.91315e+08	1.94552e+08	2.07655e+08	1.76991e+08	1.86955e+08	2.08931e+08	2.10896e+08	2.00616e+08	1.99562e+08	1.66327e+08	2.0243e+08	1.9185e+08	1.88313e+08	1.87531e+08	1.96335e+08	1.89812e+08	1.621e+08	1.00157e+08	1.23916e+08	1.64744e+08	1.16649e+08	1.31418e+08	1.20971e+08	1.17604e+08	1.24905e+08	1.11849e+08	1.20367e+08
Rv2911	dacB2	3	20799505	1.67103e+07	1.74738e+07	2.18349e+07	2.03683e+07	1.99769e+07	2.29434e+07	2.04003e+07	2.40718e+07	2.27191e+07	1.87405e+07	2.25925e+07	2.15347e+07	2.11567e+07	1.91806e+07	2.20107e+07	1.98153e+07	1.92245e+07	2.01265e+07	1.78442e+07	1.81912e+07	1.82037e+07	1.51077e+07	1.68287e+07	1.45643e+07	1.54692e+07	1.42826e+07	1.02574e+07	9.55264e+06	1.02991e+07
Rv2913c		1	1280750	966454	834147	1.3277e+06	1.55025e+06	349905	1.35885e+06	1.44281e+06		1.46972e+06	1.63496e+06	922341	1.3636e+06	1.47929e+06	1.33515e+06	1.34102e+06	1.64529e+06	948257	1.36003e+06	1.34357e+06	1.10007e+06	1.10779e+06	1.29156e+06	681121	823227		1.08617e+06	1.04075e+06	770969	922118
Rv2916c	ffh	7	2.14036e+07	1.81631e+07	2.00727e+07	1.95394e+07	3.09849e+07	2.73877e+07	2.87056e+07	2.8757e+07	2.55345e+07	3.01077e+07	3.05369e+07	1.55478e+07	1.58741e+07	2.97388e+07	3.03455e+07	1.85998e+07	2.97088e+07	3.07507e+07	1.80458e+07	2.64972e+07	2.26864e+07	2.36316e+07	2.72815e+07	2.27852e+07	2.29302e+07	8.80564e+06	2.08229e+07	2.23011e+07	2.06063e+07	2.10532e+07
Rv2919c	glnB	3	9635870	9.76855e+06	9.94973e+06	1.20089e+07	1.33725e+07	6.35757e+06	1.21836e+07	1.24734e+07	8.20322e+06	1.4243e+07	1.21254e+07	8.58697e+06	8.2835e+06	1.32944e+07	1.18359e+07	1.20664e+07	1.39988e+07	1.12193e+07	1.41729e+07	1.16322e+07	1.41322e+07	1.2094e+07	1.60934e+07	8.96571e+06	1.38057e+07	5.50114e+06	1.24008e+07	1.5067e+07	1.62569e+07	1.97486e+07
Rv2921c	ftsY	4	1.51705e+07	1.43672e+07	9.93452e+06	1.43087e+07	2.98233e+07	1.17827e+07	3.20382e+07	1.62409e+07	2.66968e+07	1.44102e+07	1.57095e+07	1.12778e+07	5.76702e+06	3.20806e+07	2.7294e+07	1.46193e+07	1.63258e+07	2.52549e+07	3.08964e+07	1.55591e+07	2.73528e+07	1.46962e+07	1.79561e+07	2.54879e+07	3.16788e+07	9.44726e+06	3.02795e+07	3.03093e+07	9.98668e+06	3.12823e+07
Rv2922c	smc	1	12379270	7.59204e+06	7.83434e+06	1.37401e+07		2.2345e+06	9.91055e+06	8.60409e+06	5.26551e+06	9.77638e+06	1.03954e+07	7.16953e+06	1.12729e+07	9.54346e+06	8.06497e+06	8.31973e+06	8.10294e+06	7.62957e+06	8.42883e+06		9.5935e+06	9.37576e+06	8.24916e+06	7.12699e+06	8.62677e+06	4.4495e+06	7.90659e+06	6.62353e+06	7.4359e+06	7.44982e+06
Rv2925c	rnc	1	15261620	1.65772e+07	4.88042e+06	3.67242e+07	2.56998e+07	2.57885e+06	3.51099e+07	2.6529e+07	3.44869e+07	4.02384e+07	2.18178e+07	2.65791e+07	2.80902e+07	3.00573e+07	3.05191e+07	2.27074e+07	2.1842e+07	1.53605e+07	3.74268e+07	2.79491e+07	2.03025e+07	3.84162e+07	2.5747e+07	1.82031e+07	2.40953e+07	2.70885e+06	2.24881e+07	3.6556e+07	1.85256e+07	2.41913e+07
Rv2927c		5	48633500	4.84981e+07	4.2797e+07	6.20817e+07	5.80245e+07	6.03031e+07	6.19464e+07	5.79411e+07	5.83211e+07	6.19289e+07	6.254e+07	6.41636e+07	5.68563e+07	6.76848e+07	6.53727e+07	5.37392e+07	5.81743e+07	5.68668e+07	4.72539e+07	4.83276e+07	4.97464e+07	3.404e+07	3.80195e+07	3.56701e+07	2.37614e+07	2.08339e+07	2.41374e+07	1.94394e+07	1.86389e+07	2.05665e+07
Rv2928	tesA	12	123224684	1.33922e+08	1.25354e+08	1.40877e+08	1.25937e+08	1.18628e+08	1.50812e+08	1.25231e+08	1.46275e+08	1.39121e+08	1.36266e+08	1.5034e+08	1.52484e+08	1.37109e+08	1.35251e+08	1.34495e+08	1.30097e+08	1.54981e+08	1.47518e+08	1.36275e+08	1.41722e+08	1.47087e+08	1.38611e+08	1.37955e+08	1.43745e+08	1.25172e+08	1.38348e+08	1.2191e+08	1.36718e+08	1.30807e+08
Rv2930	fadD26	5	2.5345e+07	1.329e+07	2.61349e+07	1.61475e+07	1.96897e+07	2.5679e+07	3.11481e+06	2.14783e+07	1.71227e+07	1.49704e+07	2.43361e+07	2.75147e+07	2.29644e+07	2.56673e+07	2.00673e+07	1.27253e+07	2.2162e+07	2.29748e+07	2.7518e+06	1.18557e+07	1.88355e+07	1.82824e+07	1.6715e+07	1.34504e+07	7.97519e+06	1.2521e+07	6.60503e+06	1.49419e+07	1.61779e+06	1.34459e+07
Rv2931	ppsA	12	23395000	2.22873e+07	2.79906e+07	3.00885e+07	2.48798e+07	3.21517e+07	3.02024e+07	2.36424e+07	3.8564e+07	2.98119e+07	2.49185e+07	3.83305e+07	3.29917e+07	2.47058e+07	3.31457e+07	3.06199e+07	2.32574e+07	3.32789e+07	2.31773e+07	2.03115e+07	2.66716e+07	1.87662e+07	1.65696e+07	2.1698e+07	1.24958e+07	9.13764e+06	1.2086e+07	9.4503e+06	5.60446e+06	1.03319e+07
Rv2932	ppsB	8	2.08862e+07	1.86683e+07	2.38996e+07	2.20468e+07	1.92747e+07	2.10785e+07	2.34983e+07	1.98954e+07	2.11819e+07	2.21855e+07	2.11381e+07	2.19378e+07	2.37453e+07	1.97769e+07	2.00135e+07	2.30054e+07	2.13761e+07	2.31553e+07	2.12575e+07	2.02932e+07	2.31997e+07	2.15922e+07	1.97769e+07	2.22981e+07	1.72421e+07	1.71337e+07	1.94699e+07	1.4297e+07	1.40242e+07	1.62498e+07
Rv2933	ppsC	29	45309900	5.4845e+07	5.36287e+07	5.79578e+07	6.07171e+07	6.22366e+07	5.59367e+07	5.43112e+07	6.51237e+07	6.21441e+07	5.97874e+07	6.18145e+07	5.59236e+07	5.33695e+07	6.19827e+07	5.69553e+07	5.45557e+07	6.3775e+07	6.1115e+07	5.19052e+07	5.56956e+07	5.00746e+07	4.79459e+07	5.74151e+07	3.79634e+07	3.55302e+07	4.58678e+07	2.84188e+07	2.75286e+07	3.39028e+07
[truncated: 391 more rows]

## Sheet: S2B
Supplementary Data S2. B) Differential expression analysis of protein abundances during NO exposure using MSstats
		Log2 fold change									Adj. P-value
RvNumber	Protein	20min	40min	1h	2h	4h	8h	12h	24h	48h	20min	40min	1h	2h	4h	8h	12h	24h	48h
[truncated: 1,443 more rows]
