# Supplementary material for: Delayed effects of transcriptional responses in Mycobacterium tuberculosis exposed to nitric oxide suggest other mechanisms involved in survival
Source: Sci Rep. 2017 Aug 15;7:8208. doi: 10.1038/s41598-017-08306-1 (PMC5557973; doi:10.1038/s41598-017-08306-1)
Supplement: Supplementary file 4 — Dataset S3 [file 41598_2017_8306_MOESM4_ESM.xlsx]

## Sheet: S3
Supplementary Data S3. Proteins with decreased abundance after 24 hours of exposure to NO
The presence of [Fe-S] clusters is predicted on the basis of data from homologous proteins characterised from other bacteria
Assignment of proteins to the M. tuberculosis acetylome based on Xie et al (2015) Int J Biochem Cell Biol 59:193-202
RvNumber	Symbol	Protein: Log2FC at 24h	Transcription	Description	Notes
Rv0252	nirB	-1.39427	none	nitrite reductase	[Fe-S]
Rv0423c	thiC	-0.958525	none	thiamine biosynthesis protein	[Fe-S] acetylome
Rv1110	lytB2	-1.3516	up at 24h	4-hydroxy-3-methylbut-2-enyl diphosphate reductase	[Fe-S] acetylome
Rv1162	narH	-0.922669	up at 24h	nitrate reductase beta chain	[Fe-S]
Rv1177	fdxC	-3.77082	none	ferreodoxin	[Fe-S]
Rv1475c	acn	-0.984198	down at 24h	aconitase	[Fe-S]
Rv1594	nadA	-2.99731	none	quinolinate synthase	[Fe-S]
Rv1595	nadB	-0.748164	none	quinolinate synthase/aspartate oxidase	[Fe-S]
Rv2007c	fdxA	-2.30361	up at 20m/2/24h	ferreodoxin	[Fe-S]
Rv2454c	Rv2454c	-0.906076	none	2-oxoglutarate ferredoxin oxidoreductase	[Fe-S]
Rv2455c	Rv2455c	-0.6295	up at 24h	2-oxoglutarate ferredoxin oxidoreductase	[Fe-S] acetylome
Rv2868c	gcpE	-0.561216	none	isoprenoid biosynthesis	[Fe-S]
Rv2988c	leuC	-1.66443	down at 2h	3-isopropylmalate dehydratase	[Fe-S]
Rv3048c	nrdF2	-0.806922	up at 24h	ribonucleotide reductase	[Fe-S]
Rv3150	nuoF	-0.523442	down at 24h	NADH dehydrogenase I	[Fe-S] acetylome
Rv3151	nuoG	-2.05928	down at 24h	NADH dehydrogenase I	[Fe-S]
Rv3153	nuoI	-0.831581	down at 24h	NADH dehydrogenase I	[Fe-S]
Rv3161c	Rv3161c	-0.766693	up at 2h	Rieske non-heme iron oxygenase	[Fe-S]
Rv3554	fdxB	-0.580459	none	ferredoxin	[Fe-S]
Rv3818	Rv3818	-1.22138	none	beta-lactamase	[Fe-S] acetylome
Rv3858c	gltD	-0.549088	none	glutamate synthase	[Fe-S]
Rv3859c	gltB	-0.791312	up at 24h	ferredoxin-dependent glutamate synthase	[Fe-S]
Rv0705	rpsS	-0.919009	down at 2h/24h	ribosomal protein S19	acetylome
Rv0715	rplX	-0.583653	down at 2h/24h	ribosomal protein L24
Rv0979A	rpmF	-0.69036	down at 24h	ribosomal protein L32
Rv2412	rpsT	-0.535515	down at 2h/24h	ribosomal protein S20
Rv2441c	rpmA	-0.647113	down at 2h/24h	ribosomal protein L27
Rv2442c	rplU	-0.942538	down at 2h/24h	ribosomal protein L21
Rv2909c	rpsP	-0.676065	down at 2h/24h	ribosomal protein S16	acetylome
Rv3460c	rpsM	-0.533431	down at 2h	ribosomal protein S13
Rv1793	esxN	-0.935234	none	secreted protein
Rv2346c	esxO	-2.22441	none	secreted protein
Rv3614c	espD	-0.561214	down at 2h	secreted protein
Rv3615c	espC	-1.33764	none	secreted protein
Rv3616c	espA	-1.70348	none	secreted protein	acetylome
Rv3890c	esxC	-1.57656	none	secreted protein	acetylome
Rv3891c	esxD	-1.48125	down at 2h	secreted protein
Rv0129c	fbpC	-0.496737	none	mycolic acid transferase
Rv0166	fadD5	-0.958705	down at 2h/24h	fatty-acid-AMP ligase
Rv0502	Rv0502	-1.45998	down at 2h	lysophospholipid acyltransferase
Rv1013	pks16	-1.79045	none	polyketide synthase	acetylome
Rv1182	papA3	-1.30048	down at 2h	polyketide-associated protein
Rv2247	accD6	-1.05688	none	acetyl/propionyl-CoA carboxylase
Rv2524c	fas	-0.679065	none	fatty acid synthase	acetylome
Rv2931	ppsA	-0.877084	none	polyketide synthase (phenolpthiocerol synthesis)	acetylome
Rv2950c	fadD29	-1.19146	down at 2h/24h	fatty-acid-AMP ligase	acetylome
Rv3804c	fbpA	-0.550026	down at 2h/24h	mycolic acid transferase
Rv3814c	Rv3814c	-1.34551	none	lysophospholipid acyltransferase
Rv3824c	papA1	-0.904903	down at 2h	polyketide-associated protein (sulpholipid biosynthesis)
Rv3825c	pks2	-1.32237	none	polyketide synthase (sulpholipid biosynthesis)	acetylome
Rv3842c	glpQ1	-0.579715	none	glycerophosphoryl diester phosphodiesterase	acetylome
Rv0046c	ino1	-0.93692	none	inositol 1-phosphate synthase	acetylome
Rv0073	Rv0073	-1.63041	none	ABC transporter (cAMP- binding domain)
Rv0103c	ctpB	-0.636361	none	P-type ATPase (copper transport?)
Rv0108c	Rv0108c	-0.957638	down at 24h	unknown
Rv0174	mce1F	-0.507615	down at 2h/24h	mce family
Rv0337c	aspC	-0.953098	down at 2h/24h	aspartate aminotransferase	acetylome
Rv0511	hemD	-0.989413	none	uroporphyrin-III C-methyltransferase	acetylome
Rv0810c	Rv0810c	-0.854207	none	unknown	acetylome
Rv1117	Rv1117	-1.12317	none	monooxygenase
Rv1156	Rv1156	-0.626377	none	HNH endonuclease
Rv1175c	fadH	-2.51912	down at 2h/24h	NADPH dependent 2,4-dienoyl-CoA reductase
Rv1192	Rv1192	-0.510177	none	alpha/beta hydrolase
Rv1489	Rv1489	-1.71223	up at 24h	unknown
Rv1523	Rv1523	-0.563576	none	methyltransferase	acetylome
Rv1825	Rv1825	-2.20071	none	unknown
Rv1860	apa	-0.564467	none	unknown
Rv1880c	cyp140	-0.783111	up at 24h	cytochrome P450
Rv1893	Rv1893	-0.589052	down at 2h/24h	unkown	acetylome
Rv2124c	metH	-1.28918	none	vitamin-B12 dependent methionine synthase
Rv2150c	ftsZ	-0.675502	down at 2h	cell division
Rv2271	Rv2271	-0.716922	none	unknown
Rv2392	cysH	-2.92056	up at 24h	PAPS reductase
Rv2428	ahpC	-1.61417	none	peroxynitrite reductase	acetylome
Rv2457c	clpX	-1.11749	none	ATP-dependent protease
Rv2703	sigA	-0.557801	none	sigma factor	acetylome
Rv2714	Rv2714	-1.02925	none	proteasome assembly
Rv2927c	Rv2927c	-1.13112	none	divIVA-like (cell division)
Rv2949c	Rv2949c	-0.687621	down at 2h/24h	chorismate lyase	acetylome
Rv3038c	Rv3038c	-1.34857	none	methyltransferase
Rv3049c	Rv3049c	-0.500471	none	trkA flavoprotein (K+ transport)	acetylome
Rv3080c	pknK	-2.15581	up at 24h	serine/threonine-protein kinase
Rv3197	Rv3197	-0.613319	up at 24h	ABC transporter
Rv3198A	Rv3198A	-1.7153	down at 2h/24h	thioredoxin superfamily (nrdH-like)
Rv3213c	Rv3213c	-0.78487	none	soj ATPase (cell division)
Rv3407	vapB47	-1.3029	none	antitoxin
Rv3587c	Rv3587c	-1.70007	none	unknown
