# Supplementary material for: Delayed effects of transcriptional responses in Mycobacterium tuberculosis exposed to nitric oxide suggest other mechanisms involved in survival
Source: Sci Rep. 2017 Aug 15;7:8208. doi: 10.1038/s41598-017-08306-1 (PMC5557973; doi:10.1038/s41598-017-08306-1)
Supplement: Supplementary file 5 — Dataset S4 [file 41598_2017_8306_MOESM5_ESM.xlsx]

## Sheet: S4A
Supplementary Data S4. A) Summary of the Transcription Factors (TFs) analysis after 20 minutes of NO exposure
module_No	module_size	#_overlap_all	adjusted_Pvalue_all	#_overlap_up	adjusted_Pvalue_up	#_overlap_down	adjusted_Pvalue_down	Module_Status	TFs
35	15	5	8.12987e-06	5	7.45734e-06	0	0.004958	UP
44	15	3	0.00421692	3	0.00398816	0	0.004958	UP
96	6	2	0.00421692	2	0.00398816	0	0.004958	UP
182	20	18	1.44525e-31	18	1.05875e-31	0	0.00505214	UP	Rv3133c
183	8	4	6.87938e-06	4	6.39895e-06	0	0.004958	UP	Rv2250c, Rv3133c
331	17	4	0.000470061	4	0.00043806	0	0.004958	UP
366	14	4	0.000176103	4	0.000164011	0	0.004958	UP
374	12	3	0.00183683	3	0.00173614	0	0.004958	UP
404	19	8	9.60434e-10	8	8.40599e-10	0	0.00497636	UP	Rv3133c
417	18	16	5.45569e-28	16	4.15039e-28	0	0.004958	UP
446	11	3	0.0013445	3	0.00127054	0	0.004958	UP	Rv0081, Rv1460
485	19	6	1.69342e-06	6	1.53051e-06	0	0.00497636	UP
543	18	4	0.000583597	4	0.00054398	0	0.004958	UP

## Sheet: S4B
Supplementary Data S4. B) Summary of the transcription factors (TFs) analysis after 2 hours of NO exposure
module_No	module_size	#_overlap_all	adjusted_Pvalue_all	#_overlap_up	adjusted_Pvalue_up	#_overlap_down	adjusted_Pvalue_down	Module_Status	TFs
30	20	8	0.0523658	0	0.845048	8	0.000453134	DOWN
35	15	6	0.093823	6	0.00482729	0	0.830893	UP
40	5	4	0.00360478	2	0.0713571	2	0.0674014	Both_Together
45	17	6	0.160002	6	0.00835704	0	0.830893	UP
73	17	8	0.0161545	8	0.000193112	0	0.830893	UP	Rv1353c
77	15	6	0.093823	6	0.00482729	0	0.830893	UP
82	13	5	0.157409	0	0.833636	5	0.00643269	DOWN
92	9	4	0.114346	0	0.833636	4	0.00696856	DOWN
162	19	7	0.10859	0	0.84231	7	0.00195038	DOWN	Rv1049, Rv1353c
182	20	20	0	20	0	0	0.830893	UP	Rv3133c
183	8	4	0.0707466	4	0.0074933	0	0.830893	UP	Rv2250c, Rv3133c
195	16	12	1.62831e-06	5	0.0280367	7	0.00050781	DOWN
197	14	10	2.9979e-05	0	0.833636	10	2.00938e-08	DOWN	Rv1033c, Rv2359
199	17	6	0.160002	6	0.00835704	0	0.830893	UP	Rv0273c, Rv3574
209	17	6	0.160002	0	0.833636	6	0.00490339	DOWN
229	17	6	0.160002	0	0.833636	6	0.00490339	DOWN
232	16	12	1.62831e-06	0	0.833636	12	2.87263e-10	DOWN
244	17	9	0.00346668	1	0.833636	8	9.98972e-05	DOWN	Rv0022c
247	16	6	0.12917	0	0.833636	6	0.00388033	DOWN
255	17	6	0.160002	0	0.833636	6	0.00490339	DOWN
257	13	6	0.0446441	0	0.833636	6	0.000871168	DOWN	Rv0818
259	17	9	0.00346668	6	0.00835704	3	0.301929	UP
260	17	11	5.73519e-05	11	6.04645e-08	0	0.830893	UP
267	16	8	0.00960963	8	0.00010826	0	0.830893	UP
269	15	9	0.000833221	0	0.833636	9	1.46447e-06	DOWN	Rv1049
274	13	6	0.0446441	0	0.833636	6	0.000871168	DOWN
309	5	3	0.0549204	0	0.833636	3	0.00490339	DOWN
327	13	10	8.76456e-06	0	0.833636	10	5.16685e-09	DOWN
333	15	15	0	0	0.833636	15	0	DOWN
337	18	9	0.00562211	8	0.000326927	1	0.830893	UP	Rv0678, Rv0681, Rv3574
354	13	12	6.45118e-09	0	0.833636	12	8.42468e-13	DOWN
392	15	7	0.026533	0	0.833636	7	0.000307827	DOWN	Rv0023, Rv0081, Rv0757, Rv1049, Rv3416
396	15	7	0.026533	0	0.833636	7	0.000307827	DOWN	Rv0691c
398	17	6	0.160002	6	0.00835704	0	0.830893	UP
404	19	8	0.0378426	8	0.000529504	0	0.830893	UP	Rv3133c
406	9	5	0.0256905	5	0.00124162	0	0.830893	UP	Rv3133c
417	18	17	1.10447e-12	17	6.14077e-18	0	0.830893	UP
428	14	6	0.0669161	0	0.833636	6	0.00154141	DOWN
432	16	16	0	16	0	0	0.830893	UP
445	15	13	1.23547e-08	0	0.833636	13	8.42468e-13	DOWN	Rv2034
446	11	5	0.0707466	5	0.00482729	0	0.830893	UP	Rv0081, Rv1460
448	15	6	0.093823	0	0.833636	6	0.00245146	DOWN	Rv3862c
465	16	8	0.00960963	0	0.833636	8	5.4605e-05	DOWN
484	14	13	1.22107e-09	0	0.833636	13	9.10586e-14	DOWN	Rv2034
501	17	6	0.160002	0	0.833636	6	0.00490339	DOWN
502	20	10	0.00346668	10	1.08721e-05	0	0.830893	UP
503	14	5	0.187754	0	0.833636	5	0.00983928	DOWN	Rv0081, Rv1049
525	15	10	8.39088e-05	10	1.49037e-07	0	0.830893	UP	Rv1773c
541	17	10	0.000514448	0	0.833636	10	4.93151e-07	DOWN	Rv1049
549	12	5	0.10859	5	0.00800471	0	0.830893	UP
570	15	15	0	15	0	0	0.830893	UP
576	5	3	0.0549204	0	0.833636	3	0.00490339	DOWN
586	18	12	1.52177e-05	0	0.833636	12	3.29343e-09	DOWN
594	5	4	0.00360478	3	0.00808727	1	0.337487	UP

## Sheet: S4C
Supplementary Data S4. C) Summary of the transcription factors (TFs) analysis after 24 hours of NO exposure
module_No	module_size	#_overlap_all	adjusted_Pvalue_all	#_overlap_up	adjusted_Pvalue_up	#_overlap_down	adjusted_Pvalue_down	Module_Status	TFs
35	15	7	0.108791	7	0.00514088	0	0.880289	UP
65	16	10	0.003283	0	0.934121	10	7.61468e-07	DOWN	Rv0302
73	17	10	0.00605589	9	0.00038499	1	0.880289	UP	Rv1353c
77	15	10	0.00148935	10	1.11681e-05	0	0.880289	UP
82	13	6	0.138069	0	0.934121	6	0.00177001	DOWN
86	19	11	0.00493508	8	0.00616585	3	0.467275	UP
92	9	5	0.0745569	0	0.934121	5	0.0012175	DOWN
100	15	7	0.108791	0	0.934121	7	0.000705937	DOWN	Rv1033c
126	17	11	0.00134477	0	0.934121	11	1.3988e-07	DOWN
154	14	8	0.0199509	8	0.00038499	0	0.880289	UP
158	19	11	0.00493508	11	2.98833e-05	0	0.880289	UP
162	19	9	0.0614266	1	0.934121	8	0.000707618	DOWN	Rv1049, Rv1353c
165	18	13	5.68733e-05	2	0.918714	11	3.2397e-07	DOWN	Rv0967
182	20	16	7.16911e-07	16	1.4993e-10	0	0.880289	UP	Rv3133c
188	16	9	0.0156949	0	0.934121	9	1.25501e-05	DOWN	Rv0023
197	14	10	0.000590114	0	0.934121	10	1.14245e-07	DOWN	Rv1033c, Rv2359
198	9	5	0.0745569	0	0.934121	5	0.0012175	DOWN
208	15	7	0.108791	0	0.934121	7	0.000705937	DOWN
220	15	8	0.0337839	8	0.000739087	0	0.880289	UP
232	16	13	6.14721e-06	0	0.934121	13	5.05684e-11	DOWN
255	17	12	0.000178025	0	0.934121	12	6.84318e-09	DOWN
257	13	9	0.00165288	0	0.934121	9	6.72302e-07	DOWN	Rv0818
260	17	9	0.0240863	9	0.00038499	0	0.880289	UP
267	16	12	5.68733e-05	12	1.12793e-07	0	0.880289	UP
269	15	13	1.1149e-06	0	0.934121	13	8.08885e-12	DOWN	Rv1049
289	17	9	0.0240863	9	0.00038499	0	0.880289	UP
314	17	10	0.00605589	10	5.44122e-05	0	0.880289	UP	Rv0767c, Rv1423
333	15	14	3.76133e-08	0	0.934121	14	8.3962e-14	DOWN
335	19	8	0.14482	8	0.00616585	0	0.880289	UP
337	18	11	0.00261092	11	1.37554e-05	0	0.880289	UP	Rv0678, Rv0681, Rv3574
354	13	11	1.30433e-05	0	0.934121	11	5.83291e-10	DOWN
360	17	9	0.0240863	0	0.934121	9	2.62034e-05	DOWN	Rv0022c
361	17	10	0.00605589	10	5.44122e-05	0	0.880289	UP
381	15	10	0.00148935	0	0.934121	10	3.2397e-07	DOWN
391	13	7	0.0440163	7	0.0015241	0	0.880289	UP	Rv0081
392	15	14	3.76133e-08	0	0.934121	14	8.3962e-14	DOWN	Rv0023, Rv0081, Rv0757, Rv1049, Rv3416
396	15	7	0.108791	0	0.934121	7	0.000705937	DOWN	Rv0691c
417	18	13	5.68733e-05	13	8.19425e-08	0	0.880289	UP
443	17	7	0.185927	0	0.934121	7	0.00177207	DOWN
445	15	6	0.241791	0	0.934121	6	0.00520402	DOWN	Rv2034
446	11	7	0.0129711	7	0.00038499	0	0.880289	UP	Rv0081, Rv1460
478	8	5	0.0391329	5	0.00270245	0	0.880289	UP	Rv3050c, Rv3855
481	16	6	0.304205	0	0.934121	6	0.00820745	DOWN
482	19	10	0.0197436	10	0.000223639	0	0.880289	UP
483	16	7	0.14482	0	0.934121	7	0.00118888	DOWN
484	14	7	0.0722914	0	0.934121	7	0.00043575	DOWN	Rv2034
485	19	9	0.0614266	9	0.00116452	0	0.880289	UP
491	17	8	0.0788234	0	0.934121	8	0.000296956	DOWN
502	20	15	7.04337e-06	15	3.2533e-09	0	0.880289	UP
522	18	8	0.109	0	0.934121	8	0.00048874	DOWN	Rv1719
525	15	12	1.72045e-05	12	3.36617e-08	0	0.880289	UP	Rv1773c
526	12	7	0.0240863	7	0.000739087	0	0.880289	UP
529	18	10	0.0119228	9	0.000714493	1	0.880289	UP
537	20	8	0.185927	8	0.00959912	0	0.880289	UP
541	17	15	9.14853e-08	0	0.934121	15	9.82448e-14	DOWN	Rv1049
543	18	8	0.109	8	0.0040657	0	0.880289	UP
560	20	13	0.000383235	12	8.18323e-06	1	0.880289	UP
562	14	7	0.0722914	7	0.00291257	0	0.880289	UP
593	19	10	0.0197436	10	0.000223639	0	0.880289	UP	Rv0465c
